# Supplementary material for: EBF factors drive expression of multiple classes of target genes governing neuronal development
Source: Neural Dev. 2011 Apr 30;6:19. doi: 10.1186/1749-8104-6-19 (PMC3113313; doi:10.1186/1749-8104-6-19)
Supplement: Additional file 3 — Microarray results table showing genes up- or downregulated more than two-fold by EBF3 activity in the presence of Noggin. [file 1749-8104-6-19-S3.XLSX]

## Sheet: Table of Contents
Contents of Comparison worksheet:
Column	Contents
ProbeName	Name of Agilent 60-mer oligonucleotide probe
GeneName	Gene's symbol
SystematicName	Gene's accession number
Description	Description of gene
Unigene ID	Unigene cluster number
Unigene Title	Unigene cluster title
human_homolog	Homologous human protein from Unigene
mouse_homolog	Homologous mouse protein from Unigene
drosophila_homolog	Homologous Drosophila protein from Unigene
Xebf3 fold change	fold change in the presence of active Xebf3
Xebf3 Direction	Direction of change (up or down) with addition of Dex
Xebf3 p-value	Unadjusted p value from t-test
Xebf3 adj. p-value	Adjust p-value (Benjamini and Hochberg) from t-test
5000E1_xebf3_dex.txt_gProcessedSignal	Normalized cy3 intensity from array 5000E1
5000E1_xebf3_dex.txt_rProcessedSignal	Normalized cy5 intensity from array 5000E1
5000E1_xebf3_dex.txt_LogRatio	Normalized log10 cy5/cy3 ratio from array 5000E1
5230E1_xebf3_dex.txt_gProcessedSignal	Normalized cy3 intensity from array 5230E1
5230E1_xebf3_dex.txt_rProcessedSignal	Normalized cy5 intensity from array 5230E1
5230E1_xebf3_dex.txt_LogRatio	Normalized log10 cy5/cy3 ratio from array 5230E1
5370E1_xebf3_dex.txt_gProcessedSignal	Normalized cy3 intensity from array 5370E1
5370E1_xebf3_dex.txt_rProcessedSignal	Normalized cy5 intensity from array 5370E1
5370E1_xebf3_dex.txt_LogRatio	Normalized log10 cy5/cy3 ratio from array 5370E1
5370E3_xebf3_dex.txt_gProcessedSignal	Normalized cy3 intensity from array 5370E3
5370E3_xebf3_dex.txt_rProcessedSignal	Normalized cy5 intensity from array 5370E3
5370E3_xebf3_dex.txt_LogRatio	Normalized log10 cy5/cy3 ratio from array 5370E3

## Sheet: Comparison
ProbeName	GeneName	SystematicName	Description	Unigene ID	Unigene Title	human_homolog	mouse_homolog	drosophila_homolog	Xebf3 fold change	Xebf3 Direction	Xebf3 p-value	Xebf3 adj. p-value	5000E1_xebf3_dex.txt_gProcessedSignal	5000E1_xebf3_dex.txt_rProcessedSignal	5000E1_xebf3_dex.txt_LogRatio	5230E1_xebf3_dex.txt_gProcessedSignal	5230E1_xebf3_dex.txt_rProcessedSignal	5230E1_xebf3_dex.txt_LogRatio	5370E1_xebf3_dex.txt_gProcessedSignal	5370E1_xebf3_dex.txt_rProcessedSignal	5370E1_xebf3_dex.txt_LogRatio	5370E3_xebf3_dex.txt_gProcessedSignal	5370E3_xebf3_dex.txt_rProcessedSignal	5370E3_xebf3_dex.txt_LogRatio
A_10_P004877	LOC398028	BC072130	Xenopus laevis stem cell leukemia protein SCL, mRNA (cDNA clone MGC:79923 IMAGE:4175038), complete cds [BC072130]	Xl.278	Stem cell leukemia protein SCL	A36358 SCL protein - human	A37864 SCL protein homolog - mouse	S00995 gene twist protein - fruit fly	83.3	Up	5.45615e-05	0.000973459	5232.72	60.9744	-1.93358	5077.51	44.2675	-2.05957	1772.09	15.5876	-2.05662	1572.16	36.5395	-1.63916
A_10_P005839	LOC397758	BC073672	Xenopus laevis X.laevis MyoD1 homologue (mf25) gene (expressed prior to somite formation), mRNA (cDNA clone MGC:83032 IMAGE:5571795), complete cds [BC073672]	Xl.823	X.laevis MyoD1 homologue (mf25) gene (expressed prior to somite formation)	MYOD_HUMAN Myoblast determination protein 1	MYOD_MOUSE MYOBLAST DETERMINATION PROTEIN 1	A36663 nautilus protein - fruit fly	79.57	Up	1.87841e-06	0.000282956	171566	1613.57	-2.02664	136072	1543.68	-1.94521	111902	988.791	-2.05351	108549	2872.06	-1.57769
A_10_P006112	MGC84237	BC074360	Xenopus laevis MGC84237 protein, mRNA (cDNA clone MGC:84237 IMAGE:6955713), complete cds [BC074360]	Xl.12745	MGC84237 protein	protocadherin 8, isoform 1 precursor; arcadlin [Homo sapiens]	protocadherin 8 [Mus musculus]	FAT_DROME Cadherin-related tumor suppressor precursor	66.42	Up	4.0867e-06	0.000398333	10893.5	164.347	-1.82141	18582.6	242.944	-1.8836	15072.7	167.14	-1.95502	18901	443.985	-1.62891
A_10_P020109	BX847839	BX847839	BX847839 Wellcome CRC pRN3 head Xenopus laevis cDNA clone IMAGp998N138730 ; IMAGE:3579852 5', mRNA sequence [BX847839]	Xl.12275	Transcribed locus				54.08	Up	0.000224799	0.00225676	1064.18	67.2416	-1.19938	1672.51	34.8422	-1.68126	1682.54	6.94547	-2.42109	1899.33	40.8528	-1.66937
A_10_P000537	lmo2-A	AF374473	Xenopus laevis LIM-only protein LMO-2 mRNA, complete cds [AF374473]	Xl.9549	LIM domain only 2 (rhombotin-like 1)	RHM2_HUMAN Rhombotin-2	A39370 rhombotin homolog 2 - mouse	Lim3-P1; lethal	48.31	Up	0.000787907	0.00442563	31845.7	1237.36	-1.41056	30298.4	618.467	-1.6901	8488.81	98.2929	-1.93872	16114.2	322.075	-1.69919
A_10_P007218	Nr2f2	BC078057	Xenopus laevis Nr2f2 protein, mRNA (cDNA clone MGC:82853 IMAGE:5511294), complete cds [BC078057]	Xl.48372	Nr2f2 protein	COT1_HUMAN COUP transcription factor 1	I48305 gene COUP-TF1 protein - mouse	A32693 steroid receptor protein svp 1 - fruit fly	47.03	Up	4.9266e-05	0.000949231	7318.41	317.611	-1.36252	5797.53	177.117	-1.51498	10579.3	72.1451	-2.16612	12162.5	274.855	-1.6489
A_10_P026995	wnt3a-A	L07538	Frog wnt3A mRNA, complete cds [L07538]	Xl.880	Wingless-type MMTV integration site family, member 3	wingless-type MMTV integration site family, member 3 precursor; WNT3 precursor; WNT-3 proto-oncogene protein precursor [Homo sapiens]	A35503 Wnt-3 protein - mouse	Wnt2-P1 [Drosophila melanogaster]	45.41	Up	0.00309487	0.0110047	4357.26	133.333	-1.51428	1724.61	30.0974	-1.75816	349.182	6.83248	-1.73997	1282.27	28.8543	-1.64968
A_10_P003711	hhex-A	BC059320	Xenopus laevis hematopoietically expressed homeobox, mRNA (cDNA clone MGC:69042 IMAGE:4965399), complete cds [BC059320]	Xl.225	Hematopoietically expressed homeobox	JN0767 homeobox protein HEX - human	HMPH_MOUSE Homeobox protein PRH	1604244A empty spiracles gene [Drosophila melanogaster]	41.97	Up	1.0658e-06	0.000262375	20375	465.547	-1.64113	20513.2	378.678	-1.73376	14598	309.123	-1.67407	19050.7	687.17	-1.44265
A_10_P000674	xfd-13	AJ242680	Xenopus laevis mRNA for XFD-13 protein [AJ242680]	Xl.182	XFD-13 protein	2208384A transcription factor FREAC-1 [Homo sapiens]	FXF1_MOUSE Forkhead box protein F1	FD3_DROME Fork head domain protein FD3	41.47	Up	9.17025e-07	0.000262375	16100.8	697.202	-1.36349	21443.5	447.887	-1.68013	21732.5	307.555	-1.84898	19369.8	511.576	-1.57842
A_10_P024955	CF288050	CF288050	AGENCOURT_15214234 NICHD_XGC_Emb4 Xenopus laevis cDNA clone IMAGE:5440166 5', mRNA sequence [CF288050]	Xl.52897	Transcribed locus, strongly similar to XP_002933722.1 PREDICTED: cadherin-15-like [Xenopus (Silurana) tropicalis]				38.91	Up	1.60104e-05	0.000663232	2710.35	123.547	-1.34119	8259.14	214.089	-1.58634	6128.88	92.921	-1.81953	5530.94	134.704	-1.61391
A_10_P009209	LOC496078	BC087494	Xenopus laevis hypothetical LOC496078, mRNA (cDNA clone MGC:99335 IMAGE:7203631), complete cds [BC087494]	Xl.46899	Hypothetical LOC496078	ADX_HUMAN Adrenodoxin, mitochondrial precursor	S53524 adrenodoxin precursor - mouse		38.34	Up	0.000210376	0.00217871	11074.5	266.825	-1.6181	18619.3	301.334	-1.79092	3512.55	92.5335	-1.57987	7084.65	319.113	-1.34639
A_10_P013293	BJ034725	BJ034725	BJ034725 NIBB Mochii normalized Xenopus neurula library Xenopus laevis cDNA clone XL030k12 5', mRNA sequence [BJ034725]	Xl.15854	Transcribed locus				37.88	Up	0.000666647	0.0039735	1849.94	95.9518	-1.2851	3586.72	107.156	-1.52468	1055.05	11.8825	-1.94916	1974.82	54.9328	-1.55637
A_10_P003500	MGC68948	BC056020	Xenopus laevis hypothetical protein MGC68948, mRNA (cDNA clone MGC:68948 IMAGE:4959167), complete cds [BC056020]	Xl.16232	Hypothetical protein MGC68948	A55185 intermediate filament peripherin - human	PERI_MOUSE Peripherin	Lam-P1; ?:n-lamin; alpha-Lamin; lamin; lamin Dm[[0]]; misguided; lethal	36.61	Up	2.14398e-05	0.000710516	67364.2	1574.8	-1.6312	96378.5	2948.17	-1.51443	45733.6	1031.18	-1.64684	84249.2	2908.09	-1.46194
A_10_P002169	MGC52596	BC041190	Xenopus laevis similar to myogenic differentiation 1, mRNA (cDNA clone MGC:52596 IMAGE:4885255), complete cds [BC041190]	Xl.1249	Similar to myogenic differentiation 1	MYOD_HUMAN Myoblast determination protein 1	MYOD_MOUSE MYOBLAST DETERMINATION PROTEIN 1	A36663 nautilus protein - fruit fly	33.09	Up	8.26571e-07	0.000262375	257774	7219.63	-1.55272	211605	5472.73	-1.58732	222202	5574.26	-1.60014	240197	11030.5	-1.33765
A_10_P003088	MGC53823	BC046739	Xenopus laevis similar to actin alpha, mRNA (cDNA clone MGC:53823 IMAGE:5542285), complete cds [BC046739]	Xl.57182	Similar to actin alpha	ACTS_HUMAN Actin, alpha skeletal muscle	ACTS_HUMAN Actin, alpha skeletal muscle	ACT2_DROME Actin-42A	32.38	Up	0.00624515	0.0164257	1086.8	61.7126	-1.24577	1070.91	38.0745	-1.44912	135.852	2.84755	-1.67808	505.253	10.8591	-1.70542
A_10_P002517	BC043838	BC043838	Xenopus laevis, Similar to hypothetical protein FLJ13687, clone IMAGE:5569934, mRNA [BC043838]	Xl.57589	Xenopus laevis, Similar to hypothetical protein FLJ13687, clone IMAGE:5569934, mRNA	T00340 hypothetical protein KIAA057 - human	RIKEN cDNA 5730583K22 gene [Mus musculus]		32.04	Up	1.77011e-05	0.000698352	7471.71	260.628	-1.4574	5233.32	127.669	-1.61269	3659.55	93.8255	-1.59217	5267.78	229.004	-1.36214
A_10_P004008	MGC68611	BC061944	Xenopus laevis homeo box D10, mRNA (cDNA clone MGC:68611 IMAGE:4032032), complete cds [BC061944]	Xl.14155	Homeobox protein, Hoxd10	A42008 homeotic protein HOX4E - human	HXDA_MOUSE Homeobox protein Hox-D10	A32584 Abd-B protein - fruit fly	31.12	Up	1.11424e-06	0.000262375	9964.96	356.865	-1.44597	6669.7	186.67	-1.55303	7290.42	205.762	-1.55087	7827.8	295.046	-1.42487
A_10_P019985	BX846575	BX846575	BX846575 Soares NXEG Xenopus laevis cDNA clone IMAGp998D108084 ; IMAGE:3300441 5', mRNA sequence [BX846575]	Xl.14221	Transcribed locus				29.68	Up	2.63683e-05	0.000752149	578.151	63.0125	-0.962615	1341.98	32.374	-1.61755	1520.79	24.1541	-1.80265	1045.82	32.2876	-1.5104
A_10_P007284	LOC397995	BC078128	Xenopus laevis middle molecular weight neurofilament protein NF-M(2), mRNA (cDNA clone MGC:84503 IMAGE:4756891), complete cds [BC078128]	Xl.174	Middle molecular weight neurofilament protein NF-M(2)	NFM_HUMAN Neurofilament triplet M protein	NFM_MOUSE Neurofilament triplet M protein	Lam-P1; ?:n-lamin; alpha-Lamin; lamin; lamin Dm[[0]]; misguided; lethal	27.69	Up	2.05647e-05	0.000706331	4199.56	114.367	-1.5649	5055.53	166.413	-1.48258	2205.44	74.4313	-1.47174	3420.91	192.48	-1.24972
A_10_P000118	Stripy	AB073615	Xenopus laevis ledgerline mRNA, presomitic mesoderm specific gene, complete cds [AB073615]	Xl.9206	Stripy protein	Down syndrome critical region protein 6 [Homo sapiens]			27.39	Up	0.00211903	0.00867747	2394.58	153.354	-1.19354	4301.62	205.225	-1.3214	1008.53	17.5574	-1.75873	1500.74	50.1146	-1.47718
A_10_P008876	BC084931	BC084931	Xenopus laevis cDNA clone IMAGE:6863628 [BC084931]	Xl.16485	CDNA clone IMAGE:6863628	CIW5_HUMAN Potassium channel subfamily K member 5	potassium channel, subfamily K, member 5; potassium inwardly-rectifying channel, subfamily K, member 5 [Mus musculus]	ORK1_DROME Open rectifier potassium channel protein 1	26.79	Up	5.01431e-06	0.000414152	52026.1	2296.03	-1.35524	40693.9	1414.75	-1.45885	63436.2	1653.83	-1.58443	66764.4	3240.01	-1.31404
A_10_P016124	BM928974	BM928974	XLTCH034 Cornea-lens transdifferentiation library Xenopus laevis cDNA 5', mRNA sequence [BM928974]	Xl.70169	Transcribed locus				26.57	Up	0.00107607	0.00541277	738.218	68.8071	-1.03055	861.578	54.1123	-1.202	737.143	5.89716	-2.14644	601.903	25.775	-1.38363
A_10_P008656	LOC495280	BC084434	Xenopus laevis hypothetical LOC495280, mRNA (cDNA clone MGC:86488 IMAGE:5514274), complete cds [BC084434]	Xl.49521	Hypothetical LOC495280	A45075 transcription factor NSCL-1 - human	A41788 basic helix-loop-helix protein Hen1 - mouse		25.83	Up	1.42764e-05	0.000639351	7983.33	273.85	-1.46467	8234.84	341.883	-1.38178	4360.99	134.986	-1.50911	5296.93	269.946	-1.29276
A_10_P005312	MGC82572	BC072996	Xenopus laevis MGC82572 protein, mRNA (cDNA clone MGC:82572 IMAGE:4970061), complete cds [BC072996]	Xl.26304	MGC82572 protein	NDF1_HUMAN Neurogenic differentiation factor 1	I49338 neurogenic differentiation factor - mouse	target of Poxn; target of Pox-n; biparous [Drosophila melanogaster]	25.64	Up	5.37094e-05	0.000973459	22375.7	671.56	-1.52269	30922	1109.9	-1.44499	52409.1	1733.78	-1.48049	35099.9	2277.52	-1.18789
A_10_P023419	CD099943	CD099943	AGENCOURT_14006185 NICHD_XGC_Tad2 Xenopus laevis cDNA clone IMAGE:6936491 5', mRNA sequence [CD099943]	Xl.12537	Transcribed locus				24.58	Up	0.000324193	0.00268594	2686.97	102.225	-1.41971	928.59	36.901	-1.40079	1002.4	32.9592	-1.48244	2232.94	123.056	-1.25879
A_10_P027430	MabEn	X62974	X.laevis mRNA for En-2 (MabEn) [X62974]	Xl.1174	En-2	E48423 homeotic protein engrailed 2 - human	HME2_MOUSE Homeobox protein engrailed-2	HMIN_DROME HOMEOBOX PROTEIN INVECTED	24.49	Up	0.00354461	0.0119629	273.455	67.1948	-0.60955	438.692	34.4341	-1.10517	466.083	4.43598	-2.02158	346.349	5.24666	-1.8215
A_10_P026937	Xhox3	D10455	X.laevis mRNA for Xhox3 homeobox protein, complete cds [D10455]	Xl.277	Xhox3 protein	S22586 homeotic protein EVX1 - human	EVX1_MOUSE HOMEOBOX EVEN-SKIPPED HOMOLOG PROTEIN 1	HMEV_DROME Segmentation protein even-skipped	23.03	Up	8.67558e-05	0.00129508	790.266	119.462	-0.820544	1637.02	73.213	-1.34946	2857.76	44.6051	-1.80907	1898.82	63.9273	-1.4729
A_10_P027285	fgf9-A	U47622	Xenopus laevis fibroblast growth factor-9 (XFGF-9) mRNA, complete cds [U47622]	Xl.367	Fibroblast growth factor 9 (glia-activating factor)	fibroblast growth factor 9 precursor; glia-activating factor [Homo sapiens]	S66486 fibroblast growth factor 9 - mouse		22.54	Up	0.000497847	0.00343722	2139.21	127.909	-1.22335	2190.36	124.012	-1.24705	942.841	24.7628	-1.58183	1063.31	46.3462	-1.36156
A_10_P010968	BF614568	BF614568	dg15h08.y1 Xenopus laevis gastrula non normalized Xenopus laevis cDNA clone XENOPUS_SOURCE_ID:xlnnga005o15 5', mRNA sequence [BF614568]	Xl.34905	Transcribed locus				22.39	Up	7.66406e-06	0.000507974	1985.67	65.9121	-1.47894	2675.53	107.509	-1.39597	1144.9	76.6526	-1.17456	1452.07	64.6715	-1.35118
A_10_P006887	rgs20-prov	BC077598	Xenopus laevis regulator of G-protein signalling 20, mRNA (cDNA clone MGC:84504 IMAGE:4757028), complete cds [BC077598]	Xl.48394	Regulator of G-protein signalling 20	regulator of G-protein signalling 20; regulator of Gz-selective protein signaling [Homo sapiens]	RGSK_MOUSE Regulator of G-protein signaling 20	T13580 hypothetical protein 52C10.2 - fruit fly	22.14	Up	3.2368e-05	0.000836572	1206.81	77.9518	-1.18981	1662.15	136.921	-1.0842	1899.69	40.4491	-1.68427	2181.02	80.0843	-1.43435
A_10_P003657	MGC69003	BC057739	Xenopus laevis hypothetical protein MGC69003, mRNA (cDNA clone MGC:69003 IMAGE:4963637), complete cds [BC057739]	Xl.2874	Hypothetical protein MGC69003	S57842 AML1c protein - human	RUN1_MOUSE Runt-related transcription factor 1	A36392 segmentation protein runt - fruit fly	22.09	Up	7.09261e-05	0.00111928	12692.3	452.99	-1.44745	12541	598.322	-1.3214	14199.3	495.963	-1.4568	22548.5	1592.58	-1.15224
A_10_P004969	MGC81522	BC072235	Xenopus laevis hypothetical protein MGC81522, mRNA (cDNA clone MGC:81522 IMAGE:6637401), complete cds [BC072235]	Xl.6173	Hypothetical protein MGC81522	protocadherin 8, isoform 1 precursor; arcadlin [Homo sapiens]	protocadherin 8 [Mus musculus]	FAT_DROME Cadherin-related tumor suppressor precursor	22.01	Up	0.000129141	0.00165456	638.682	69.3651	-0.964144	790.774	33.4547	-1.3736	537.487	13.3271	-1.60581	894.324	33.4382	-1.42827
A_10_P000287	Bix4	AF079562	Xenopus laevis homeobox protein BIX4 (Bix4) mRNA, complete cds [AF079562]	Xl.399	Homeobox protein BIX4	orthopedia homolog	Mix1 homeobox-like 1	GSBD_DROME Gooseberry distal protein	21.87	Up	3.88323e-05	0.000857302	1499.76	91.8325	-1.21303	1047.17	38.7269	-1.432	787.926	31.808	-1.39464	1425.88	68.1932	-1.31921
A_10_P002644	BC044049	BC044049	Xenopus laevis, clone IMAGE:5572725, mRNA [BC044049]	Xl.12402	Visual system homeobox 1 protein	visual system homeobox 1 homolog, CHX10-like	I49594 homeobox protein - mouse	A46403 transcription factor with prd-type homeo domain and Pro/ Gln-rich domain al - fruit fly	21.7	Up	0.00284503	0.0104994	1555.43	134.306	-1.06376	1396.46	67.7267	-1.31427	303.111	12.8397	-1.3746	1347.6	34.2333	-1.5982
A_10_P000235	ebf2-A	AF040993	Xenopus laevis XEBF-2 protein (Xebf-2) mRNA, complete cds [AF040993]	Xl.547	Early B-cell factor 2	COE3_HUMAN Transcription factor COE3	COE2_MOUSE Transcription factor COE2	knot; Collier [Drosophila melanogaster]	21.14	Up	0.000885548	0.00476504	2406.5	156.872	-1.18584	3037.07	128.383	-1.37395	938.087	24.6973	-1.58615	1177.88	81.2696	-1.16336
A_10_P003590	wnt-2-prov	BC056128	Xenopus laevis C. elegans WNT family member precursor (40.4 kD) (wnt-2), mRNA (cDNA clone MGC:69163 IMAGE:5048927), complete cds [BC056128]	Xl.17496	C. elegans WNT family member precursor (40.4 kD) (wnt-2)	wingless-type MMTV integration site family, member 5B precursor; WNT-5B protein precursor [Homo sapiens]	E36470 Wnt-5b protein - mouse	Wnt2-P1 [Drosophila melanogaster]	21.09	Up	8.61069e-06	0.000508078	6689.23	359.003	-1.27028	4893.11	177.225	-1.44106	5380.21	215.595	-1.39733	3173.56	205.811	-1.18807
A_10_P027177	xFF1rA	U05001	Xenopus laevis Ftz-F1-related orphan receptor A (xFF1rA) mRNA, complete cds [U05001]	Xl.924	FTZ-F1-related nuclear orphan receptor variant	NR52_HUMAN Orphan nuclear receptor NR5A2	nuclear receptor subfamily 5, group A, member 2; fetoprotein transcription factor [Mus musculus]	FTF1_DROME NUCLEAR HORMONE RECEPTOR FTZ-F1	21.09	Up	0.0040747	0.0129344	4861.64	369.015	-1.11974	1878.91	112.927	-1.22111	936.487	21.2432	-1.64321	1855.43	90.7116	-1.30999
A_10_P027163	Inhbb	S61773	activin beta B subunit [Xenopus laevis, mRNA, 2716 nt] [S61773]	Xl.1090	Activin beta B subunit	A40150 inhibin beta-B chain precursor - human	S31440 inhibin beta-A chain - mouse	Activin Like Protein at 23B [Drosophila melanogaster]	20.6	Up	6.77025e-05	0.00110459	42580.8	2285.31	-1.27027	22808.1	1558.4	-1.16541	22050.6	628.052	-1.54561	26125.4	1387.73	-1.2746
A_10_P009263	LOC496220	BC088682	Xenopus laevis hypothetical LOC496220, mRNA (cDNA clone MGC:99144 IMAGE:7206029), complete cds [BC088682]	Xl.50038	Hypothetical LOC496220				20.4	Up	0.00108111	0.00541277	307.257	65.8131	-0.66919	475.017	36.9061	-1.10961	580.372	9.29994	-1.79489	427.989	9.26531	-1.66326
A_10_P007624	MGC84378	BC080101	Xenopus laevis MGC84378 protein, mRNA (cDNA clone MGC:84378 IMAGE:6959410), complete cds [BC080101]	Xl.48680	MGC84378 protein	hypothetical protein FLJ21610 [Homo sapiens]			19.44	Up	1.63895e-07	0.000262375	1187.57	83.2219	-1.15442	1330.75	67.3786	-1.29558	1744.68	68.1289	-1.40895	1658.92	83.7787	-1.29702
A_10_P001458	cad2-A	AW460288	da30g08.y1 Xenla 13LiCl Xenopus laevis cDNA clone IMAGE:2942654 5', mRNA sequence [AW460288]	Xl.1358	XCAD2 protein	CDX1_HUMAN Homeobox protein CDX-1	A49303 homeotic protein Cdx-1 - mouse	cad-P1 [Drosophila melanogaster]	19.26	Up	8.89213e-06	0.000508078	1525.47	89.9738	-1.22929	3396.3	154.02	-1.34343	2665.9	118.747	-1.35393	2587.58	157.804	-1.21431
A_10_P000204	bix2-A	AF005999	Xenopus laevis homeobox protein (milk) mRNA, complete cds [AF005999]	Xl.397	Homeobox protein BIX2	Mix-like homeobox protein 1 [Homo sapiens]	Mix1 homeobox-like 1	GSBD_DROME Gooseberry distal protein	19.2	Up	0.00424569	0.0131744	1340.94	162.919	-0.915438	907.511	51.291	-1.24781	394.709	8.49528	-1.66867	942.693	46.8992	-1.30458
A_10_P002047	Sox8	AY324658	Xenopus laevis Sox8 mRNA, complete cds [AY324658]	Xl.29789	Sox8 protein	SOX8_HUMAN Transcription factor SOX-8	SOX8_MOUSE Transcription factor SOX-8	SX15_DROME Putative transcription factor SOX-15	18.58	Up	0.000545029	0.00356685	1660.19	220.41	-0.876927	2302.49	240.654	-0.980805	2527.29	38.8888	-1.81326	2944.49	115.656	-1.40655
A_10_P000286	bix3-A	AF079561	Xenopus laevis homeobox protein BIX3 (Bix3) mRNA, complete cds [AF079561]	Xl.398	Homeobox protein BIX3	short stature homeobox, isoform a; growth control factor, X-linked; pseudoautosomal homeobox-containing osteogenic gene [Homo sapiens]	Mix1 homeobox-like 1	GSBD_DROME Gooseberry distal protein	18.15	Up	0.000893111	0.00476504	15117.6	590.415	-1.40833	7037.16	425.975	-1.21801	3270.34	156.373	-1.32023	9572.74	780.672	-1.08867
A_10_P001976	krm2	AY150813	Xenopus laevis kremen2 (krm2) mRNA, complete cds [AY150813]	Xl.15701	Kremen2	hypothetical protein MGC10791 [Homo sapiens]	kringle-coding gene marking the eye and the nose; kremen [Mus musculus]	Nrk-P1; neurospecific receptor tyrosine kinase; Drosophila neurospecific receptor kinase [Drosophila melanogaster]	18.1	Up	5.35886e-05	0.000973459	1928.06	166.713	-1.06315	5413.05	284.401	-1.27951	6062.04	262.786	-1.3623	4469.69	211.291	-1.32754
A_10_P005087	MGC84485	BC072366	Xenopus laevis hypothetical protein MGC84485, mRNA (cDNA clone MGC:84485 IMAGE:4740266), complete cds [BC072366]	Xl.18036	Hypothetical protein MGC84485	dipeptidylpeptidase VI, isoform 2; dipeptidyl aminopeptidase IV-related protein [Homo sapiens]	DPP4_MOUSE Dipeptidyl peptidase IV	omega [Drosophila melanogaster]	17.79	Up	0.00111155	0.00548322	2604.39	224.589	-1.06432	2779.02	207.31	-1.12727	1020	35.5123	-1.4601	2850.13	127.172	-1.35038
A_10_P010224	BE576494	BE576494	dc40d07.y1 NICHD XGC Emb3 Xenopus laevis cDNA clone IMAGE:3399565 5', mRNA sequence [BE576494]	Xl.63704	Transcribed locus, moderately similar to XP_001104264.1 similar to aortic preferentially expressed gene 1 [Macaca mulatta]	calcium/calmodulin-dependent serine protein kinase	CSKP_MOUSE PERIPHERAL PLASMA MEMBRANE PROTEIN CASK	2211279A Ca/calmodulin-dependent protein kinase [Drosophila melanogaster]	17.77	Up	0.000200223	0.00212673	1116.22	62.0979	-1.25467	640.12	37.2878	-1.2347	1111.11	49.2503	-1.35347	1946.58	135.767	-1.15762
A_10_P024922	CF286648	CF286648	AGENCOURT_15182262 NICHD_XGC_Emb4 Xenopus laevis cDNA clone IMAGE:5513894 5', mRNA sequence [CF286648]	Xl.29698	Transcribed locus				17.77	Up	3.57413e-06	0.000394822	3687.52	186.686	-1.29562	2958.61	189.572	-1.19331	2251.69	108.449	-1.31731	3165.28	203.059	-1.19392
A_10_P004683	MGC82209	BC071021	Xenopus laevis hypothetical protein MGC82209, mRNA (cDNA clone MGC:82209 IMAGE:3402815), complete cds [BC071021]	Xl.30458	Hypothetical protein MGC82209	CYR6_HUMAN CYR61 protein precursor	A35669 gene CYR61 protein precursor - mouse		17.74	Up	0.00547077	0.0152868	911.303	88.3858	-1.01328	684.017	42.3485	-1.20823	185.452	5.60269	-1.58129	539.833	30.0373	-1.28881
A_10_P027132	XGATA-3	M76565	X.laevis GATA-binding protein (XGATA-3) gene, complete cds [M76565]	Xl.28002	GATA binding factor-3	A39794 transcription factor GATA-3 - human	B39794 transcription factor GATA-3 - mouse	A57601 transcription factor dGATAc - fruit fly	17.64	Up	1.94655e-05	0.000706331	9761.88	359.199	-1.4342	6783.81	539.491	-1.09949	9477.05	423.73	-1.34973	11777.9	930.636	-1.10257
A_10_P011151	BG018551	BG018551	daa48f11.y1 Wellcome CRC pCS2+ st19-26 Xenopus laevis cDNA clone IMAGE:4059045 5' similar to SW:CADF_HUMAN P55291 MUSCLE-CADHERIN PRECURSOR ;, mRNA sequence [BG018551]	Xl.10256	Transcribed locus, weakly similar to XP_001088306.1 cadherin 18, type 2 isoform 2 [Macaca mulatta]	CADF_HUMAN Muscle-cadherin precursor	CADF_MOUSE Muscle-cadherin precursor	T00021 DN-cadherin - fruit fly	16.91	Up	1.97951e-05	0.000706331	3948.22	252.543	-1.19407	4757.4	236.489	-1.30356	2678.68	120.333	-1.34694	2359.1	202.09	-1.0668
A_10_P005161	neurl-A	BC072813	Xenopus laevis neuralized, mRNA (cDNA clone MGC:80154 IMAGE:4970255), complete cds [BC072813]	Xl.17387	Neuralized	unknown protein [Homo sapiens]	neuralized homolog	S35371 finger protein neuralized - fruit fly	16.57	Up	0.00542567	0.0152144	1776.36	105.65	-1.22566	215.323	32.0727	-0.826956	367.758	10.1676	-1.59427	724.988	39.2544	-1.26821
A_10_P020427	BX851196	BX851196	BX851196 NICHD_XGC_Sp1 Xenopus laevis cDNA clone IMAGp998G1210937 ; IMAGE:4964003 5', mRNA sequence [BX851196]	Xl.18576	Transcribed locus				16.39	Up	0.000422086	0.00307543	505.693	77.0385	-0.817179	427.863	41.7671	-1.01047	683.246	15.5329	-1.64155	414.306	16.9725	-1.40679
A_10_P006432	hspb7-prov	BC076806	Xenopus laevis heat shock 27kDa protein family, member 7 (cardiovascular), mRNA (cDNA clone MGC:83758 IMAGE:6640570), complete cds [BC076806]	Xl.2603	Heat shock 27kDa protein family, member 7 (cardiovascular)	HSB7_HUMAN Heat-shock protein, beta-7	HSB7_MOUSE Heat-shock protein, beta-7	EFL2_DROME Lethal	16.22	Up	6.34571e-06	0.00044718	26596.9	1605.37	-1.21925	26401	1813.14	-1.16319	35955.2	1431.12	-1.40006	35222.3	3087.76	-1.05708
A_10_P006916	emx1-prov	BC077629	Xenopus laevis empty spiracles homolog 1 (Drosophila), mRNA (cDNA clone MGC:86204 IMAGE:6957219), complete cds [BC077629]	Xl.48177	Empty spiracles homolog 1 (Drosophila)	empty spiracles homolog 2	ventral anterior homeobox containing gene 1 [Mus musculus]	E5 [Drosophila melanogaster]	15.89	Up	1.45077e-06	0.000262375	4261.5	203.388	-1.32124	5211.81	319.815	-1.21209	5214.77	294.958	-1.24707	3919.75	370.919	-1.02449
A_10_P005160	seb4-A-prov	BC072812	Xenopus laevis RRM-containing protein SEB-4, mRNA (cDNA clone MGC:80153 IMAGE:4970239), complete cds [BC072812]	Xl.12316	RRM-containing protein SEB-4	S38382 SEB4D protein - human	S38384 SEB4 protein - mouse	musashi [Drosophila melanogaster]	15.84	Up	2.31219e-05	0.000722491	36134.4	3013.06	-1.07891	34333.9	1824.87	-1.27449	20528.2	1143.72	-1.25403	28835.4	1852.8	-1.19222
A_10_P007485	MGC86479	BC079817	Xenopus laevis MGC86479 protein, mRNA (cDNA clone MGC:86479 IMAGE:4963901), complete cds [BC079817]	Xl.9529	MGC86479 protein				15.75	Up	3.44931e-06	0.000394822	2222.95	140.084	-1.20054	3819.25	190.651	-1.30174	3368.09	183.087	-1.26592	2079.27	197.38	-1.02442
A_10_P005663	MGC80957	BC073452	Xenopus laevis MGC80957 protein, mRNA (cDNA clone MGC:80957 IMAGE:5536412), complete cds [BC073452]	Xl.1117	MGC80957 protein	0911278A acetylcholine receptor alpha [Homo sapiens]	ACHA_MOUSE Acetylcholine receptor protein, alpha chain precursor	ACH4_DROME Acetylcholine receptor protein, beta-like chain 2 precursor	15.04	Up	0.00069242	0.00405421	517.726	109.002	-0.676665	802.178	91.8715	-0.94109	816.032	30.6025	-1.4269	990.973	21.4463	-1.66876
A_10_P009430	BC089181	BC089181	Xenopus laevis cDNA clone MGC:98917 IMAGE:4173700, complete cds [BC089181]	Xl.4630	Hypothetical protein MGC98917	alpha 2 type VI collagen, isoform 2C2 precursor; collagen VI, alpha-2 polypeptide; human mRNA for collagen VI alpha-2 C-terminal globular domain [Homo sapiens]	S21369 collagen alpha 2	CA14_DROME COLLAGEN ALPHA 1	14.99	Up	0.000332895	0.00273608	1930.53	181.47	-1.02687	2039.88	114.355	-1.25135	865.66	45.1251	-1.28427	1016.42	73.3366	-1.14312
A_10_P027233	neurod1-A	U28067	Xenopus laevis neurogenic differentiation factor (neuroD) mRNA, complete cds [U28067]	Xl.330	Neurogenic differentiation 1	NDF1_HUMAN Neurogenic differentiation factor 1	I49338 neurogenic differentiation factor - mouse	target of Poxn; target of Pox-n; biparous [Drosophila melanogaster]	14.5	Up	0.000199692	0.00212673	2572.42	286.099	-0.953825	3534.11	322.928	-1.03918	2108.04	81.4405	-1.4183	2771.57	159.728	-1.2392
A_10_P000446	pitx3-A	AF265671	Xenopus laevis paired-like homeodomain transcription factor Pitx3 mRNA, complete cds [AF265671]	Xl.23652	Paired-like homeodomain transcription factor Pitx3	PIX2_HUMAN Pituitary homeobox 2	PIX2_MOUSE Pituitary homeobox 2	Ptx1-P1 [Drosophila melanogaster]	14.45	Up	6.68617e-05	0.00110459	1190.35	153.981	-0.888208	2726.74	190.569	-1.15559	3981.89	119.755	-1.52308	2156.73	181.798	-1.07471
A_10_P020598	BX853120	BX853120	BX853120 NICHD_XGC_Li1 Xenopus laevis cDNA clone IMAGp998J178290 ; IMAGE:3397360 5', mRNA sequence [BX853120]	Xl.5151	Transcribed locus				14.45	Up	0.00650066	0.016857	3610.42	216.49	-1.22212	1341.51	87.0531	-1.18781	291.641	30.958	-0.973896	1340.52	74.4845	-1.25448
A_10_P016774	BP707411	BP707411	BP707411 Osada Taira anterior neuroectoderm (ANE) pCS105 cDNA library Xenopus laevis cDNA clone XL520l05ex 5', mRNA sequence [BP707411]	Xl.40286	Transcribed locus, weakly similar to XP_001086449.1 similar to forkhead box A1 [Macaca mulatta]	hepatocyte nuclear factor 3, beta; Hepatic nuclear factor-3-beta [Homo sapiens]	B54258 transcription factor HNF-3 beta - mouse		14.19	Up	0.00118026	0.00575201	5083.34	313.906	-1.20935	4770.61	253.761	-1.27415	1046.19	95.7703	-1.03944	2012.82	165.224	-1.08626
A_10_P007118	MGC80919	BC077945	Xenopus laevis MGC80919 protein, mRNA (cDNA clone MGC:80919 IMAGE:5515846), complete cds [BC077945]	Xl.1564	MGC80919 protein	A37979 cartilage matrix protein precursor - human	procollagen, type XII, alpha 1 [Mus musculus]		14.09	Up	0.000168698	0.00196854	4684.85	319.641	-1.16603	5510.03	320.914	-1.23477	9658.51	830.886	-1.06604	9772.26	725.437	-1.12952
A_10_P024273	CD327128	CD327128	AGENCOURT_14147111 NICHD_XGC_Eye1 Xenopus laevis cDNA clone IMAGE:6947849 5', mRNA sequence [CD327128]	Xl.10261	Protein kinase, AMP-activated, gamma 3 non-catatlytic subunit	protein kinase, AMP-activated, gamma 3 non-catalytic subunit [Homo sapiens]	AAKG_MOUSE 5'-AMP-activated protein kinase, gamma-1 subunit		14.09	Up	0.0177836	0.0343444	870.145	142.814	-0.784822	362.234	40.3882	-0.952734	182.559	5.00395	-1.56261	214.677	10.8711	-1.31316
A_10_P007445	MGC86242	BC079770	Xenopus laevis MGC86242 protein, mRNA (cDNA clone MGC:86242 IMAGE:6959123), complete cds [BC079770]	Xl.51942	MGC86242 protein	type I transmembrane receptor	2108345A seizure-related protein SEZ-6 [Mus musculus]	HIG_DROME Locomotion-related protein Hikaru genki precursor	14.01	Up	0.000279983	0.00249425	3459.12	304.528	-1.05534	4817.24	300.449	-1.20503	9852.7	522.833	-1.27506	9170.32	817.812	-1.04953
A_10_P024795	CF271887	CF271887	AGENCOURT_15188000 NICHD_XGC_Sp1 Xenopus laevis cDNA clone IMAGE:5513353 5', mRNA sequence [CF271887]	Xl.29648	Transcribed locus				13.98	Up	0.00122773	0.00594841	2168.93	414.32	-0.718909	5881.03	593.168	-0.996276	4213.67	119.54	-1.5491	2755.45	132.03	-1.32001
A_10_P005925	MGC81839	BC074130	Xenopus laevis MGC81839 protein, mRNA (cDNA clone MGC:81839 IMAGE:7008205), complete cds [BC074130]	Xl.8697	MGC81839 protein	empty spiracles homolog 2	ventral anterior homeobox containing gene 2 [Mus musculus]	E5 [Drosophila melanogaster]	13.94	Up	2.26588e-05	0.000722491	13509.1	1111.77	-1.08461	12119.8	1063.57	-1.05673	13369.8	553.033	-1.38406	17056.2	1513.7	-1.05238
A_10_P027025	LOC397703	L19566	Xenopus laevis homeobox protein mRNA, complete cds [L19566]	Xl.1066	Homeobox protein	S22721 homeotic protein emx1 - human	B41224 homeotic protein pMUR10F - mouse	S37252 homeotic protein Hox11 homolog - fruit fly	13.66	Up	1.08129e-05	0.000577969	114411	8269.45	-1.14099	87080.4	5177.03	-1.22584	99596	5447.09	-1.26192	93419.1	11413.8	-0.912994
A_10_P003363	eef1a2-prov	BC054279	Xenopus laevis eukaryotic translation elongation factor 1 alpha 2, mRNA (cDNA clone MGC:64523 IMAGE:6877873), complete cds [BC054279]	Xl.8564	Eukaryotic translation elongation factor 1 alpha 2	EFHUA2 translation elongation factor eEF-1 alpha-2 chain - human	JC2445 translation elongation factor eEF-1 alpha-like protein S1 - mouse	Ef1alpha48D-P1 [Drosophila melanogaster]	13.3	Up	3.99447e-05	0.00085959	3361	237.179	-1.15139	2680.35	165.588	-1.20916	1888.56	122.417	-1.1885	2837.75	321.146	-0.946332
A_10_P023250	CB942680	CB942680	AGENCOURT_13842552 NICHD_XGC_Tad2 Xenopus laevis cDNA clone IMAGE:6933381 5', mRNA sequence [CB942680]	Xl.72955	Transcribed locus, weakly similar to XP_001095558.1 similar to laminin alpha 3 subunit isoform 1 isoform 3 [Macaca mulatta]	2113291A laminin:SUBUNIT=alpha4 [Homo sapiens]	LMA4_MOUSE Laminin alpha-4 chain precursor		13.11	Up	1.54045e-05	0.000654495	1179.09	93.3789	-1.1013	1291.76	96.6804	-1.12584	1057.44	61.1876	-1.24251	1553.46	153.211	-1.00601
A_10_P020111	BX847871	BX847871	BX847871 NICHD_XGC_Eye1 Xenopus laevis cDNA clone IMAGp998F1410623 ; IMAGE:4757389 5', mRNA sequence [BX847871]	Xl.18222	Transcribed locus				12.85	Up	0.00242365	0.00942721	254.334	69.9545	-0.560588	331.657	33.398	-0.996968	219.392	7.17543	-1.48426	344.742	13.9786	-1.39415
A_10_P000017	XFGF-20	AB012615	Xenopus laevis mRNA for XFGF-20, complete cds [AB012615]	Xl.2769	XFGF-20 protein	JC7353 fibroblast growth factor-20 - human	fibroblast growth factor 20 [Mus musculus]		12.7	Up	0.000394518	0.00300527	622.853	98.1871	-0.802331	641.952	51.7132	-1.0939	504.781	26.2324	-1.28792	385.886	22.5016	-1.23354
A_10_P008439	LOC397804	BC084198	Xenopus laevis A5-protein, mRNA (cDNA clone MGC:79978 IMAGE:4964968), complete cds [BC084198]	Xl.940	A5-protein	NRP1_HUMAN Neuropilin-1 precursor	NRP1_MOUSE Neuropilin-1 precursor	A39288 dorsal-ventral patterning protein tolloid	12.59	Up	3.82801e-05	0.000857302	602.319	69.5807	-0.937338	386.822	41.6975	-0.967401	567.005	25.3048	-1.37095	471.761	33.7372	-1.15064
A_10_P008923	LOC495452	BC084979	Xenopus laevis hypothetical LOC495452, mRNA (cDNA clone MGC:86456 IMAGE:7012583), complete cds [BC084979]	Xl.49493	Hypothetical LOC495452	A47234 homeobox protein H6 - human	HK51_MOUSE HOMEOBOX PROTEIN NKX-5.1	H6-like-homeobox [Drosophila melanogaster]	12.48	Up	0.00911234	0.0212675	303.842	111.742	-0.434431	549.954	122.98	-0.650493	561.042	10.1295	-1.76592	571.939	15.9017	-1.5574
A_10_P003048	ndr1-prov	BC046693	Xenopus laevis N-myc downstream regulated gene 1, mRNA (cDNA clone MGC:53143 IMAGE:5542670), complete cds [BC046693]	Xl.17597	N-myc downstream regulated gene 1	NDR1_HUMAN NDRG1 protein	NDR1_MOUSE NDRG1 protein		12.29	Up	0.000448253	0.00318779	430.97	67.1516	-0.80739	211.28	32.7249	-0.80998	542.248	34.724	-1.19757	857.185	24.3085	-1.54733
A_10_P008255	LOC494778	BC082890	Xenopus laevis hypothetical LOC494778, mRNA (cDNA clone MGC:84494 IMAGE:4743051), complete cds [BC082890]	Xl.17752	Hypothetical LOC494778	A55119 potassium channel protein romk-1 - human	IRKA_MOUSE ATP-sensitive inward rectifier potassium channel 10		12.23	Up	0.0118065	0.0256065	215.577	69.404	-0.492217	106.155	28.558	-0.570214	178.946	4.71058	-1.61646	229.834	4.5081	-1.70927
A_10_P008758	LOC495315	BC084775	Xenopus laevis hypothetical LOC495315, mRNA (cDNA clone MGC:82398 IMAGE:4408374), complete cds [BC084775]	Xl.11867	Hypothetical LOC495315				12.21	Up	0.015007	0.0301779	258.854	64.3841	-0.604276	181.943	35.3992	-0.710943	116.733	3.00694	-1.58909	164.744	5.95426	-1.44579
A_10_P004692	MGC82277	BC071033	Xenopus laevis hypothetical protein MGC82277, mRNA (cDNA clone MGC:82277 IMAGE:4032563), complete cds [BC071033]	Xl.26244	Hypothetical protein MGC82277	A29939 epoxide hydrolase	epoxide hydrolase 1, microsomal [Mus musculus]		11.88	Up	3.84163e-05	0.000857302	5138.57	674.24	-0.882028	5198.58	490.704	-1.02506	5430.91	297.438	-1.26161	3703.55	274.55	-1.12952
A_10_P016685	BP704537	BP704537	BP704537 Osada Taira anterior neuroectoderm (ANE) pCS105 cDNA library Xenopus laevis cDNA clone XL512f17ex 5', mRNA sequence [BP704537]	Xl.40607	Transcribed locus				11.61	Up	7.16812e-05	0.00112053	8712.95	730.221	-1.07671	6818.47	820.087	-0.919827	7125.57	351.175	-1.30708	9756.98	1082.14	-0.955036
A_10_P008662	BC084441	BC084441	Xenopus laevis cDNA clone IMAGE:3400213 [BC084441]	Xl.9919	CDNA clone IMAGE:3400213				11.54	Up	0.00385274	0.0125994	3834.4	353.014	-1.03591	1550.65	254.064	-0.785571	892.979	77.7643	-1.05985	5720.17	245.403	-1.36909
A_10_P002794	MGC52530	BC044956	Xenopus laevis similar to RNA-binding region (RNP1, RRM) containing 1, mRNA (cDNA clone MGC:52530 IMAGE:5543457), complete cds [BC044956]	Xl.467	Similar to RNA-binding region (RNP1, RRM) containing 1	S38382 SEB4D protein - human	S38384 SEB4 protein - mouse	musashi [Drosophila melanogaster]	11.47	Up	0.00020586	0.00214534	39321.7	5978.2	-0.818061	62926.8	3804.23	-1.21857	32862.5	1698.54	-1.28661	37357.2	4550.04	-0.914395
A_10_P008510	LOC495101	BC084274	Xenopus laevis hypothetical LOC495101, mRNA (cDNA clone MGC:82146 IMAGE:7012341), complete cds [BC084274]	Xl.49589	Hypothetical LOC495101	T50663 RCC1-like G exchanging factor RLG [imported] - human	RIKEN cDNA 2510026C23 [Mus musculus]	no mechanoreceptor potential C; lethal	11.4	Up	0.000579097	0.0036756	727.266	69.7303	-1.01827	1122.35	61.4814	-1.26138	404.293	28.3793	-1.15345	765.758	123.134	-0.793035
A_10_P002138	LOC496378	AY725267	Xenopus laevis myogenic specification paired-box transcription factor Pax7 mRNA, complete cds [AY725267]	Xl.12816	Myogenic specification paired-box transcription factor Pax7	paired box gene 7, isoform 1; paired box homeotic gene 7; paired domain gene 7 [Homo sapiens]	S15031 paired box transcription factor Pax-3 - mouse	HMPR_DROME Segmentation protein paired	11.39	Up	0.000699051	0.00406431	9346.32	1375.18	-0.832282	17826.6	1711.69	-1.01764	7684.58	377.325	-1.30901	12472.9	1068.93	-1.06702
A_10_P000615	menF	AF536830	Xenopus laevis mesendoderm nuclear factor (menF) mRNA, complete cds [AF536830]	Xl.7751	Mesendoderm nuclear factor				11.35	Up	0.000981567	0.00505961	1296.51	98.2132	-1.12061	1138.36	112.127	-1.00657	3742.99	296.08	-1.1018	2660.25	271.933	-0.99039
A_10_P025459	MGC82293	CK796536	AGENCOURT_18787914 NICHD_XGC_Te2N Xenopus laevis cDNA clone IMAGE:7206193 5', mRNA sequence [CK796536]	Xl.28895	Hypothetical protein MGC82293	GST1_HUMAN Microsomal glutathione S-transferase 1	prostaglandin E synthase; DNA segment, Chr 2, ERATO Doi 369, expressed [Mus musculus]		11.33	Up	1.30608e-05	0.00062357	9185.62	837.731	-1.04	15796.8	1282.42	-1.09054	15521.3	1034.96	-1.17565	8492.28	1043.33	-0.910774
A_10_P002963	BC045261	BC045261	Xenopus laevis, Similar to chromosome 20 open reading frame 60, clone IMAGE:4681419, mRNA [BC045261]	Xl.60489	Hypothetical protein MGC115109	T00055 hypothetical protein KIAA0417 - human			11.26	Up	0.00874655	0.020616	167.849	75.6157	-0.346308	244.539	37.9448	-0.809195	249.41	9.38001	-1.4532	207.232	4.91147	-1.63522
A_10_P004158	Mix.1	BC068764	Xenopus laevis cDNA clone MGC:81275 IMAGE:6631739, complete cds [BC068764]	Xl.824	Homeobox protein	Mix-like homeobox protein 1 [Homo sapiens]	Mix1 homeobox-like 1	A35912 homeotic protein orthodenticle - fruit fly	11.16	Up	0.0326649	0.053484	925.617	165.174	-0.74849	2138.4	313.51	-0.833837	255.281	11.5035	-1.35593	607.857	33.2028	-1.26228
A_10_P006199	LOC397994	BC074454	Xenopus laevis middle molecular weight neurofilament protein NF-M(1), mRNA (cDNA clone MGC:84735 IMAGE:6949051), complete cds [BC074454]	Xl.173	Middle molecular weight neurofilament protein NF-M(1)	NFM_HUMAN Neurofilament triplet M protein	NFM_MOUSE Neurofilament triplet M protein	Lam-P1; ?:n-lamin; alpha-Lamin; lamin; lamin Dm[[0]]; misguided; lethal	11.12	Up	0.000896447	0.00476504	1189.44	107.024	-1.04586	1453.31	139.85	-1.01669	524.773	32.9566	-1.20264	972.739	117.017	-0.921809
A_10_P027262	thdl18-A-prov	U41839	Xenopus laevis thyroid hormone down-regulated protein (gene 18) mRNA, complete cds [U41839]	Xl.354	Thyroid hormone down-regulated protein (gene 18)	UROM_HUMAN UROMODULIN PRECURSOR	S52111 uromodulin precursor - mouse		10.99	Up	0.00617422	0.0163169	579.105	70.6768	-0.91348	957.474	89.1386	-1.03106	192.406	12.076	-1.22643	290.16	27.8629	-1.03511
A_10_P000236	Xebf-3	AF040994	Xenopus laevis XEBF-3 protein (Xebf-3) mRNA, complete cds [AF040994]	Xl.632	XEBF-3 protein	COE3_HUMAN Transcription factor COE3	COE3_MOUSE Transcription factor COE3	knot; Collier [Drosophila melanogaster]	10.98	Up	0.0103735	0.0231691	169.535	72.8042	-0.367103	171.139	35.8994	-0.678263	218.865	5.2998	-1.67468	196.376	6.19275	-1.4981
A_10_P002452	alpl-prov	BC043760	Xenopus laevis alkaline phosphatase, liver [BC043760]	Xl.1299	Alkaline phosphatase, liver/bone/kidney	PAHUH alkaline phosphatase	PPBT_MOUSE ALKALINE PHOSPHATASE, TISSUE-NONSPECIFIC ISOZYME PRECURSOR		10.98	Up	2.62762e-05	0.000752149	85920.6	7087.73	-1.08359	82411.6	6239.97	-1.12081	123477	13097.5	-0.974456	113289	11749.9	-0.984182
A_10_P001383	AW200257	AW200257	da17f06.y1 normalized Xenopus laevis gastrula Xenopus laevis cDNA clone XENOPUS_SOURCE_ID:xlnga002c12 5', mRNA sequence [AW200257]	Xl.8117	Transcribed locus				10.92	Up	3.37358e-05	0.000836572	62590.4	7133.76	-0.94319	68149.3	7888.75	-0.936453	105917	9732.7	-1.03675	71013.2	4117.36	-1.23659
A_10_P005155	MGC80144	BC072806	Xenopus laevis MGC80144 protein, mRNA (cDNA clone MGC:80144 IMAGE:4970166), complete cds [BC072806]	Xl.29719	MGC80144 protein	mab-21-like protein 1; mab-21-like 1 [Homo sapiens]	mab-21-like 1		10.85	Up	0.000739311	0.0042536	2207.65	186.879	-1.07237	1087.75	116.279	-0.971028	584.357	52.6926	-1.04466	1063.07	93.942	-1.05408
A_10_P003146	foxa1-prov	BC047130	Xenopus laevis forkhead box A1, mRNA (cDNA clone MGC:52590 IMAGE:5572849), complete cds [BC047130]	Xl.52787	Forkhead box A1	HN3A_HUMAN Hepatocyte nuclear factor 3-alpha	HN3A_MOUSE HEPATOCYTE NUCLEAR FACTOR 3-ALPHA	A32380 nuclear protein fkh - fruit fly	10.83	Up	0.000360753	0.00287619	23497.7	1771.01	-1.12281	8631.87	668.989	-1.11069	12562.4	1162.02	-1.0339	15682.3	2110.05	-0.871127
A_10_P017347	BP742140	BP742140	BP742140 Osada Taira anterior neuroectoderm (ANE) pCS105 cDNA library Xenopus laevis cDNA clone XL409p05ex 3', mRNA sequence [BP742140]	Xl.39903	Transcribed locus				10.8	Up	0.00959456	0.0219892	1265.92	98.515	-1.1089	255.343	30.2309	-0.926672	122.227	14.8662	-0.918856	335.25	21.949	-1.19184
A_10_P020487	BX851752	BX851752	BX851752 NICHD_XGC_He1 Xenopus laevis cDNA clone IMAGp998F1510123 ; IMAGE:4407182 5', mRNA sequence [BX851752]	Xl.4729	Transcribed locus				10.71	Up	3.25806e-06	0.000394822	1181.24	114.731	-1.01266	1905.48	147.881	-1.11009	1735.69	130.551	-1.12402	1193.51	160.246	-0.875309
A_10_P015469	BJ632538	BJ632538	BJ632538 NIBB Mochii normalized Xenopus early gastrula library Xenopus laevis cDNA clone XL175a14 3', mRNA sequence [BJ632538]	Xl.74278	Transcribed locus				10.65	Up	0.0332686	0.0541514	144.729	79.217	-0.261737	79.1728	35.7157	-0.345716	128.592	2.7892	-1.66281	265.545	3.85899	-1.83762
A_10_P026986	rho-prov	L04692	Frog opsin mRNA, complete cds [L04692]	Xl.326	Rhodopsin	OPSD_HUMAN Rhodopsin	A23665 opsin - mouse	OPS6_DROME Opsin Rh6	10.64	Up	0.00219073	0.00880036	288.785	98.5065	-0.467109	797.225	60.9957	-1.11628	334.914	15.3355	-1.33965	499.759	32.5852	-1.18697
A_10_P006052	MGC84082	BC074291	Xenopus laevis MGC84082 protein, mRNA (cDNA clone MGC:84082 IMAGE:6949291), complete cds [BC074291]	Xl.47574	MGC84082 protein	calcium channel, voltage-dependent, gamma subunit 5	CCG4_MOUSE Voltage-dependent calcium channel gamma-4 subunit		10.53	Up	0.0134396	0.0279065	789.496	213.829	-0.567283	468.883	125.847	-0.571223	500.759	10.6607	-1.67284	982.992	51.6533	-1.28016
A_10_P003198	MGC52771	BC048020	Xenopus laevis similar to LIM domain only 4, mRNA (cDNA clone MGC:52771 IMAGE:4684188), complete cds [BC048020]	Xl.5131	Similar to LIM domain only 4	LIM domain only 4 [Homo sapiens]	LIM only 4 [Mus musculus]	apterous; tornwing; Xasta [Drosophila melanogaster]	10.51	Up	4.77283e-05	0.000930422	36739.2	3580.48	-1.01119	41540	4760.11	-0.940849	27576.7	1815.13	-1.1816	27537.7	3073.38	-0.952419
A_10_P006607	col9a3-prov	BC077292	Xenopus laevis collagen, type IX, alpha 3, mRNA (cDNA clone MGC:80136 IMAGE:4970058), complete cds [BC077292]	Xl.10687	Collagen, type IX, alpha 3	alpha 3 type IX collagen; collagen IX, alpha-3 polypeptide [Homo sapiens]	S40495 collagen alpha 1	CA14_DROME COLLAGEN ALPHA 1	10.41	Up	6.87981e-05	0.00110678	6402.2	625.898	-1.00983	7909.39	948.036	-0.921318	11759.2	833.883	-1.14936	13642.8	1398.21	-0.989369
A_10_P016058	BM260965	BM260965	dag31c07.y3 Blackshear [BM260965]	Xl.1632	Transcribed locus				10.31	Up	0.0001586	0.00186383	6607.39	644.358	-1.0109	9446.91	635.215	-1.17237	9538.37	1072.11	-0.94906	13992.9	1682.08	-0.920469
A_10_P000516	AF338157	AF338157	Xenopus laevis iroquois-4 homeobox transcription factor (Irx4) mRNA, complete cds [AF338157]	Xl.12086	Iroquois-4 homeobox transcription factor	IRX4_HUMAN Iroquois-class homeodomain protein IRX-4	Iroquois related homeobox 4	T03095 homeoprotein Sail - fruit fly	10.25	Up	1.53979e-06	0.000262375	4779.02	549.015	-0.939755	4313.12	330.126	-1.11611	4673.25	549.161	-0.930066	4795.93	420.098	-1.05724
A_10_P027031	tph1	L20679	Xenopus laevis tryptophan hydroxylase mRNA, complete cds [L20679]	Xl.1144	Tryptophan hydroxylase 1	TR5H_HUMAN Tryptophan 5-monooxygenase	A34582 tryptophan 5-monooxygenase	PH4H_DROME Protein henna [Includes: Phenylalanine-4-hydroxylase	10.24	Up	2.35766e-05	0.000722491	678.488	80.8423	-0.923904	410.956	53.134	-0.888423	960.847	65.3892	-1.16679	765.784	66.323	-1.06233
A_10_P006227	MGC84797	BC074488	Xenopus laevis MGC84797 protein, mRNA (cDNA clone MGC:84797 IMAGE:6952874), complete cds [BC074488]	Xl.47333	MGC84797 protein	alpha-actinin-2-associated LIM protein [Homo sapiens]	PDZ and LIM domain 3; actinin alpha 2 associated LIM protein [Mus musculus]		10.12	Up	0.0228305	0.0415259	169.643	75.1252	-0.35375	287.757	38.0123	-0.879102	90.049	3.27087	-1.43959	161.954	7.27798	-1.38681
A_10_P003646	MGC68902	BC057728	Xenopus laevis hypothetical protein MGC68902, mRNA (cDNA clone MGC:68902 IMAGE:4888651), complete cds [BC057728]	Xl.54391	Hypothetical protein MGC68902	nephrin [Homo sapiens]	nephrin 1; mephrin 1 [Mus musculus]	A49448 irregular chiasm C-roughest precursor - fruit fly	9.84	Up	0.000110323	0.00151079	9285.59	1027.62	-0.955978	7325.68	1100.67	-0.823192	5719.28	426.951	-1.12694	10488.6	899.995	-1.06651
A_10_P004277	MGC83149	BC068920	Xenopus laevis hypothetical protein MGC83149, mRNA (cDNA clone MGC:83149 IMAGE:6319091), complete cds [BC068920]	Xl.71567	Hypothetical protein MGC83149	RHOE_HUMAN Rho-related GTP-binding protein RhoE	ras homolog gene family, member E; RIKEN cDNA 2610017M01 gene [Mus musculus]	S54294 GTP-binding protein Rho1 - fruit fly	9.74	Up	0.00149542	0.00686404	1923.4	452.044	-0.628888	3040.81	346.343	-0.943483	1840.42	74.88	-1.39067	2384.09	243.014	-0.992143
A_10_P007994	MGC81667	BC082375	Xenopus laevis MGC81667 protein, mRNA (cDNA clone MGC:81667 IMAGE:6864559), complete cds [BC082375]	Xl.46208	MGC81667 protein	binder of Rho GTPases 4; Cdc42 effector protein 4 [Homo sapiens]	binder of Rho GTPase 4; Borg4 protein [Mus musculus]		9.74	Up	0.000318117	0.00266223	3616.02	462.42	-0.893194	5385.05	442.159	-1.08561	10120.2	989.071	-1.00991	8047.22	869.869	-0.967772
A_10_P000199	xhoxc8	AF001596	Xenopus laevis homeobox protein pXhoxc8 (xhoxc8) mRNA, complete cds [AF001596]	Xl.207	Homeobox protein pXhoxc8	homeo box C8; Homeo box-C8 [Homo sapiens]	HXC8_MOUSE HOMEOBOX PROTEIN HOX-C8	HMAN_DROME Homeotic antennapedia protein	9.71	Up	0.0284498	0.0488432	191.918	74.1569	-0.412965	105.921	36.679	-0.460564	114.082	3.33725	-1.53212	139.8	4.0256	-1.53694
A_10_P004014	MGC68968	BC063272	Xenopus laevis hypothetical protein MGC68968, mRNA (cDNA clone MGC:68968 IMAGE:4959735), complete cds [BC063272]	Xl.14372	Hypothetical protein MGC68968	hypothetical protein FLJ13044 [Homo sapiens]	CMC2_MOUSE Calcium-binding mitochondrial carrier protein Aralar2	CMC1_DROME Calcium-binding mitochondrial carrier Aralar1	9.68	Up	0.0146874	0.0296432	187.39	92.4643	-0.306772	782.942	37.1673	-1.32357	166.553	9.75514	-1.23377	131.959	10.9766	-1.09417
A_10_P008293	LOC494803	BC082937	Xenopus laevis hypothetical LOC494803, mRNA (cDNA clone MGC:86211 IMAGE:6957312), complete cds [BC082937]	Xl.49723	Hypothetical LOC494803	CIW9_HUMAN Potassium channel subfamily K member 9	CIW2_MOUSE Potassium channel subfamily K member 2	ORK1_DROME Open rectifier potassium channel protein 1	9.63	Up	0.000377166	0.00294063	666.23	161.493	-0.61547	862.838	87.3642	-0.994596	961.612	37.6587	-1.40753	888.193	107.407	-0.918234
A_10_P016731	BP705989	BP705989	BP705989 Osada Taira anterior neuroectoderm (ANE) pCS105 cDNA library Xenopus laevis cDNA clone XL516i06ex 5', mRNA sequence [BP705989]	Xl.40441	Transcribed locus				9.53	Up	0.00462925	0.0140232	881.035	90.98	-0.986047	709.626	89.9115	-0.897215	196.831	18.1361	-1.03561	380.161	38.306	-0.996616
A_10_P002286	sh2d3c-prov	BC041733	Xenopus laevis SH2 domain containing 3C, mRNA (cDNA clone MGC:52749 IMAGE:4684029), complete cds [BC041733]	Xl.2001	SH2 domain containing 3C	SH2 domain-containing 3C; novel SH2-containing protein 3 [Homo sapiens]	novel SH2-containing protein 3; Cas/HEF1-associated signal transducer; SH2-containing Eph receptor-binding protein 1 [Mus musculus]		9.5	Up	2.55262e-06	0.000352475	35876.9	3680.78	-0.988875	26437	3141.09	-0.925132	33195.5	4088.6	-0.90957	47046.2	3850	-1.08727
A_10_P009019	LOC495681	BC086270	Xenopus laevis hypothetical LOC495681, mRNA (cDNA clone MGC:81950 IMAGE:7009885), complete cds [BC086270]	Xl.49113	Hypothetical LOC495681	glucosaminyl	G6NT_MOUSE Beta-1,3-galactosyl-O-glycosyl-glycoprotein beta-1,6-N-acetylglucosaminyltransferase		9.39	Up	0.000776786	0.00437801	1334.93	106.918	-1.09641	847.588	78.3036	-1.0344	351.655	51.0327	-0.839591	1090.83	130.706	-0.920896
A_10_P000012	LOC397702	AB007468	Xenopus laevis mRNA for alpha-2,8-polysialyltransferase, complete cds [AB007468]	Xl.1022	Alpha-2,8-polysialyltransferase	2123358A sialyltransferase STX [Homo sapiens]	I48686 N-glycan alpha 2,8-sialyltransferase - mouse	Sialyltransferase [Drosophila melanogaster]	9.35	Up	0.000626386	0.0038605	423.205	66.4062	-0.804342	728.779	92.8888	-0.894632	1472.06	87.575	-1.2257	1395.36	153.696	-0.95843
A_10_P006964	BC077779	BC077779	Xenopus laevis cDNA clone MGC:80118 IMAGE:4965562, complete cds [BC077779]	Xl.76065	Hypothetical protein MGC80118	S38382 SEB4D protein - human	S38384 SEB4 protein - mouse	RB27_DROME Heterogeneous nuclear ribonucleoprotein 27C	9.33	Up	0.039234	0.0607009	2977.52	416.151	-0.854604	2926.17	482.652	-0.782665	395.255	28.7912	-1.14321	863.001	67.7156	-1.10564
A_10_P024921	CF286639	CF286639	AGENCOURT_15188405 NICHD_XGC_Emb4 Xenopus laevis cDNA clone IMAGE:5513904 5', mRNA sequence [CF286639]	Xl.9710	Transcribed locus				9.09	Up	5.90821e-05	0.00101978	9739.33	841.295	-1.06358	6806.67	499.939	-1.13402	4590.36	594.061	-0.888089	4512.83	805.617	-0.748512
A_10_P000055	Tbx3	AB032942	Xenopus laevis mRNA for transcription factor Tbx3, complete cds [AB032942]	Xl.975	Transcription factor Tbx3	T-box 3 protein, isoform 1; bladder cancer related protein XHL; T-box transcription factor TBX3 [Homo sapiens]	S46458 transcription factor tbx2 - mouse	A40213 optic lobe development omb protein - fruit fly	9.04	Up	0.00062163	0.0038605	854.007	169.498	-0.702297	1163.85	134.197	-0.938151	1786.22	56.749	-1.49908	1124.91	231.419	-0.687228
A_10_P008969	LOC495481	BC085065	Xenopus laevis hypothetical LOC495481, mRNA (cDNA clone MGC:98906 IMAGE:4173290), complete cds [BC085065]	Xl.8315	Hypothetical LOC495481	hypothetical protein DKFZp434J037 [Homo sapiens]	MAP/microtubule affinity-regulating kinase 3; ELKL motif kinase 2 long form [Mus musculus]	T13741 hypothetical protein 22E5.8 - fruit fly	8.88	Up	6.00665e-07	0.000262375	50740.8	5851.34	-0.938102	52027.3	5741.48	-0.957208	56930.2	6261.6	-0.958268	68691.2	7877.33	-0.940857
A_10_P003223	kiaa1518-prov	BC049177	Xenopus laevis hypothetical protein MGC53293, mRNA (cDNA clone MGC:53293 IMAGE:5570306), complete cds [BC049177]	Xl.16647	Hypothetical protein MGC53293	YB23_HUMAN Hypothetical protein KIAA1223	RIKEN cDNA 0610013D04 gene; NG28 protein [Mus musculus]	no mechanoreceptor potential C; lethal	8.84	Up	1.12032e-05	0.000580115	9047.55	826.527	-1.03927	7949.25	792.23	-1.00147	8305.46	935.957	-0.947886	9814.77	1566.95	-0.796262
A_10_P009655	BC092325	BC092325	Xenopus laevis cDNA clone MGC:115037 IMAGE:6948590, complete cds [BC092325]	Xl.52905	Hypothetical protein MGC115037				8.84	Up	0.00385665	0.0125994	790.389	149.873	-0.722118	845.155	67.146	-1.09992	291.827	28.1333	-1.01495	303.433	34.2146	-0.94761
A_10_P008201	tnnc1	BC082829	Xenopus laevis cardiac troponin C, mRNA (cDNA clone MGC:80066 IMAGE:4407474), complete cds [BC082829]	Xl.2228	Cardiac troponin C	TPHUCC troponin C, cardiac and slow skeletal muscle - human	TPCC_MOUSE TROPONIN C, SLOW SKELETAL AND CARDIAC MUSCLES	CALM_DROME Calmodulin	8.77	Up	0.000186365	0.00205871	1154.68	63.5985	-1.25901	744.615	107.929	-0.838793	416.197	92.9013	-0.651212	1114.63	105.635	-1.02339
A_10_P003908	MGC68527	BC060455	Xenopus laevis hypothetical protein MGC68527, mRNA (cDNA clone MGC:68527 IMAGE:4030906), complete cds [BC060455]	Xl.24607	Hypothetical protein MGC68527	C2F1_HUMAN CYTOCHROME P450 2F1	A39302 cytochrome P450 50B - mouse	CP18_DROME Cytochrome P450 18a1	8.68	Up	0.0351226	0.056339	253.295	118.334	-0.330519	197.371	56.9109	-0.540088	161.163	3.19459	-1.70362	336.945	22.1949	-1.18576
A_10_P011162	BG018678	BG018678	daa53d08.y1 Wellcome CRC pCS2+ st19-26 Xenopus laevis cDNA clone IMAGE:4059686 5', mRNA sequence [BG018678]	Xl.70860	Transcribed locus				8.68	Up	0.0308162	0.0516757	119.773	79.9131	-0.175742	208.504	36.1081	-0.761508	98.728	4.34315	-1.37315	118.174	4.102	-1.45706
A_10_P008235	LOC494763	BC082865	Xenopus laevis hypothetical LOC494763, mRNA (cDNA clone MGC:82212 IMAGE:3402969), complete cds [BC082865]	Xl.24121	Hypothetical LOC494763	GTR1_HUMAN Solute carrier family 2, facilitated glucose transporter, member 1	S09705 glucose transport protein GT1 - mouse	Glucose transporter 1 [Drosophila melanogaster]	8.67	Up	2.39813e-05	0.000722491	10106.1	1062.03	-0.978446	12657.1	1433.32	-0.945992	17262.3	1330.17	-1.11317	10953.2	2110.01	-0.715342
A_10_P012590	BG730630	BG730630	dac20f03.x1 NICHD XGC He1 Xenopus laevis cDNA clone IMAGE:4407677 3', mRNA sequence [BG730630]	Xl.2473	Transcribed locus				8.67	Up	3.13479e-05	0.000824499	398.748	83.0427	-0.681397	564.702	51.2488	-1.04214	562.212	36.5868	-1.1865	433.781	62.4279	-0.84199
A_10_P003302	dhcr7-prov	BC054203	Xenopus laevis 7-dehydrocholesterol reductase, mRNA (cDNA clone MGC:64361 IMAGE:6877885), complete cds [BC054203]	Xl.70080	7-dehydrocholesterol reductase	7-dehydrocholesterol reductase; Delta-7-dehydrocholesterol reductase [Homo sapiens]	7-dehydrocholesterol reductase [Mus musculus]		8.63	Up	1.4214e-05	0.000639351	6158.41	660.466	-0.969618	9588.33	897.45	-1.02873	8906.84	830.797	-1.03031	6125.51	1181.32	-0.714769
A_10_P005746	MGC82831	BC073550	Xenopus laevis MGC82831 protein, mRNA (cDNA clone MGC:82831 IMAGE:5506648), complete cds [BC073550]	Xl.29661	MGC82831 protein	tartrate resistant acid phosphatase 5 precursor [Homo sapiens]	JN0787 acid phosphatase		8.61	Up	0.00698528	0.0176763	327.379	104.801	-0.494684	780.972	67.6373	-1.06245	382.768	11.5169	-1.57181	270.405	58.9785	-0.740756
A_10_P023227	CB942111	CB942111	AGENCOURT_13844870 NICHD_XGC_Tad2 Xenopus laevis cDNA clone IMAGE:6933670 5', mRNA sequence [CB942111]	Xl.25872	Transcribed locus				8.53	Up	0.000770933	0.00435985	3840.52	491.981	-0.892441	4056.18	619.762	-0.815892	2286.04	153.535	-1.17416	2350.51	337.394	-0.844026
A_10_P016149	BP679243	BP679243	BP679243 Osada Taira anterior neuroectoderm (ANE) pCS105 cDNA library Xenopus laevis cDNA clone XL431e15ex 5', mRNA sequence [BP679243]	Xl.49827	Transcribed locus				8.47	Up	3.59611e-05	0.000850368	4778.84	518.365	-0.964687	5315.8	1137.61	-0.669573	6359.47	638.805	-0.998142	7435.65	618.441	-1.08012
A_10_P009752	BE132052	BE132052	db41g07.y1 Blackshear [BE132052]	Xl.50835	Transcribed locus, weakly similar to XP_001111052.1 S100 calcium binding protein A1 isoform 2 [Macaca mulatta]	S10A_HUMAN S-100 protein, alpha chain	S10A_MOUSE S-100 protein, alpha chain		8.35	Up	0.000403813	0.00303189	738.485	115.003	-0.807634	634.876	73.8881	-0.934114	378.356	33.4743	-1.05603	444.907	57.0712	-0.893561
A_10_P020552	DQ097000	DQ097000	Xenopus laevis arsc02 mRNA, complete sequence [DQ097000]	Xl.1803	Hypothetical protein MGC130987	caudal type homeo box transcription factor 2 [Homo sapiens]	CDX2_MOUSE Homeobox protein CDX-2		8.33	Up	0.000433297	0.00310811	371.087	126.266	-0.468188	425.437	46.8403	-0.958216	593.967	52.5019	-1.05372	525.352	32.9928	-1.21573
A_10_P000513	LOC398211	AF323750	Xenopus laevis Kv1.4 potassium channel mRNA, complete cds [AF323750]	Xl.749	Kv1.4 potassium channel	A39922 potassium channel KCNA4 - human	CIK4_MOUSE Voltage-gated potassium channel protein Kv1.4	S00480 potassium channel protein A	8.32	Up	0.000439439	0.00313858	1250.37	303.704	-0.614586	2334.27	241.775	-0.984739	1251.1	92.9925	-1.12873	1987.08	221.42	-0.952709
A_10_P027057	itga3-A	L43057	Xenopus laevis integrin alpha 3 subunit mRNA, 3' end of cds [L43057]	Xl.951	Integrin alpha 3 subunit	integrin alpha 3 isoform a precursor [Homo sapiens]	I55534 VLA-3 alpha subunit - mouse	S40311 integrin - fruit fly	8.32	Up	0.000306488	0.00260539	13361.7	1309.83	-1.00865	21969.9	3128.2	-0.846534	27161.2	2464.64	-1.04225	24136.4	3979.77	-0.782874
A_10_P000463	sim2-A	AF283298	Xenopus laevis single-minded (Sim) mRNA, complete cds [AF283298]	Xl.729	Single-minded homolog 2	SIM2_HUMAN Single-minded homolog 2	SIM2_MOUSE Single-minded homolog 2	TRH_DROME Trachealess protein	8.23	Up	0.00694965	0.0176763	159.447	71.2674	-0.349725	351.56	56.708	-0.792355	184.573	11.0412	-1.26785	239.39	12.1006	-1.30181
A_10_P005248	MGC80393	BC072921	Xenopus laevis MGC80393 protein, mRNA (cDNA clone MGC:80393 IMAGE:5129997), complete cds [BC072921]	Xl.10596	MGC80393 protein	GABA	GABA		8.05	Up	0.00416833	0.0130074	18719.9	2308.47	-0.908978	5017.33	751.748	-0.8244	8340.22	965.963	-0.936229	22538.4	2509.33	-0.953372
A_10_P008158	LOC494687	BC082678	Xenopus laevis hypothetical LOC494687, mRNA (cDNA clone MGC:85266 IMAGE:6873944), complete cds [BC082678]	Xl.28904	Hypothetical LOC494687	T14768 hypothetical protein DKFZp566K1924.1 - human			8.01	Up	0.000122104	0.00159312	2690.68	253.788	-1.02539	4111.85	348.044	-1.0724	3808.27	622.045	-0.786777	3218.19	599.653	-0.729789
A_10_P007834	MGC84099	BC081141	Xenopus laevis MGC84099 protein, mRNA (cDNA clone MGC:84099 IMAGE:6949779), complete cds [BC081141]	Xl.17887	MGC84099 protein	RDH1_HUMAN 11-cis retinol dehydrogenase	retinol dehydrogenase type 6 [Mus musculus]	HCD2_DROME 3-hydroxyacyl-CoA dehydrogenase type II	7.98	Up	0.00304926	0.0109128	566.274	103.49	-0.738127	245.017	38.3458	-0.805477	213.325	17.4763	-1.09144	446.382	46.987	-0.98346
A_10_P023558	CD253778	CD253778	AGENCOURT_14214565 NICHD_XGC_Eye1 Xenopus laevis cDNA clone IMAGE:6945362 5', mRNA sequence [CD253778]	Xl.26049	Transcribed locus				7.96	Up	0.00161863	0.00726125	290.387	100.429	-0.461119	616.975	59.1177	-1.01855	395.91	22.1937	-1.25262	255.535	34.2974	-0.872422
A_10_P000348	Nr2f1	AF157558	Xenopus laevis COUP transcription factor 1 mRNA, complete cds [AF157558]	Xl.528	COUP transcription factor 1	COT1_HUMAN COUP transcription factor 1	I48305 gene COUP-TF1 protein - mouse	A32693 steroid receptor protein svp 1 - fruit fly	7.92	Up	4.74964e-05	0.000930422	1794.73	237.206	-0.878873	1730.01	164.209	-1.02265	1375.7	125.421	-1.04012	1245.8	277.213	-0.653042
A_10_P000461	titf1-A	AF281080	Xenopus laevis homeobox transcription factor Nkx2-1 (Nkx2-1) mRNA, complete cds [AF281080]	Xl.688	Thyroid transcription factor 1	G02321 thyroid transcription factor 1 - human	S53724 thryroid-specific enhancer-binding protein	S57246 ventral nervous system defective protein - fruit fly	7.92	Up	0.00330501	0.011505	1736.5	166.848	-1.01735	1217.74	237.367	-0.710136	495.496	46.9655	-1.02307	1047.94	150.389	-0.842888
A_10_P027435	Xlim-1	X63889	X.laevis Xlim-1 mRNA for LIM domain-containing homeobox protein [X63889]	Xl.32655	Homeobox protein	LHX1_HUMAN LIM/homeobox protein Lhx1	I48637 homeotic protein lim-1 - mouse	Lim3-P1; lethal	7.89	Up	5.4987e-06	0.000414152	1143.89	152.097	-0.876264	1033.36	166.552	-0.792701	1498	121.899	-1.08999	1384.56	205.183	-0.829206
A_10_P000334	nrg1-A	AF142632	Xenopus laevis cysteine-rich domain neuregulin-1 (NRG1) mRNA, complete cds [AF142632]	Xl.289	Neuregulin 1	neuregulin 1 isoform HRG-alpha; heregulin, alpha	NRG2_MOUSE Pro-neuregulin-2 precursor		7.74	Up	0.00088404	0.00476504	537.772	97.087	-0.743437	692.175	55.791	-1.09365	238.946	29.6446	-0.907169	368.922	56.8206	-0.812514
A_10_P003205	thbs3-prov	BC048222	Xenopus laevis thrombospondin 3, mRNA (cDNA clone MGC:53496 IMAGE:5572464), complete cds [BC048222]	Xl.198	Thrombospondin 3	A57121 thrombospondin 3 precursor - human	A46016 thrombospondin 3 - mouse	A35672 crumbs protein - fruit fly	7.71	Up	0.000132539	0.00165456	1153.72	250.848	-0.66269	820.819	156.809	-0.718877	1256.86	108.981	-1.0612	1784.42	140.236	-1.10563
A_10_P007054	atf5-prov	BC077877	Xenopus laevis activating transcription factor 5, mRNA (cDNA clone MGC:80643 IMAGE:5506662), complete cds [BC077877]	Xl.26031	Activating transcription factor 5	activating transcription factor 5 [Homo sapiens]	ATF5_MOUSE Cyclic-AMP-dependent transcription factor ATF-5	cryptocephal [Drosophila melanogaster]	7.69	Up	0.000145219	0.00176932	6816.94	598.113	-1.05681	7929.63	870.391	-0.959538	9390.14	1492.43	-0.798837	8392.56	1570.71	-0.727817
A_10_P003637	MGC68870	BC057717	Xenopus laevis hypothetical protein MGC68870, mRNA (cDNA clone MGC:68870 IMAGE:4681298), complete cds [BC057717]	Xl.8753	Hypothetical protein MGC68870	G02173 semaphorin III family homolog - human	SM3F_MOUSE Semaphorin 3F precursor	Sema-2a-P1; semaphorin II; semaphorin; D-Semaphorin II [Drosophila melanogaster]	7.53	Up	0.00013386	0.00165527	2975.35	487.381	-0.785669	2114.95	175.972	-1.07986	2366.78	289.184	-0.912724	2017.39	376.396	-0.729381
A_10_P000039	XGC-2	AB025112	Xenopus laevis XGC-2 mRNA for guanylyl cyclase-2, complete cds [AB025112]	Xl.907	Guanylyl cyclase-2	OYHUBR natriuretic peptide receptor B precursor - human	I57963 natriuretic peptide receptor A - mouse	A56699 guanylate cyclase	7.46	Up	2.79354e-05	0.000758834	1220.31	193.227	-0.800401	1729.57	171.834	-1.00283	1311.4	146.712	-0.951052	1644	302.283	-0.735448
A_10_P006224	MGC84792	BC074485	Xenopus laevis MGC84792 protein, mRNA (cDNA clone MGC:84792 IMAGE:6952431), complete cds [BC074485]	Xl.15374	MGC84792 protein	dual specificity phosphatase 5; VH1-like phosphatase 3; protein tyrosine phosphatase; serine/threonine specific protein phosphatase [Homo sapiens]	S24411 dual specificity phosphoprotein phosphatase	puckered; velcro; hearty [Drosophila melanogaster]	7.32	Up	0.000204282	0.00214534	11759.6	1940.16	-0.782554	19676	2354.4	-0.922057	31004.5	3618.09	-0.932923	22096.8	3346.44	-0.819715
A_10_P026900	CX134975	CX134975	AGENCOURT_39737465 NICHD_XGC_Te2N Xenopus laevis cDNA clone IMAGE:7764186 5', mRNA sequence [CX134975]	Xl.50647	Transcribed locus				7.3	Up	0.0275959	0.0476317	2574.51	581.469	-0.646168	2325.53	261.425	-0.949177	515.105	47.9006	-1.0314	666.362	99.4611	-0.829895
A_10_P005890	MGC84542	BC073727	Xenopus laevis XK-related protein 7, mRNA (cDNA clone MGC:84542 IMAGE:5084568), complete cds [BC073727]	Xl.47627	XK-related protein 7	McLeod syndrome-associated, Kell blood group protein; membrane transport protein [Homo sapiens]	McLeod syndrome gene homolog [Mus musculus]		7.24	Up	5.68066e-05	0.00100137	45693.8	6925.28	-0.81942	86441.5	8597.41	-1.00236	74732.7	9501.06	-0.896029	71630.3	13633	-0.720695
A_10_P005983	MGC82107	BC074200	Xenopus laevis MGC82107 protein, mRNA (cDNA clone MGC:82107 IMAGE:7011882), complete cds [BC074200]	Xl.15593	MGC82107 protein	HAO2_HUMAN Hydroxyacid oxidase 2	HAO1_MOUSE Hydroxyacid oxidase 1		7.2	Up	0.00193902	0.00832374	379.702	160.095	-0.375067	941.988	115.761	-0.910483	1198.75	75.0732	-1.24076	442.37	50.758	-0.971878
A_10_P027462	XFD2	X74315	X.laevis XFD2 mRNA for fork head protein [X74315]	Xl.5369	Fork head protein	FXI1_HUMAN Forkhead box protein I1	forkhead box C1; mesoderm/mesenchyme forkhead 1 [Mus musculus]	crocodile; forkhead domain 78E; FD1 transcription unit [Drosophila melanogaster]	7.2	Up	0.000548669	0.00356685	16051.8	1464.83	-1.03974	6572.9	1092.55	-0.779317	6049.34	743.537	-0.91052	9219.26	1843.04	-0.699178
A_10_P027044	HoxD1	L25857	Xenopus laevis homeobox protein (HoxD1) mRNA, complete cds [L25857]	Xl.53491	Homeobox protein	homeo box D1; Homeo box-D1 [Homo sapiens]	A56553 homeotic protein Hox 4.9 - mouse	S01164 homeotic protein Labial, splice form 2 - fruit fly	7.17	Up	0.00534789	0.015144	8138.97	2594.15	-0.496574	7039.5	1874.89	-0.574565	7075.48	356.517	-1.29769	7279.5	645.135	-1.0523
A_10_P008574	LOC495143	BC084343	Xenopus laevis hypothetical LOC495143, mRNA (cDNA clone MGC:84304 IMAGE:6957181), complete cds [BC084343]	Xl.68783	Hypothetical LOC495143	S26638 SPR-1 protein - human	osterix [Mus musculus]	buttonhead [Drosophila melanogaster]	7.16	Up	3.39168e-05	0.000836572	58344.7	6526.89	-0.951295	57709.6	13245.6	-0.639178	70764.2	9814.24	-0.857653	90362.1	9675.61	-0.969959
A_10_P002713	loc245963-prov	BC044267	Xenopus laevis NEU1 protein, mRNA (cDNA clone MGC:53105 IMAGE:5542405), complete cds [BC044267]	Xl.23270	EGF-like-domain, multiple 7	NEU1 protein [Homo sapiens]	T09065 hypothetical protein - mouse	S19087 gene Delta protein precursor - fruit fly	7.15	Up	0.000406302	0.00303262	4526.21	251.229	-1.25567	3919.74	619.317	-0.801344	3585.76	835.478	-0.632635	4040.95	758.703	-0.725966
A_10_P005582	BC073357	BC073357	Xenopus laevis cDNA clone MGC:80775 IMAGE:5512816, complete cds [BC073357]	Xl.55203	CECR1			Adenosine deaminase-related growth factor A [Drosophila melanogaster]	7.14	Up	0.00013113	0.00165456	5197.68	891.295	-0.765787	4048.33	536.41	-0.877778	8941.62	907.837	-0.993297	6540.23	1089.72	-0.778163
A_10_P005536	LOC398586	BC073301	Xenopus laevis similar to tetraspanin similiar to uroplakin 1, mRNA (cDNA clone MGC:80690 IMAGE:5511315), complete cds [BC073301]	Xl.25175	Similar to tetraspanin similiar to uroplakin 1	similar to uroplakin 1B; tetraspan [Homo sapiens]	CD151 antigen [Mus musculus]	Tetraspanin 66E [Drosophila melanogaster]	7.12	Up	0.000697752	0.00406431	1118.9	279.377	-0.602603	1005.47	168.568	-0.775593	865.234	82.7211	-1.02502	833.104	80.7914	-1.01641
A_10_P024967	CF288275	CF288275	AGENCOURT_15214098 NICHD_XGC_Emb4 Xenopus laevis cDNA clone IMAGE:5440018 5', mRNA sequence [CF288275]	Xl.72930	Transcribed locus, weakly similar to XP_001058787.1 hypothetical protein [Rattus norvegicus]				7.11	Up	4.00479e-06	0.000398333	717.563	136.017	-0.722268	1181.55	150.623	-0.89456	1143.28	129.919	-0.944638	1091.13	155.281	-0.846723
A_10_P007991	MGC81642	BC082372	Xenopus laevis MGC81642 protein, mRNA (cDNA clone MGC:81642 IMAGE:6864187), complete cds [BC082372]	Xl.15305	MGC81642 protein	cell death-inducing DFFA-like effector a [Homo sapiens]	FS27_MOUSE Fat-specific protein FSP27		7.09	Up	2.31545e-05	0.000722491	14057.8	2388.85	-0.769729	24691	2310.53	-1.02883	18995.9	2180.74	-0.940055	16868.9	3653.32	-0.66438
A_10_P003628	etr-1	BC057704	Xenopus laevis ribonucleoprotein, mRNA (cDNA clone MGC:68437 IMAGE:4724645), complete cds [BC057704]	Xl.986	Ribonucleoprotein	bruno-like 4, RNA binding protein	CUG triplet repeat,RNA binding protein 2; elav-type RNA-binding protein 3; CUG triplet repeat,RNA-binding protein 2 [Mus musculus]	Rbp9-P2; RNA-binding protein 10 [Drosophila melanogaster]	7.02	Up	0.000625677	0.0038605	5756.02	772.584	-0.872176	7280.87	1089.65	-0.824897	3431.93	353.318	-0.987365	3567.39	708.377	-0.702105
A_10_P003029	ptrf-prov	BC046670	Xenopus laevis polymerase I and transcript release factor, mRNA (cDNA clone MGC:53017 IMAGE:5537137), complete cds [BC046670]	Xl.10139	Polymerase I and transcript release factor	serum deprivation response protein; serum deprivation response; phosphatidylserine-binding protein [Homo sapiens]	polymerase I and transcript release factor [Mus musculus]	S61477 myosin II heavy chain, non-muscle - fruit fly	7.01	Up	0.00367771	0.0121814	1340.87	501.003	-0.427547	859.917	253.803	-0.52996	1822.87	82.0997	-1.34551	1809.38	150.981	-1.07768
A_10_P002649	ca-p60a-prov	BC044063	Xenopus laevis Calcium ATPase at 60A, mRNA (cDNA clone MGC:52615 IMAGE:4681241), complete cds [BC044063]	Xl.2029	Calcium ATPase at 60A	ATA1_HUMAN Sarcoplasmic/endoplasmic reticulum calcium ATPase 1	ATA2_MOUSE Sarcoplasmic/endoplasmic reticulum calcium ATPase 2	ATC1_DROME Calcium-transporting ATPase sarcoplasmic/endoplasmic reticulum type	7	Up	0.0127613	0.0268778	354.262	65.662	-0.732011	570.429	45.3801	-1.09934	2165.7	255.804	-0.928443	700.237	167.431	-0.620034
A_10_P006309	MGC84339	BC075219	Xenopus laevis MGC84339 protein, mRNA (cDNA clone MGC:84339 IMAGE:6958236), complete cds [BC075219]	Xl.26238	MGC84339 protein	apoptosis-associated speck-like protein containing a CARD; target of methylation-induced silencing-1 [Homo sapiens]	ASC_MOUSE Apoptosis-associated speck-like protein containing a CARD		7	Up	0.000631299	0.0038605	423.845	65.2725	-0.812476	970.895	154.03	-0.799567	877.99	157.167	-0.747175	1127.89	107.201	-1.02184
A_10_P008455	LOC495060	BC084215	Xenopus laevis hypothetical LOC495060, mRNA (cDNA clone MGC:80620 IMAGE:5506193), complete cds [BC084215]	Xl.49155	Hypothetical LOC495060	DUS6_HUMAN Dual specificity protein phosphatase 6	dual specificity phosphatase 6; RIKEN cDNA 1300019I03 gene [Mus musculus]	puckered; velcro; hearty [Drosophila melanogaster]	6.99	Up	5.46359e-05	0.000973459	22476.9	2028.83	-1.04449	15409.6	3363.38	-0.661014	23273.5	3518.43	-0.820599	27932.5	3922.53	-0.852568
A_10_P008731	wnt-11	BC084745	Xenopus laevis maternal protein, mRNA (cDNA clone MGC:79975 IMAGE:6862720), complete cds [BC084745]	Xl.24008	Maternal protein	wingless-type MMTV integration site family, member 11 precursor [Homo sapiens]	WN11_MOUSE WNT-11 protein precursor	S24559 Wnt-2 protein - fruit fly	6.99	Up	0.000361042	0.00287619	14157	3531.11	-0.603061	39926.7	4071.63	-0.991496	24517	2053.38	-1.07696	18132	3561.46	-0.706797
A_10_P013319	BJ037054	BJ037054	BJ037054 NIBB Mochii normalized Xenopus neurula library Xenopus laevis cDNA clone XL039e12 5', mRNA sequence [BJ037054]	Xl.15208	Transcribed locus, weakly similar to XP_001072266.1 similar to Protein C8orf4 (Thyroid cancer protein 1) (TC-1) [Rattus norvegicus]	chromosome 8 open reading frame 4; C8ORF4 protein [Homo sapiens]			6.97	Up	0.0145051	0.0293467	8641.66	1480.54	-0.766178	14201.7	1308.75	-1.03548	2977.86	296.82	-1.00059	2287.44	614.838	-0.570935
A_10_P006127	MGC84292	BC074375	Xenopus laevis MGC84292 protein, mRNA (cDNA clone MGC:84292 IMAGE:6956939), complete cds [BC074375]	Xl.47553	MGC84292 protein	JC4708 gelatin-binding 28K protein precursor - human	APM1_MOUSE Adiponectin precursor	CA14_DROME COLLAGEN ALPHA 1	6.91	Up	0.00108125	0.00541277	853.649	145.503	-0.768407	681.312	93.7733	-0.861267	364.885	42.7918	-0.930462	757.356	120.782	-0.797231
A_10_P006317	MGC84417	BC075229	Xenopus laevis MGC84417 protein, mRNA (cDNA clone MGC:84417 IMAGE:7019294), complete cds [BC075229]	Xl.67352	MGC84417 protein	GBT1_HUMAN Guanine nucleotide-binding protein G	GBT1_MOUSE Guanine nucleotide-binding protein G	RGFFA GTP-binding regulatory protein Gi alpha chain	6.9	Up	0.00333503	0.011558	337.512	137.59	-0.389702	365.175	37.2274	-0.991639	202.107	24.5364	-0.919215	351.841	30.7829	-1.05953
A_10_P009675	BE026032	BE026032	db31b10.y1 Xenopus laevis oocyte Xenopus laevis cDNA clone XENOPUS_SOURCE_ID: 5' similar to SW:RAP2_HUMAN P10114 RAS-RELATED PROTEIN RAP-2A. ;, mRNA sequence [BE026032]	Xl.71466	Transcribed locus, weakly similar to NP_066361.1 member of RAS oncogene family [Homo sapiens]	hypothetical protein MGC2827 [Homo sapiens]	RIKEN cDNA 5830461H18 [Mus musculus]	A41217 transforming protein	6.8	Up	0.000902971	0.00476504	401.946	145.428	-0.441519	569.548	42.5777	-1.12635	422.491	47.2933	-0.949399	309.914	47.8283	-0.810461
A_10_P015173	BJ619731	BJ619731	BJ619731 NIBB Mochii normalized Xenopus early gastrula library Xenopus laevis cDNA clone XL190f06 5', mRNA sequence [BJ619731]	Xl.32108	Transcribed locus, weakly similar to XP_001062291.1 similar to otoferlin [Rattus norvegicus]		otoferlin [Mus musculus]		6.66	Up	0.0266842	0.0465429	467.206	95.649	-0.688828	174.791	38.4051	-0.658129	89.4379	9.96574	-1.01913	111.85	11.3239	-0.998903
A_10_P019768	nrl20-A	BX844105	BX844105 NICHD_XGC_Emb4 Xenopus laevis cDNA clone IMAGp998P0612244 ; IMAGE:5543669 5', mRNA sequence [BX844105]	Xl.21450	Nrl-20 POU-homeobox protein	BRN1_HUMAN Brain-specific homeobox/POU domain protein 1	BRN1_MOUSE BRAIN-SPECIFIC HOMEOBOX/POU DOMAIN PROTEIN 1	S19095 transcription factor Cf1a - fruit fly	6.65	Up	0.013869	0.0285832	662.454	101.603	-0.81425	489.4	88.7004	-0.741738	2447.22	212.67	-1.06045	2117.22	447.273	-0.67524
A_10_P027208	elrC	U17598	Xenopus laevis ribonucleoprotein (elrC) mRNA, complete cds [U17598]	Xl.1035	Ribonucleoprotein	Hu antigen C [Homo sapiens]	ELV3_MOUSE ELAV-like protein 3	Rbp9-P2; RNA-binding protein 10 [Drosophila melanogaster]	6.63	Up	0.000564894	0.00360012	7406.03	1173.74	-0.800014	5636.91	630.216	-0.951552	3352.68	434.253	-0.887661	3385.12	763.479	-0.646774
A_10_P008271	LOC494788	BC082909	Xenopus laevis hypothetical LOC494788, mRNA (cDNA clone MGC:85396 IMAGE:6932019), complete cds [BC082909]	Xl.29207	Hypothetical LOC494788				6.59	Up	0.0445592	0.0670959	100.677	73.3154	-0.137733	114.787	34.5349	-0.521636	72.2135	3.27276	-1.3448	103.009	5.49996	-1.28615
A_10_P001939	LOC398611	AY043258	Xenopus laevis PP2A B'' subunit PR74 mRNA, complete cds [AY043258]	Xl.26499	PP2A B'' subunit PR74	B47114 phosphoprotein phosphatase			6.58	Up	3.6437e-05	0.000850368	1222.05	152.648	-0.903399	1353	136.1	-0.997441	657.279	181.192	-0.56096	921.06	142.103	-0.814876
A_10_P011360	BG020771	BG020771	dc53e11.x1 NICHD XGC Emb3 Xenopus laevis cDNA clone IMAGE:3400820 3', mRNA sequence [BG020771]	No unigene id					6.57	Up	0.0347877	0.0559879	295.669	64.8171	-0.659116	405.26	35.8396	-1.05337	45.6817	6.55785	-0.860452	114.152	21.9712	-0.712391
A_10_P013271	BJ032556	BJ032556	BJ032556 NIBB Mochii normalized Xenopus neurula library Xenopus laevis cDNA clone XL017a10 5', mRNA sequence [BJ032556]	Xl.16352	Transcribed locus				6.57	Up	0.000906305	0.00476745	19504.9	2718.94	-0.855744	23390.1	3561.57	-0.817391	11503	1270.1	-0.956967	19109.8	4363.51	-0.641449
A_10_P027013	gata-5b	L13702	Xenopus laevis transcription factor xGATA-5b (GATA-5b) mRNA, complete cds [L13702]	Xl.579	Transcription factor xGATA-5b	GATA binding protein 5 [Homo sapiens]	GAT5_MOUSE Transcription factor GATA-5	PNR_DROME GATA-binding factor-A	6.56	Up	2.73838e-05	0.000756249	5245.98	720.545	-0.862165	5445.38	700.886	-0.89038	4439.26	599.111	-0.869737	5459.54	1234.62	-0.645605
A_10_P003948	epha2-A	BC060745	Xenopus laevis ephrin receptor EphA2 (tyrosine kinase family), mRNA (cDNA clone MGC:68428 IMAGE:6865307), complete cds [BC060745]	Xl.1128	Ephrin receptor EphA2 (tyrosine kinase family)	A36355 protein-tyrosine kinase	S49004 tyrosine kinase Mpk-5 - mouse	T13039 tyrosine kinase receptor protein - fruit fly	6.49	Up	0.000105111	0.00148155	70942.6	9549.17	-0.870942	68399.9	8399.82	-0.910786	95152.8	16532.9	-0.76036	90846.2	17793.5	-0.708069
A_10_P007821	MGC83866	BC081127	Xenopus laevis MGC83866 protein, mRNA (cDNA clone MGC:83866 IMAGE:6643927), complete cds [BC081127]	Xl.10770	MGC83866 protein	LIS1-interacting protein NUDEL; endooligopeptidase A [Homo sapiens]	NudeL protein; nuclear disribution gene E like [Mus musculus]		6.46	Up	4.5891e-05	0.000927335	2242.57	394.537	-0.754658	3174.99	529.801	-0.77763	4453.23	605.702	-0.866366	3994.31	573.084	-0.843271
A_10_P000650	XMyf-5	AJ009303	Xenopus laevis cDNA clone 27A6-1 [AJ009303]	Xl.146	Myogenic factor Xmyf-5	MYF5_HUMAN Myogenic factor MYF-5	S22825 myf-5 protein - mouse	A36663 nautilus protein - fruit fly	6.45	Up	0.000640334	0.00386782	5498.77	776.56	-0.850091	10313.7	1489.3	-0.840432	4585.88	566.584	-0.907335	4149.48	949.798	-0.640359
A_10_P004364	MGC80017	BC070566	Xenopus laevis hypothetical protein MGC80017, mRNA (cDNA clone MGC:80017 IMAGE:3400469), complete cds [BC070566]	Xl.47144	Hypothetical protein MGC80017	143G_HUMAN 14-3-3 protein gamma	143G_HUMAN 14-3-3 protein gamma	JC1122 14-3-3 protein - fruit fly	6.44	Up	0.00027678	0.00248994	4784.45	822.789	-0.764543	3073.49	453.116	-0.831422	2479.45	371.238	-0.825057	4633.01	710.159	-0.814542
A_10_P003679	MGC68420	BC059285	Xenopus laevis hypothetical protein MGC68420, mRNA (cDNA clone MGC:68420 IMAGE:6865037), complete cds [BC059285]	Xl.29890	Hypothetical protein MGC68420	T-box 2 [Homo sapiens]	S46458 transcription factor tbx2 - mouse	A40213 optic lobe development omb protein - fruit fly	6.43	Up	0.000561003	0.00359974	994.101	274.856	-0.558325	914.79	206.803	-0.645764	1434.4	94.4751	-1.1787	798.752	113.398	-0.846262
A_10_P008095	BC082530	BC082530	Xenopus laevis cDNA clone IMAGE:7007811 [BC082530]	Xl.48825	CDNA clone IMAGE:7007811	solute carrier family 34	type IIc Na+/Pi-cotransporter [Mus musculus]		6.42	Up	0.0142786	0.0292094	2064.54	538.08	-0.583976	2952.44	445.872	-0.820971	673.035	80.1682	-0.925833	1359.99	170.428	-0.90199
A_10_P000321	nkx2-10-A	AF127224	Xenopus laevis homeodomain protein XNkx2-10 (XNkx2-10) mRNA, complete cds [AF127224]	Xl.623	Homeodomain protein XNkx2-10	HK25_HUMAN Homeobox protein NKX-2.5	HK25_MOUSE HOMEOBOX PROTEIN NKX-2.5	S57246 ventral nervous system defective protein - fruit fly	6.41	Up	1.31714e-05	0.00062357	3502.66	409.735	-0.931895	2350.08	460.067	-0.708262	3322.36	372.212	-0.948819	2659.36	614.802	-0.635183
A_10_P024852	CF284278	CF284278	AGENCOURT_15206383 NICHD_XGC_Sp1 Xenopus laevis cDNA clone IMAGE:5507095 5', mRNA sequence [CF284278]	Xl.29660	Transcribed locus				6.38	Up	0.00562121	0.0154627	235.551	86.598	-0.434577	254.16	45.8558	-0.743714	173.846	11.2399	-1.19631	194.496	27.4	-0.861714
A_10_P012257	BG439308	BG439308	de79c08.x1 Kirschner embryo St10 14 Xenopus laevis cDNA clone IMAGE:3517838 3' similar to SW:NUHM_BOVIN P04394 NADH-UBIQUINONE OXIDOREDUCTASE 24 KD SUBUNIT PRECURSOR ;, mRNA sequence [BG439308]	Xl.22166	Transcribed locus, weakly similar to NP_066552.1 dehydrogenase (ubiquinone) flavoprotein 2, 24kDa [Homo sapiens]	NADH dehydrogenase			6.37	Up	0.0299311	0.0507635	819.569	105.814	-0.889044	393.846	66.0059	-0.775743	83.104	14.9496	-0.745407	190.04	29.7083	-0.806069
A_10_P024892	CF285540	CF285540	AGENCOURT_15201169 NICHD_XGC_Sp1 Xenopus laevis cDNA clone IMAGE:5513333 5', mRNA sequence [CF285540]	Xl.29682	Transcribed locus				6.36	Up	0.000245077	0.00236101	13416.2	1663.07	-0.906718	7163.12	1022.9	-0.845271	5804.86	1394.08	-0.619505	6182.14	887.976	-0.842686
A_10_P024898	CF285662	CF285662	AGENCOURT_15201401 NICHD_XGC_Sp1 Xenopus laevis cDNA clone IMAGE:5513538 5', mRNA sequence [CF285662]	Xl.74200	Transcribed locus				6.35	Up	0.000657221	0.00393146	4975.9	591.724	-0.924752	4535.39	668.409	-0.831572	2990.14	569.205	-0.720427	7642.16	1406.66	-0.734679
A_10_P020151	BX848252	BX848252	BX848252 Xenopus laevis unfertilized egg cDNA library Xenopus laevis cDNA clone IMAGp998C049022 ; IMAGE:3744699 5', mRNA sequence [BX848252]	Xl.4418	Transcribed locus, weakly similar to NP_001020471.2 member RAS oncogene family [Homo sapiens]	RAB8_HUMAN RAS-RELATED PROTEIN RAB-8	cell line NK14 derived transforming oncogene [Mus musculus]	Rab-protein 8 [Drosophila melanogaster]	6.26	Up	3.6999e-05	0.00085149	6484.62	1288.62	-0.70176	4571.59	697.625	-0.816445	7411.47	907.189	-0.912216	4979.26	871.556	-0.756886
A_10_P020610	BX853195	BX853195	BX853195 Wellcome CRC pRN3 St19 26 Xenopus laevis cDNA clone IMAGp998N208639 ; IMAGE:3549523 5', mRNA sequence [BX853195]	Xl.63747	Transcribed locus				6.24	Up	0.00179143	0.00783218	241.269	84.484	-0.455727	156.394	33.7284	-0.666226	316.269	19.2797	-1.21489	293.077	42.0718	-0.843188
A_10_P005325	MGC82597	BC073012	Xenopus laevis MGC82597 protein, mRNA (cDNA clone MGC:82597 IMAGE:4970985), complete cds [BC073012]	Xl.18893	MGC82597 protein	A33801 muscle-fat glucose-transporter GLUT4 - human	GTR4_MOUSE Solute carrier family 2, facilitated glucose transporter, member 4	Glucose transporter 1 [Drosophila melanogaster]	6.23	Up	0.0323957	0.0532537	245.525	64.0586	-0.583518	150.18	32.0007	-0.671453	99.4206	3.69447	-1.43071	77.6617	24.9366	-0.494037
A_10_P001788	AW766084	AW766084	da82b05.y1 Harland stage 19-23 Xenopus laevis cDNA clone IMAGE:3201393 5', mRNA sequence [AW766084]	Xl.42697	Transcribed locus				6.2	Up	0.00212093	0.00867747	5666.49	629.905	-0.954039	3555.14	825.707	-0.634031	1552.53	298.768	-0.71496	4413.24	600.021	-0.867701
A_10_P027386	XlHbox1	X12499	Xenopus laevis mRNA for XlHbox1 protein (PR I type) [X12499]	Xl.1209	Homeo box protein	homeo box C6; Homeo box-C6 [Homo sapiens]	HXC6_MOUSE Homeobox protein Hox-C6	S03631 homeotic protein Scr - fruit fly	6.2	Up	0.000241102	0.00236101	198.093	67.5111	-0.467494	212.179	43.8468	-0.684765	267.923	28.0084	-0.980677	293.274	27.0154	-1.03577
A_10_P003456	MGC68843	BC055972	Xenopus laevis hypothetical protein MGC68843, mRNA (cDNA clone MGC:68843 IMAGE:4679853), complete cds [BC055972]	Xl.29405	Hypothetical protein MGC68843	TFP2_HUMAN Tissue factor pathway inhibitor 2 precursor	TFP2_MOUSE Tissue factor pathway inhibitor 2 precursor	Papilin [Drosophila melanogaster]	6.14	Up	0.00590887	0.0157919	119.948	71.9791	-0.221787	847.392	33.8449	-1.39859	278.219	39.9353	-0.845507	272.218	55.8476	-0.705716
A_10_P003769	MGC68682	BC059985	Xenopus laevis MAP kinase phosphatase X17C, mRNA (cDNA clone MGC:68682 IMAGE:4033080), complete cds [BC059985]	Xl.31935	MAP kinase phosphatase X17C	DUS6_HUMAN Dual specificity protein phosphatase 6	dual specificity phosphatase 6; RIKEN cDNA 1300019I03 gene [Mus musculus]	puckered; velcro; hearty [Drosophila melanogaster]	6.09	Up	0.000178541	0.00204029	10706.2	1339.46	-0.902703	10718.7	2789.33	-0.584642	10383.8	1950.57	-0.7262	19694.2	2340.18	-0.925076
A_10_P007592	MGC84078	BC080067	Xenopus laevis MGC84078 protein, mRNA (cDNA clone MGC:84078 IMAGE:6949018), complete cds [BC080067]	Xl.28959	MGC84078 protein	LHX9_HUMAN LIM/homeobox protein Lhx9	LIM homeobox protein 9; Lhx9 alpha [Mus musculus]	apterous; tornwing; Xasta [Drosophila melanogaster]	6.07	Up	0.0108994	0.0239845	365.388	83.3616	-0.641788	238.075	33.5366	-0.851195	86.7817	12.5302	-0.852105	162.947	25.8762	-0.826654
A_10_P019986	BX846577	BX846577	BX846577 NICHD_XGC_Emb4 Xenopus laevis cDNA clone IMAGp998E149551 ; IMAGE:4203253 5', mRNA sequence [BX846577]	Xl.72579	Transcribed locus, weakly similar to XP_001099905.1 myocilin [Macaca mulatta]	MYOC_HUMAN Myocilin precursor	MYOC_MOUSE Myocilin precursor		6.07	Up	0.00374174	0.0122936	150.666	76.9412	-0.291857	189.429	29.8272	-0.802835	333.632	19.9495	-1.2301	408.804	62.6385	-0.813801
A_10_P004543	MGC83809	BC070774	Xenopus laevis hypothetical protein MGC83809, mRNA (cDNA clone MGC:83809 IMAGE:6642349), complete cds [BC070774]	Xl.51896	Hypothetical protein MGC83809	Y481_HUMAN Hypothetical protein KIAA0481			6.05	Up	1.1753e-05	0.000590144	14502.3	2699.28	-0.73019	15494.6	2502.78	-0.791759	13679.1	1613.31	-0.927985	10941.1	2296.82	-0.6777
A_10_P002136	AY714078	AY714078	Xenopus laevis MTG16b (MTG16) mRNA, MTG16-A allele, complete cds, alternatively spliced [AY714078]	Xl.59548	MTG16b (MTG16) mRNA, MTG16-A allele, complete cds, alternatively spliced				6	Up	0.000205195	0.00214534	3154.5	1030.33	-0.485955	6840.64	794.794	-0.934842	5281.8	512.839	-1.0128	4526.64	946.69	-0.679893
A_10_P025102	CF520925	CF520925	AGENCOURT_15518288 NICHD_XGC_Kid1 Xenopus laevis cDNA clone IMAGE:7012553 5', mRNA sequence [CF520925]	No unigene id					5.98	Up	0.0200632	0.0376924	450.253	159.516	-0.450653	335.08	62.3587	-0.730251	215.128	14.2122	-1.18383	158.312	28.5047	-0.744263
A_10_P025256	CF548888	CF548888	AGENCOURT_15597699 NICHD_XGC_Brn1 Xenopus laevis cDNA clone IMAGE:7018359 5', mRNA sequence [CF548888]	Xl.7794	Transcribed locus				5.87	Up	9.62329e-05	0.00142125	6647.94	1456.29	-0.659439	9623.12	1794.85	-0.729288	8181.99	829.278	-0.993428	6070.42	1232.77	-0.692648
A_10_P023994	CD302379	CD302379	AGENCOURT_14235741 NICHD_XGC_Brn1 Xenopus laevis cDNA clone IMAGE:6955252 5', mRNA sequence [CD302379]	Xl.52986	Transcribed locus, weakly similar to XP_001088980.1 sialyltransferase 4A isoform 1 [Macaca mulatta]				5.82	Up	0.00571914	0.0155865	1280.73	225.72	-0.753889	1178.64	362.188	-0.512447	574.224	61.8539	-0.968742	1226.73	183.609	-0.82649
A_10_P000728	foxd2-A	AJ344435	Xenopus laevis mRNA for transcription factor (foxd2 gene) [AJ344435]	Xl.12079	Forkhead box D2	forkhead box D2; freac-9; forkhead	forkhead box D2; mesoderm/mesenchyme forkhead 2 [Mus musculus]	FD3_DROME Fork head domain protein FD3	5.77	Up	0.000151066	0.00182712	675.746	71.4859	-0.975563	815.979	182.667	-0.650019	646.924	133.217	-0.688321	777.485	144.18	-0.735505
A_10_P001270	AW199690	AW199690	da05b08.y1 Xenopus laevis oocyte Xenopus laevis cDNA clone XENOPUS_SOURCE_ID:xlnoc002a16 5', mRNA sequence [AW199690]	No unigene id					5.77	Up	8.76271e-06	0.000508078	1571.98	267.94	-0.768412	1735.91	202.759	-0.932548	1149.64	222.941	-0.715015	1206.79	281.573	-0.634632
A_10_P012005	BG234611	BG234611	dab67g12.y1 NICHD XGC Emb4 Xenopus laevis cDNA clone IMAGE:4202303 5', mRNA sequence [BG234611]	Xl.52686	MGC86555 protein	SYT1_HUMAN Synaptotagmin I	SYT2_MOUSE Synaptotagmin II	SY65_DROME SYNAPTOTAGMIN	5.75	Up	0.0260615	0.045649	1060.12	207.625	-0.708076	766.73	198.446	-0.586999	279.946	32.125	-0.940874	286.249	44.9929	-0.804833
A_10_P027387	wnt1-A-prov	X13138	Xenopus laevis int-1 mRNA for int-1 protein [X13138]	Xl.29	Wingless-type MMTV integration site family, member 1	WNT1_HUMAN WNT-1 proto-oncogene protein precursor	WNT1_MOUSE WNT-1 proto-oncogene protein precursor	WNTG_DROME Protein INT-1 precursor	5.75	Up	0.0165077	0.0324476	159.623	83.3675	-0.282098	159.665	93.6868	-0.23153	943.283	26.8852	-1.56775	293.342	30.7135	-0.991095
A_10_P025037	CF290385	CF290385	AGENCOURT_15210142 NICHD_XGC_Emb4 Xenopus laevis cDNA clone IMAGE:4970220 3', mRNA sequence [CF290385]	Xl.29748	Transcribed locus				5.74	Up	0.0421854	0.0643657	80.3874	74.4601	-0.033265	189.661	34.1902	-0.744077	83.7785	4.40306	-1.29032	79.5951	8.33298	-1.03426
A_10_P001841	xa1-A-prov	AW767470	da69e07.y1 Harland stage 19-23 Xenopus laevis cDNA clone IMAGE:3200196 5' similar to SW:XA1_XENLA P23507 XA-1 PROTEIN PRECURSOR. ;, mRNA sequence [AW767470]	Xl.5797	Anterior and ectodermic-specific protein				5.69	Up	0.0143264	0.029257	1505.32	177.273	-0.928986	650.123	98.0845	-0.821395	190.626	53.2321	-0.559576	796.051	153.21	-0.716153
A_10_P013055	BI443128	BI443128	dae54h04.x3 Blackshear [BI443128]	Xl.18617	Transcribed locus				5.69	Up	0.00768991	0.0188215	513.223	112.512	-0.659108	462.751	89.5865	-0.713105	141.738	29.2674	-0.68948	598.195	65.0342	-0.964051
A_10_P007773	MGC82043	BC081074	Xenopus laevis MGC82043 protein, mRNA (cDNA clone MGC:82043 IMAGE:7011102), complete cds [BC081074]	Xl.48950	MGC82043 protein	nuclear factor, interleukin 3 regulated [Homo sapiens]	nuclear factor, interleukin 3, regulated [Mus musculus]	vri-P1; lethal	5.68	Up	3.43313e-05	0.000836572	11991.6	1758.03	-0.833849	12251.5	1762.81	-0.841986	12040.4	2514.09	-0.680331	14893.5	3253.38	-0.660503
A_10_P013911	BJ063402	BJ063402	BJ063402 NIBB Mochii normalized Xenopus tailbud library Xenopus laevis cDNA clone XL076d03 5', mRNA sequence [BJ063402]	Xl.73115	Transcribed locus	protocadherin 8, isoform 2 precursor; arcadlin [Homo sapiens]	protocadherin 8 [Mus musculus]		5.64	Up	0.00312965	0.0110819	199.187	83.8457	-0.375781	280.191	46.0594	-0.784136	165.808	15.9108	-1.01781	251.55	37.4657	-0.826675
A_10_P000237	ebf2-B	AF041138	Xenopus laevis transcription factor XCOE2 (Xcoe2) mRNA, complete cds [AF041138]	Xl.237	Early B-cell factor 2	COE3_HUMAN Transcription factor COE3	COE2_MOUSE Transcription factor COE2	knot; Collier [Drosophila melanogaster]	5.61	Up	0.0170482	0.0332642	1290.11	433.677	-0.473459	1173.78	279.981	-0.622456	685.385	54.6473	-1.0982	551.005	86.9586	-0.801771
A_10_P006398	MGC83213	BC076768	Xenopus laevis MGC83213 protein, mRNA (cDNA clone MGC:83213 IMAGE:6634562), complete cds [BC076768]	Xl.9983	MGC83213 protein	I38026 MLN 62 protein - human	I61512 TNF receptor associated factor 2 - mouse	Traf1-P2; TRAF1 [Drosophila melanogaster]	5.61	Up	0.00218555	0.00880036	5905.65	1613.74	-0.563433	8959.82	1320.69	-0.831499	4208.37	581.245	-0.860068	3379.11	613.723	-0.740828
A_10_P000245	Cktsf1b1	AF045798	Xenopus laevis gremlin mRNA, complete cds [AF045798]	Xl.318	Gremlin	cysteine knot superfamily 1, BMP antagonist 1; gremlin [Homo sapiens]	cysteine knot superfamily 1, BMP antagonist 1; down-regulated in v-mos-transformed cells; Gremlin1 [Mus musculus]		5.58	Up	0.00056118	0.00359974	705.925	273.511	-0.411783	1132.48	96.7593	-1.06834	633.289	125.139	-0.706318	959.764	151.665	-0.802144
A_10_P020045	BX847233	BX847233	BX847233 NICHD_XGC_Eye1 Xenopus laevis cDNA clone IMAGp998A1510591 ; IMAGE:4743446 5', mRNA sequence [BX847233]	Xl.52034	Transcribed locus				5.58	Up	4.70099e-05	0.000930422	1208.68	285.069	-0.627362	1212.77	189.865	-0.805333	1831.73	227.77	-0.905362	1549.43	346.899	-0.649962
A_10_P002066	phox2a	AY371496	Xenopus laevis homeodomain protein (phox2a) mRNA, complete cds, alternatively spliced [AY371496]	Xl.35171	Paired-like homeobox 2a	aristaless homeobox homolog; Aristaless homeo box, drosophila, homolog of; aristaless	I48713 Phox2 homeodomain protein - mouse	Putative homeodomain protein [Drosophila melanogaster]	5.56	Up	3.9321e-05	0.000857302	3997.49	752.465	-0.725301	4092.87	721.332	-0.753893	4264.55	573.079	-0.871686	5035.92	1182.85	-0.629151
A_10_P005198	MGC80266	BC072861	Xenopus laevis MGC80266 protein, mRNA (cDNA clone MGC:80266 IMAGE:5073257), complete cds [BC072861]	Xl.22960	MGC80266 protein	RASM_HUMAN Ras-related protein M-Ras	RASM_MOUSE Ras-related protein M-Ras	S55022 transforming protein ras2 - fruit fly	5.56	Up	0.00133395	0.00626302	340.508	101.877	-0.524051	381.628	60.9791	-0.79646	574.816	64.9839	-0.953378	833.902	160.927	-0.713222
A_10_P004375	MGC81081	BC070581	Xenopus laevis hypothetical protein MGC81081, mRNA (cDNA clone MGC:81081 IMAGE:6316836), complete cds [BC070581]	Xl.16195	Hypothetical protein MGC81081	S49618 helicase-like transcription factor - human	SWI/SNF related, matrix associated, actin dependent regulator of chromatin, subfamily a, member 3 [Mus musculus]	A40580 lodestar maternal-effect protein - fruit fly	5.54	Up	1.58343e-06	0.000262375	23128.8	5100.17	-0.656569	20523.9	3553.77	-0.761571	23559.1	3835.78	-0.788347	25748.3	4404.46	-0.766862
A_10_P005500	MGC80611	BC073257	Xenopus laevis MGC80611 protein, mRNA (cDNA clone MGC:80611 IMAGE:5506044), complete cds [BC073257]	Xl.23670	MGC80611 protein	A59265 tetraspan TSPAN-4 - human	transmembrane 4 superfamily member 7 [Mus musculus]	Tetraspanin 29Fa [Drosophila melanogaster]	5.52	Up	0.000232194	0.00230386	507.992	144.037	-0.547382	806.128	126.814	-0.803235	530.46	61.0734	-0.939162	528.242	110.513	-0.67934
A_10_P007081	atp2b3-prov	BC077905	Xenopus laevis ATPase, Ca++ transporting, plasma membrane 3, mRNA (cDNA clone MGC:80772 IMAGE:5512793), complete cds [BC077905]	Xl.17643	ATPase, Ca++ transporting, plasma membrane 3	ATB2_HUMAN Plasma membrane calcium-transporting ATPase 2	ATB2_MOUSE Plasma membrane calcium-transporting ATPase 2	A36691 Ca2+-transporting ATPase	5.52	Up	0.0176206	0.0341889	357.744	134.507	-0.424828	375.098	69.3687	-0.732982	218.206	15.9696	-1.13462	563.048	119.544	-0.673558
A_10_P005086	MGC83548	BC072365	Xenopus laevis hypothetical protein MGC83548, mRNA (cDNA clone MGC:83548 IMAGE:5078849), complete cds [BC072365]	Xl.47119	Hypothetical protein MGC83548	2211333A peripheral membrane protein p230 [Homo sapiens]	kinesin family member 21A [Mus musculus]	lava lamp [Drosophila melanogaster]	5.51	Up	0.00241192	0.00942583	4028.27	874.876	-0.663172	5431.98	1413.62	-0.584626	7440.09	866.775	-0.933696	13402.3	2202.02	-0.784215
A_10_P008673	BC084611	BC084611	Xenopus laevis cDNA clone IMAGE:5515038 [BC084611]	Xl.14134	CDNA clone IMAGE:5515038	S13530 CD44E protein, epithelial - human	A37009 CD44 homolog membrane glycoprotein precursor - mouse		5.48	Up	0.0112795	0.0247224	236.64	114.604	-0.314887	453.785	92.1274	-0.692461	233.215	16.2114	-1.15818	253.064	41.0047	-0.802742
A_10_P008806	LOC495366	BC084830	Xenopus laevis hypothetical LOC495366, mRNA (cDNA clone MGC:85333 IMAGE:6876087), complete cds [BC084830]	Xl.24323	Hypothetical LOC495366	hypothetical protein FLJ20607; tescalcin; likely ortholog of mouse tescalcin [Homo sapiens]	RIKEN cDNA 1700008P20 [Mus musculus]	Calcineurin B [Drosophila melanogaster]	5.43	Up	0.000965081	0.00499731	16421.7	2105.11	-0.892142	11610.9	2682.07	-0.636397	6227.01	1207	-0.712521	7444	1489.96	-0.698631
A_10_P005495	MGC80597	BC073251	Xenopus laevis MGC80597 protein, mRNA (cDNA clone MGC:80597 IMAGE:5505938), complete cds [BC073251]	Xl.8895	MGC80597 protein	I39062 dematin 52K chain - human	erythrocyte protein band 4.9 [Mus musculus]		5.42	Up	0.0137164	0.028304	562.913	366.683	-0.186151	640.597	166.968	-0.583953	631.294	37.4875	-1.2383	704.014	81.0284	-0.939537
A_10_P026722	CX130618	CX130618	AGENCOURT_39798675 NICHD_XGC_Te2N Xenopus laevis cDNA clone IMAGE:7768062 5', mRNA sequence [CX130618]	Xl.50193	Transcribed locus				5.42	Up	0.0300121	0.0508206	133.043	74.2275	-0.253426	143.998	35.0876	-0.613202	68.7885	5.59554	-1.09447	110.585	11.5543	-0.989934
A_10_P000532	mlc1av-A	AF364821	Xenopus laevis myosin light chain 1av (MLC1av) mRNA, complete cds [AF364821]	Xl.11969	Myosin light chain 1av	MLEF_HUMAN Myosin light chain 1, embryonic muscle/atrial isoform	MLEF_MOUSE Myosin light chain 1, atrial/fetal isoform	MLC2_DROME Myosin II essential light chain	5.4	Up	0.000320631	0.00266978	1806.22	469.33	-0.585292	3626.94	682.574	-0.72539	5026.09	638.625	-0.895954	3267.87	619.397	-0.722339
A_10_P019774	BX844139	BX844139	BX844139 NICHD_XGC_Emb4 Xenopus laevis cDNA clone IMAGp998M019548 ; IMAGE:4202280 5', mRNA sequence [BX844139]	Xl.15867	Hypothetical protein MGC154483	A33281 H+-transporting ATP synthase	VAB2_MOUSE Vacuolar ATP synthase subunit B, brain isoform	S25167 H+-transporting ATPase	5.4	Up	0.000450317	0.00318878	179.379	61.0682	-0.467957	150.051	34.8486	-0.634053	272.904	25.8065	-1.0285	288.658	45.4655	-0.803889
A_10_P024371	CD328493	CD328493	AGENCOURT_14150639 NICHD_XGC_Brn1 Xenopus laevis cDNA clone IMAGE:6951524 5', mRNA sequence [CD328493]	Xl.65845	Transcribed locus				5.38	Up	0.000130184	0.00165456	509.946	138.581	-0.56582	641.335	124.347	-0.712451	548.602	69.5446	-0.896964	794.1	141.731	-0.748164
A_10_P000745	5HT2B	AJ549811	Xenopus laevis mRNA for 5HT2B serotonin receptor (5HT2B gene) [AJ549811]	Xl.29463	5HT2B serotonin receptor	S43687 serotonin receptor 2B - human	S49442 serotonin receptor 2B - mouse	5HT1_DROME 5-hydroxytryptamine receptor 1	5.25	Up	0.0330722	0.0538846	200.949	117.527	-0.232947	127.734	51.0724	-0.398119	169.011	8.48049	-1.30201	134.551	15.048	-0.985018
A_10_P000753	st3Gal-II	AJ585762	Xenopus laevis mRNA for alpha2,3-sialyltransferase (st3Gal-II gene) [AJ585762]	Xl.14231	Alpha2,3-sialyltransferase	JC5251 beta-galactoside alpha-2,3-sialyltransferase	A54420 beta-galactoside alpha-2,3-sialyltransferase		5.25	Up	0.0441145	0.0666342	6147.48	898.383	-0.835235	5164.14	836.541	-0.790511	797.746	196.945	-0.608138	1129.54	254.756	-0.646453
A_10_P009621	BC092119	BC092119	Xenopus laevis cDNA clone MGC:115333 IMAGE:6949110, complete cds [BC092119]	Xl.52914	Hypothetical protein MGC115333				5.24	Up	0.000366862	0.00290133	3854.24	1037.71	-0.569862	7458.48	990.725	-0.876697	8118.08	1285.32	-0.800461	8014.29	1873.04	-0.631344
A_10_P027171	xCAD2	U04302	Xenopus laevis homeobox protein (xCAD2) mRNA, complete cds [U04302]	Xl.1358	XCAD2 protein	CDX1_HUMAN Homeobox protein CDX-1	A49303 homeotic protein Cdx-1 - mouse	cad-P1 [Drosophila melanogaster]	5.24	Up	0.0194456	0.0369192	2254.95	1025.1	-0.342371	4304.21	1439.23	-0.475763	2431.75	194.678	-1.09763	2294.91	249.194	-0.964297
A_10_P003789	MGC68543	BC060009	Xenopus laevis hypothetical protein MGC68543, mRNA (cDNA clone MGC:68543 IMAGE:4031203), complete cds [BC060009]	Xl.65135	Hypothetical protein MGC68543	S34412 transcription factor HNF-1B - human	A39633 transcription factor HNF-1B - mouse		5.16	Up	0.00347823	0.0118255	153.403	80.1472	-0.281946	205.035	35.2361	-0.764841	208.639	17.2838	-1.10266	126.229	23.8472	-0.72373
A_10_P000591	XLX	AB197251	Xenopus laevis mRNA for xEIAP, complete cds [AB197251]	Xl.6954	IAP-like protein	BIR4_HUMAN Baculoviral IAP repeat-containing protein 4	BIR4_MOUSE Baculoviral IAP repeat-containing protein 4	S68452 apoptosis inhibitor diap - fruit fly	5.11	Up	0.00127392	0.00608326	1626.59	714.982	-0.356983	4527.19	619.025	-0.864121	4227.45	894.891	-0.674401	5612.09	644.581	-0.940329
A_10_P000324	LOC398134	AF131890	Xenopus laevis p75-like transmembrane protein fullback mRNA, complete cds [AF131890]	Xl.3540	P75-like transmembrane protein fullback	TR16_HUMAN Tumor necrosis factor receptor superfamily member 16 precursor	nerve growth factor receptor; p75 neurotrophin receptor [Mus musculus]		5.09	Up	0.000747976	0.00428857	5391.06	1701.88	-0.500746	15003.9	1396.78	-1.03108	9028.33	2295.27	-0.594752	6485.61	1290.14	-0.701287
A_10_P003877	MGC68654	BC060418	Xenopus laevis hypothetical protein MGC68654, mRNA (cDNA clone MGC:68654 IMAGE:4032681), complete cds [BC060418]	Xl.15558	Hypothetical protein MGC68654	S6AB_HUMAN Sodium- and chloride-dependent GABA transporter 3	A44409 gamma-aminobutyric acid transport protein 3 - mouse	S6A4_DROME Sodium-dependent serotonin transporter	5.09	Up	0.000244349	0.00236101	1686.74	294.995	-0.757234	1354.88	329.195	-0.614449	1947.44	259.52	-0.875183	2230.62	589.094	-0.577608
A_10_P000752	eaf2-prov	AJ579576	Xenopus laevis mRNA for kuklos protein [AJ579576]	Xl.76048	ELL associated factor 2				5.08	Up	4.46216e-05	0.000924224	26025.3	6043.88	-0.63408	30429.7	6907.36	-0.643985	21288.6	3833.77	-0.744609	30941.8	4887.53	-0.801499
A_10_P002612	MGC54016	BC044008	Xenopus laevis similar to macrophage stimulating 1 (hepatocyte growth factor-like), mRNA (cDNA clone MGC:54016 IMAGE:5571526), complete cds [BC044008]	Xl.216	Similar to macrophage stimulating 1 (hepatocyte growth factor-like)	HGFL_HUMAN Hepatocyte growth factor-like protein precursor	HGFL_MOUSE Hepatocyte growth factor-like protein precursor	A47547 serine proteinease stubble-stubbloid	5.07	Up	1.64174e-05	0.000663501	34656.7	6388.83	-0.734366	32205.7	6499.43	-0.695057	22687.8	5183.57	-0.640834	38609.5	6862.04	-0.750318
A_10_P019921	BX845974	BX845974	BX845974 NICHD_XGC_Emb2 Xenopus laevis cDNA clone IMAGp998M1710119 ; IMAGE:4405816 5', mRNA sequence [BX845974]	Xl.17863	Transcribed locus, strongly similar to NP_001072825.1 protein LOC780286 [Xenopus tropicalis]				5.05	Up	0.00327012	0.0114176	650.606	123.616	-0.721245	1233.48	367.87	-0.52544	1469.79	162.146	-0.957956	1505.57	369.682	-0.609528
A_10_P006967	BC077782	BC077782	Xenopus laevis cDNA clone MGC:80142 IMAGE:4970123, complete cds [BC077782]	Xl.10415	Hypothetical protein MGC80142	DLX2_HUMAN HOMEOBOX PROTEIN DLX-2	JH0465 homeotic protein Tes-1 - mouse	HMDL_DROME HOMEOTIC DISTAL-LESS PROTEIN	5.04	Up	0.000116578	0.00154535	603.037	131.158	-0.662549	1053.53	159.328	-0.820356	502.01	104.871	-0.681722	593.202	134.18	-0.644246
A_10_P017642	BQ724018	BQ724018	AGENCOURT_8217533 NICHD XGC Emb2 Xenopus laevis cDNA clone IMAGE:4889494 5', mRNA sequence [BQ724018]	Xl.47239	Transcribed locus, weakly similar to XP_001101833.1 testis-specific protein kinase 2 isoform 2 [Macaca mulatta]	TESK_HUMAN Testis-specific protein kinase 1	JC6534 protein kinase 1	OKFFPS protein-tyrosine kinase	5.04	Up	0.00524153	0.0150785	292.759	126.006	-0.366118	508.585	189.749	-0.428184	1176.01	68.9729	-1.23319	440.994	72.7903	-0.782205
A_10_P006842	LOC503673	BC077551	Xenopus laevis hypothetical LOC503673, mRNA (cDNA clone MGC:83484 IMAGE:3404885), complete cds [BC077551]	Xl.2098	Hypothetical LOC503673	JC5405 brain and muscle Ah receptor nuclear translocator-like protein, BMAL1b - human	aryl hydrocarbon receptor nuclear translocator-like [Mus musculus]	CYCL_DROME Cycle protein	4.98	Up	0.00207022	0.00859987	1123.59	232.263	-0.68463	2712.64	499.282	-0.735046	3175.67	495.25	-0.806932	2189.43	597.622	-0.56366
A_10_P007001	BC077821	BC077821	Xenopus laevis cDNA clone IMAGE:5156392, containing frame-shift errors [BC077821]	Xl.9085	Hypothetical protein MGC154464	odd-skipped-related 2A protein [Homo sapiens]	odd-skipped related 2	S70619 finger protein bowel - fruit fly	4.97	Up	0.00579881	0.0156779	1359.29	297.97	-0.65914	850.813	374.296	-0.356619	686.144	103.111	-0.822873	837.78	94.743	-0.946517
A_10_P025976	CK803699	CK803699	AGENCOURT_19149317 NICHD_XGC_Te2 Xenopus laevis cDNA clone IMAGE:7207903 5', mRNA sequence [CK803699]	Xl.46892	Transcribed locus				4.97	Up	0.0113458	0.0248021	296.714	68.6595	-0.635637	65.2452	35.5868	-0.263259	134.034	20.6845	-0.808618	254.733	21.4267	-1.07386
A_10_P003511	MGC68982	BC056033	Xenopus laevis hypothetical protein MGC68982, mRNA (cDNA clone MGC:68982 IMAGE:4962716), complete cds [BC056033]	Xl.29436	Hypothetical protein MGC68982	hypothetical protein MGC2615 [Homo sapiens]	ADT2_MOUSE ADP,ATP carrier protein, fibroblast isoform	stress-sensitive B; Adenine nucleotide translocase; lethal	4.94	Up	1.47392e-05	0.000642708	45363.2	9021.04	-0.701447	35721.2	5558.72	-0.807951	34544.2	7700.17	-0.651239	34830.5	8489.82	-0.612811
A_10_P008226	LOC494755	BC082856	Xenopus laevis hypothetical LOC494755, mRNA (cDNA clone MGC:81724 IMAGE:6865256), complete cds [BC082856]	Xl.30814	Hypothetical LOC494755	AXIN1 up-regulated [Homo sapiens]	DSPP_MOUSE Dentin sialophosphoprotein precursor		4.92	Up	0.0003843	0.00297563	25308.2	4450.12	-0.75489	12026.8	2208.85	-0.735985	15273.8	3121.61	-0.689343	16181.5	4198.74	-0.585817
A_10_P009005	BC085221	BC085221	Xenopus laevis cDNA clone IMAGE:4684216 [BC085221]	Xl.113	Hypothetical protein MGC53343	A44468 26S proteasome regulatory chain 4 [validated] - human	PRSA_MOUSE 26S protease regulatory subunit 6A	T44596 26S proteasome regulatory complex chain p50 [imported] - fruit fly	4.91	Up	0.000426203	0.00307543	177.177	69.1201	-0.408803	242.358	38.9482	-0.793971	233.671	24.9727	-0.969277	197.154	50.6081	-0.58629
A_10_P019664	BX842955	BX842955	BX842955 Wellcome CRC pRN3 head Xenopus laevis cDNA clone IMAGp998I038734 ; IMAGE:3581258 5', mRNA sequence [BX842955]	Xl.6840	Transcribed locus, moderately similar to XP_342243.3 similar to protocadherin 10a [Rattus norvegicus]				4.91	Up	0.0264338	0.0461866	246.82	70.0725	-0.546832	59.4951	33.4622	-0.249926	146.315	7.87253	-1.29307	111.033	22.276	-0.702254
A_10_P007425	MGC84441	BC079744	Xenopus laevis MGC84441 protein, mRNA (cDNA clone MGC:84441 IMAGE:7019706), complete cds [BC079744]	Xl.51587	MGC84441 protein	Y273_HUMAN Hypothetical protein KIAA0273			4.85	Up	0.000378005	0.00294063	233.952	87.3427	-0.4279	463.262	79.4553	-0.765704	645.656	78.2795	-0.916983	327.664	76.1742	-0.635912
A_10_P016607	BP701259	BP701259	BP701259 Osada Taira anterior neuroectoderm (ANE) pCS105 cDNA library Xenopus laevis cDNA clone XL500o11ex 5', mRNA sequence [BP701259]	Xl.41047	Transcribed locus				4.83	Up	0.00536092	0.015144	2186.7	757.792	-0.46024	3788.34	846.416	-0.650865	2449.69	241.372	-1.0066	1386.83	334.748	-0.617116
A_10_P003720	MGC69069	BC059329	Xenopus laevis hypothetical protein MGC69069, mRNA (cDNA clone MGC:69069 IMAGE:4968637), complete cds [BC059329]	Xl.19891	Hypothetical protein MGC69069	S69890 mitogen inducible gene mig-2 - human	S11661 talin - mouse		4.82	Up	0.00819733	0.019657	193.413	77.3466	-0.398045	143.252	31.3079	-0.660447	221.299	34.5461	-0.839284	609.236	82.4006	-1.06863
A_10_P024255	CD326941	CD326941	AGENCOURT_14149466 NICHD_XGC_Eye1 Xenopus laevis cDNA clone IMAGE:6947946 5', mRNA sequence [CD326941]	Xl.26326	Transcribed locus				4.81	Up	0.0356817	0.0569053	204.572	95.6937	-0.329963	278.412	87.5752	-0.502306	129.486	8.82657	-1.17875	159.477	29.71	-0.731371
A_10_P002758	hsp47-prov	BC044329	Xenopus laevis heat shock protein 47, mRNA (cDNA clone MGC:53607 IMAGE:4684012), complete cds [BC044329]	Xl.52784	Heat shock protein 47	I52968 colligin-2 - human	HS47_MOUSE 47 kDa heat shock protein precursor	Serine protease inhibitor 43Aa; Serine protease inhibitor 1 [Drosophila melanogaster]	4.8	Up	0.00579643	0.0156779	4182.15	911.964	-0.661422	6444.48	1214.82	-0.724676	6645.66	1700.47	-0.592015	2418.79	433.6	-0.746577
A_10_P015748	BJ640299	BJ640299	BJ640299 NIBB Mochii normalized Xenopus early gastrula library Xenopus laevis cDNA clone XL205j21 3', mRNA sequence [BJ640299]	Xl.55514	Hypothetical protein MGC131029	RHOB_HUMAN TRANSFORMING PROTEIN RHOB	RHOB_HUMAN TRANSFORMING PROTEIN RHOB	S54294 GTP-binding protein Rho1 - fruit fly	4.8	Up	1.87601e-05	0.000706331	117603	26038.5	-0.6548	97923.6	21233.9	-0.663858	94537.1	19724	-0.680588	146624	27633.9	-0.724819
A_10_P007072	il10rb-prov	BC077896	Xenopus laevis interleukin 10 receptor, beta, mRNA (cDNA clone MGC:80722 IMAGE:5511927), complete cds [BC077896]	Xl.48370	Interleukin 10 receptor, beta	A47003 cytokine receptor family class II protein CRF2-4 precursor - human	JC6311 interferon receptor-class II cytokine receptor - mouse		4.79	Up	0.0243027	0.0436427	294.831	96.8688	-0.483389	214.282	39.5987	-0.733304	56.2376	20.9514	-0.430884	305.867	25.6291	-1.07788
A_10_P016258	BP686352	BP686352	BP686352 Osada Taira anterior neuroectoderm (ANE) pCS105 cDNA library Xenopus laevis cDNA clone XL451a03ex 5', mRNA sequence [BP686352]	Xl.42841	Transcribed locus				4.71	Up	0.0105038	0.0233309	11868.5	6530.81	-0.25943	14634.2	6297.4	-0.366208	17330.6	1202.53	-1.15739	19172	2380.09	-0.905145
A_10_P015950	BM180020	BM180020	dai14f11.y1 NICHD XGC Emb4 Xenopus laevis cDNA clone IMAGE:4959501 5', mRNA sequence [BM180020]	Xl.20077	Transcribed locus				4.64	Up	0.00263975	0.0100093	3514.71	1098.1	-0.505249	3232.7	793.407	-0.610069	2004.54	319.998	-0.797266	4389.42	772.802	-0.754397
A_10_P020541	BX852437	BX852437	BX852437 NICHD_XGC_Ov1 Xenopus laevis cDNA clone IMAGp998M149322 ; IMAGE:4055605 5', mRNA sequence [BX852437]	Xl.10225	Transcribed locus, weakly similar to XP_001114043.1 similar to major facilitator superfamily domain containing 2 [Macaca mulatta]				4.63	Up	0.000172339	0.00199696	1706.27	415.302	-0.613685	1815.54	262.269	-0.840259	1990.8	444.622	-0.650859	2226.08	618.327	-0.556778
A_10_P027322	AR	U67129	Xenopus laevis androgen receptor alpha isoform (X1 alpha AR) mRNA, complete cds [U67129]	Xl.426	Androgen receptor alpha isoform	A39248 androgen receptor - human	A35895 androgen receptor - mouse	A32693 steroid receptor protein svp 1 - fruit fly	4.61	Up	0.00611505	0.0162746	1311.18	292.78	-0.651122	1779.43	326.101	-0.736929	649.243	107.818	-0.779828	582.578	190.091	-0.486279
A_10_P027340	LOC398065	U75996	Xenopus laevis eomesodermin mRNA, complete cds [U75996]	Xl.373	Eomesodermin	EOMD_HUMAN Eomesodermin homolog	EOMD_MOUSE Eomesodermin homolog	A40213 optic lobe development omb protein - fruit fly	4.59	Up	0.0307791	0.0516757	167.188	165.339	-0.00483	620.692	187.844	-0.519078	2031.93	114.801	-1.24718	1091.32	145.508	-0.87656
A_10_P008248	LOC494772	BC082882	Xenopus laevis hypothetical LOC494772, mRNA (cDNA clone MGC:84074 IMAGE:6948862), complete cds [BC082882]	Xl.14591	Hypothetical LOC494772	CGI-107 protein [Homo sapiens]	RIKEN cDNA 2310042G06 [Mus musculus]	Kisir [Drosophila melanogaster]	4.57	Up	0.00111193	0.00548322	4364.73	1156.06	-0.576977	5348.37	2186.93	-0.388388	5584.32	650.11	-0.934248	6411.79	1166.6	-0.740347
A_10_P020058	BX847357	BX847357	BX847357 NICHD_XGC_Brn1 Xenopus laevis cDNA clone IMAGp998B0610586 ; IMAGE:4741541 5', mRNA sequence [BX847357]	Xl.16699	Transcribed locus				4.55	Up	0.00984757	0.0224449	737.064	199.476	-0.567615	425.069	106.926	-0.599375	379.385	73.2053	-0.714571	1382.07	245.898	-0.749798
A_10_P004028	MGC68536	BC063728	Xenopus laevis hypothetical protein MGC68536, mRNA (cDNA clone MGC:68536 IMAGE:4031061), complete cds [BC063728]	Xl.34782	Hypothetical protein MGC68536	TSN1_HUMAN Tetraspanin 1	I49561 C33/R2/IA4 - mouse	Tetraspanin 74F [Drosophila melanogaster]	4.53	Up	0.0414385	0.0635186	177.256	95.4111	-0.269002	317.559	171.628	-0.267237	242.035	12.4011	-1.29979	247.632	39.5142	-0.796588
A_10_P016765	BP707243	BP707243	BP707243 Osada Taira anterior neuroectoderm (ANE) pCS105 cDNA library Xenopus laevis cDNA clone XL520d08ex 5', mRNA sequence [BP707243]	Xl.45453	Transcribed locus				4.52	Up	0.0251403	0.04462	1616.72	222.674	-0.860965	267.905	80.6109	-0.521588	470.179	103.758	-0.658186	1105.52	290.709	-0.580396
A_10_P004960	MGC81453	BC072224	Xenopus laevis hypothetical protein MGC81453, mRNA (cDNA clone MGC:81453 IMAGE:6636009), complete cds [BC072224]	Xl.7970	Hypothetical protein MGC81453	transcription factor T; T brachyury-like [Homo sapiens]	BRAC_MOUSE Brachyury protein	BYN_DROME T-related protein	4.48	Up	0.0432459	0.0656212	254.738	128.335	-0.297749	202.897	47.9558	-0.626435	101.474	33.5499	-0.480518	141.668	8.91886	-1.20104
A_10_P005508	MGC80631	BC073267	Xenopus laevis MGC80631 protein, mRNA (cDNA clone MGC:80631 IMAGE:5506434), complete cds [BC073267]	Xl.14013	MGC80631 protein	ENP1_HUMAN Ectonucleoside triphosphate diphosphohydrolase 1	ENP1_MOUSE Ectonucleoside triphosphate diphosphohydrolase 1	NTPase-P1 [Drosophila melanogaster]	4.48	Up	0.0223726	0.0408275	1193.86	612.72	-0.28969	1203.01	300.103	-0.602997	629.526	70.7478	-0.959369	834.41	143.449	-0.765068
A_10_P008664	BC084599	BC084599	Xenopus laevis cDNA clone IMAGE:3401855 [BC084599]	Xl.7344	CDNA clone IMAGE:3401855				4.48	Up	0.000426051	0.00307543	31417.8	6689.4	-0.671789	22866.5	4862.47	-0.672343	21485.7	4920.03	-0.640079	39907.5	9526.59	-0.621959
A_10_P016387	BP691699	BP691699	BP691699 Osada Taira anterior neuroectoderm (ANE) pCS105 cDNA library Xenopus laevis cDNA clone XL466c06ex 5', mRNA sequence [BP691699]	No unigene id					4.47	Up	0.00215106	0.00875749	3474.16	558.362	-0.793935	2287.97	1040.06	-0.34239	4138.59	623.525	-0.821971	6027.55	1366.1	-0.644756
A_10_P001298	AW199835	AW199835	da08a11.y1 Xenopus laevis oocyte Xenopus laevis cDNA clone XENOPUS_SOURCE_ID:xlnoc002m21 5', mRNA sequence [AW199835]	Xl.11490	Transcribed locus				4.47	Up	2.01737e-05	0.000706331	33890	8965.87	-0.577479	36482.7	6044.97	-0.780693	32089.8	7064.49	-0.657343	39133.3	10168.9	-0.585481
A_10_P027455	fo6-A	X70680	X.laevis XFO 6 mRNA for zinc finger protein [X70680]	Xl.46686	Zinc finger protein	ZN84_HUMAN Zinc finger protein 84	I48668 zinc finger protein 51 - mouse	crol-P1 [Drosophila melanogaster]	4.46	Up	0.00494583	0.0146605	9564.83	1916.25	-0.698225	10822.9	2938.52	-0.566216	3802.98	866.534	-0.642334	8256.08	1687.08	-0.689703
A_10_P004021	nherf-2	BC063721	Xenopus laevis NHE3 kinase A regulatory protein 2, mRNA (cDNA clone MGC:68451 IMAGE:3397276), complete cds [BC063721]	Xl.17316	NHE3 kinase A regulatory protein 2	solute carrier family 9 isoform 3 regulator 2; sodium/hydrogen exchanger [Homo sapiens]	solute carrier family 9 isoform 3 regulator 2, isoform A; sodium/hydrogen exchanger [Mus musculus]	SRY interacting protein 1 [Drosophila melanogaster]	4.44	Up	0.00581751	0.0156779	2334.47	620.552	-0.575409	2863.07	1009.83	-0.452583	1558.75	207.298	-0.876374	2573.73	529.022	-0.686954
A_10_P019645	BX842727	BX842727	BX842727 Wellcome CRC pRN3 St19 26 egg animal cap Xenopus laevis cDNA clone IMAGp998A0910652 ; IMAGE:4785296 5', mRNA sequence [BX842727]	Xl.65125	Transcribed locus, weakly similar to XP_001104396.1 similar to synaptotagmin XIII [Macaca mulatta]	SYT4_HUMAN Synaptotagmin IV	synaptotagmin 13 [Mus musculus]	SY65_DROME SYNAPTOTAGMIN	4.43	Up	0.00275518	0.0103149	215.057	116.036	-0.267962	223.33	33.1712	-0.828185	206.579	31.0065	-0.82983	209.462	45.3552	-0.665678
A_10_P011992	BG234419	BG234419	df70c02.x1 Xenopus laevis unfertilized egg cDNA library Xenopus laevis cDNA clone XENOPUS_SOURCE_ID:xlnneg006e03 3', mRNA sequence [BG234419]	Xl.30165	Transcribed locus				4.41	Up	5.81533e-05	0.00101432	324.981	113.148	-0.458212	481.011	105.144	-0.66037	552.998	83.6866	-0.819125	537.225	123.721	-0.637131
A_10_P003698	MGC68967	BC059306	Xenopus laevis hypothetical protein MGC68967, mRNA (cDNA clone MGC:68967 IMAGE:4959706), complete cds [BC059306]	Xl.14384	Hypothetical protein MGC68967	prostein protein [Homo sapiens]	membrane associated transporter protein; underwhite; B/AIM-1-like protein [Mus musculus]		4.38	Up	0.000109943	0.00151079	539.858	149.623	-0.557282	507.073	115.78	-0.641435	359.397	90.8923	-0.598322	674.727	114.261	-0.772156
A_10_P019771	BX844120	BX844120	BX844120 Soares NXEG Xenopus laevis cDNA clone IMAGp998H1411403 ; IMAGE:5162557 5', mRNA sequence [BX844120]	Xl.72282	Transcribed locus, weakly similar to NP_066306.1 finger protein-like 1 [Homo sapiens]	hypothetical protein FLJ10759 [Homo sapiens]	ring finger protein 23; RING-B box-coiled coil-B30.2 [Mus musculus]		4.37	Up	4.56108e-05	0.000927335	3873.7	963.817	-0.604131	3594.96	751.118	-0.679986	5710.13	931.106	-0.787416	3491.19	1128.13	-0.490746
A_10_P016534	BP698250	BP698250	BP698250 Osada Taira anterior neuroectoderm (ANE) pCS105 cDNA library Xenopus laevis cDNA clone XL484c12ex 5', mRNA sequence [BP698250]	Xl.41400	Transcribed locus				4.36	Up	0.00534718	0.015144	424.457	119.103	-0.551911	349.05	90.2152	-0.587608	278.025	39.7365	-0.844967	159.121	42.5509	-0.572942
A_10_P005785	BC073603	BC073603	Xenopus laevis cDNA clone MGC:82907 IMAGE:5513158, complete cds [BC073603]	Xl.548	CDNA clone MGC:82907 IMAGE:5513158	CCR4_HUMAN C-X-C chemokine receptor type 4	CCR4_MOUSE C-X-C chemokine receptor type 4	JC7209 galanin receptor - fruit fly	4.33	Up	0.000199646	0.00212673	49945.5	10539	-0.675698	37062.2	7388.19	-0.700393	23907.6	6560.17	-0.561608	33534.7	8295.03	-0.606675
A_10_P010878	BF612406	BF612406	df07f03.y1 Wellcome CRC pRN3 St13 17 egg animal cap Xenopus laevis cDNA clone IMAGE:3556733 5', mRNA sequence [BF612406]	Xl.3396	Transcribed locus				4.33	Up	0.00276837	0.0103315	230.69	83.6567	-0.440528	637.809	93.6337	-0.833259	486.611	116.826	-0.61422	742.211	165.934	-0.649649
A_10_P003941	MGC68827	BC060494	Xenopus laevis hypothetical protein MGC68827, mRNA (cDNA clone MGC:68827 IMAGE:4633786), complete cds [BC060494]	Xl.10570	Hypothetical protein MGC68827	S26638 SPR-1 protein - human	trans-acting transcription factor 4 [Mus musculus]	buttonhead [Drosophila melanogaster]	4.31	Up	0.000542222	0.00356532	335.582	83.4473	-0.604386	204.742	35.6523	-0.759119	262.323	62.7335	-0.619209	279.91	78.1333	-0.558338
A_10_P006054	MGC84088	BC074293	Xenopus laevis MGC84088 protein, mRNA (cDNA clone MGC:84088 IMAGE:6949416), complete cds [BC074293]	Xl.63065	MGC84088 protein	2210321B cyclin G2 [Homo sapiens]	CGG2_MOUSE Cyclin G2	CG1E_DROME G1/S-specific cyclin E	4.31	Up	0.00175117	0.00771724	2910.23	1083.93	-0.428926	5177.9	1463.86	-0.548653	3826.39	474.945	-0.906345	3321.96	737.462	-0.653621
A_10_P005610	MGC80839	BC073392	Xenopus laevis MGC80839 protein, mRNA (cDNA clone MGC:80839 IMAGE:5514292), complete cds [BC073392]	Xl.47426	MGC80839 protein	FEZ1_HUMAN Fasciculation and elongation protein zeta 1		CG3981 gene product [Drosophila melanogaster]	4.28	Up	0.0456684	0.0684571	186.964	110.748	-0.227421	80.0791	36.3067	-0.343532	84.3484	14.1531	-0.775376	151.653	10.0269	-1.20423
A_10_P008406	LOC495023	BC084114	Xenopus laevis hypothetical LOC495023, mRNA (cDNA clone MGC:84700 IMAGE:6947021), complete cds [BC084114]	Xl.14631	Hypothetical LOC495023		RIKEN cDNA 1500004C10 [Mus musculus]		4.26	Up	9.69231e-05	0.00142125	3775.96	990.956	-0.580973	5370.43	826.195	-0.812926	3759.04	943.071	-0.600248	4986.92	1498.79	-0.522039
A_10_P016523	BP697795	BP697795	BP697795 Osada Taira anterior neuroectoderm (ANE) pCS105 cDNA library Xenopus laevis cDNA clone XL482m01ex 5', mRNA sequence [BP697795]	Xl.45181	Gastrula-specific protein kinase	A53215 protein kinase C	CHK1_MOUSE SERINE/THREONINE-PROTEIN KINASE CHK1	grp-P1; last empress; Protein kinase-like 36A; Checkpoint kinase 1 [Drosophila melanogaster]	4.25	Up	0.0210919	0.0391104	707.855	328.6	-0.333276	1511.59	443.32	-0.532716	2696.25	563.822	-0.678305	5775.88	621.596	-0.967769
A_10_P002059	LOC399040	AY351916	Xenopus laevis pancreas-specific protein disulfide isomerase mRNA, complete cds [AY351916]	Xl.24424	Pancreas-specific protein disulfide isomerase	2206317A protein SS isomerase [Homo sapiens]	ISMSSS protein disulfide-isomerase	PDI_DROME Protein disulfide isomerase precursor	4.25	Up	0.0197237	0.0372658	109.753	70.787	-0.190462	168.869	33.163	-0.706896	77.0414	9.72077	-0.94786	91.1675	17.5546	-0.718151
A_10_P002588	MGC53997	BC043974	Xenopus laevis hypothetical protein MGC53997, mRNA (cDNA clone MGC:53997 IMAGE:5571262), complete cds [BC043974]	Xl.60613	Hypothetical protein MGC53997	TBB2_HUMAN Tubulin beta-2 chain	1304282B tubulin Mbeta 3 [Mus musculus]	TBB2_DROME Tubulin beta-2 chain	4.23	Up	0.0074216	0.0183821	126716	29520.1	-0.632714	79298.2	22016.3	-0.556519	45925.9	8532.89	-0.731216	49248.1	12821.9	-0.584996
A_10_P005493	MGC80594	BC073249	Xenopus laevis MGC80594 protein, mRNA (cDNA clone MGC:80594 IMAGE:5505839), complete cds [BC073249]	Xl.2727	MGC80594 protein	T43493 hypothetical protein DKFZp434C119.1 - human	RIKEN cDNA 3010027G13 [Mus musculus]	CMC1_DROME Calcium-binding mitochondrial carrier Aralar1	4.2	Up	0.0159635	0.0317165	27649.8	4724.33	-0.767351	8011.18	2134.56	-0.574387	5092.53	1481.06	-0.536891	10014.2	2432.58	-0.614826
A_10_P000471	hand2-A	AF286645	Xenopus laevis Hand2 (dHand) mRNA, complete cds [AF286645]	Xl.770	Heart and neural crest derivatives expressed 2	basic helix-loop-helix transcription factor HAND2; heart and neural crest derivatives expressed 2 [Homo sapiens]	HAN2_MOUSE Heart- and neural crest derivatives-expressed protein 2	amos-P1 [Drosophila melanogaster]	4.17	Up	0.00313125	0.0110819	951.049	357.896	-0.424446	781.403	139.925	-0.746979	826.465	99.8328	-0.917121	592.152	240.386	-0.393126
A_10_P000093	xFRP	AB049354	Xenopus laevis xFRP mRNA for follistatin-related protein, complete cds [AB049354]	Xl.3150	Follistatin-related protein	S51362 follistatin-related protein - human	FSL1_MOUSE Follistatin-related protein 1 precursor		4.16	Up	0.00456109	0.0139185	1123.87	249.263	-0.654058	2168.47	574.871	-0.576582	3608.22	602.321	-0.777423	1702.53	578.603	-0.468588
A_10_P003650	MGC68931	BC057732	Xenopus laevis hypothetical protein MGC68931, mRNA (cDNA clone MGC:68931 IMAGE:4957474), complete cds [BC057732]	Xl.10747	Hypothetical protein MGC68931	MLL septin-like fusion; MLL septin-like fusion	MLL septin-like fusion; SL3-3 integration site 1 [Mus musculus]	pnut-P1; Peanut; septin; Enhancer of seven in absentia 8 [Drosophila melanogaster]	4.16	Up	0.000389735	0.00298977	4468.86	1729.1	-0.412377	6146.39	1663.42	-0.567619	10385.8	1611.65	-0.808945	9468.7	1948.45	-0.686042
A_10_P009373	LOC496362	BC088965	Xenopus laevis hypothetical LOC496362, mRNA (cDNA clone MGC:85145 IMAGE:6869367), complete cds [BC088965]	Xl.13137	Hypothetical LOC496362	CIW5_HUMAN Potassium channel subfamily K member 5	potassium channel, subfamily K, member 5; potassium inwardly-rectifying channel, subfamily K, member 5 [Mus musculus]	ORK1_DROME Open rectifier potassium channel protein 1	4.16	Up	8.05199e-05	0.00122405	7730.31	2075.93	-0.570985	9251.12	1795.66	-0.711971	10800	1994.59	-0.733402	9456.14	3294.19	-0.458025
A_10_P019752	BX843871	BX843871	BX843871 NICHD_XGC_Eye1 Xenopus laevis cDNA clone IMAGp998A0610623 ; IMAGE:4757261 5', mRNA sequence [BX843871]	Xl.23167	Transcribed locus				4.15	Up	0.000994113	0.00506893	645.87	219.902	-0.467916	701.592	226.232	-0.491531	1200.01	169.587	-0.850328	1468.38	317.716	-0.664941
A_10_P000319	WIF-1	AF122924	Xenopus laevis Wnt inhibitory factor-1 (WIF-1) mRNA, complete cds [AF122924]	Xl.480	Wnt inhibitory factor-1	A59180 Wnt inhibitory factor-1 - human	WIF1_MOUSE Wnt inhibitory factor 1 precursor	1515255A delta gene [Drosophila melanogaster]	4.14	Up	0.00725656	0.0181085	912.309	302.11	-0.479976	1247.19	241.95	-0.712209	504.465	80.1645	-0.798735	585.272	194.277	-0.479058
A_10_P009061	LOC495832	BC086470	Xenopus laevis hypothetical LOC495832, mRNA (cDNA clone MGC:98284 IMAGE:5513705), complete cds [BC086470]	Xl.9639	Hypothetical LOC495832				4.14	Up	0.000536124	0.00353927	13778	4652.88	-0.471464	13705.1	3142.46	-0.639614	12731.2	1792.17	-0.851346	13072.2	4078.09	-0.505739
A_10_P004976	BC072242	BC072242	Xenopus laevis cDNA clone IMAGE:4031327, containing frame-shift errors [BC072242]	Xl.57870	CDNA clone IMAGE:4031327, containing frame-shift errors	MTN4_HUMAN Matrilin-4 precursor	MTN4_MOUSE Matrilin-4 precursor	A24420 notch protein - fruit fly	4.12	Up	0.000811561	0.0045278	1696.29	332.687	-0.707464	1499.71	380.728	-0.595392	1016.12	205.288	-0.695936	1550.59	534.325	-0.462698
A_10_P025500	CK796851	CK796851	AGENCOURT_18792007 NICHD_XGC_Te2N Xenopus laevis cDNA clone IMAGE:7205697 5', mRNA sequence [CK796851]	Xl.17724	Transcribed locus, weakly similar to XP_517115.2 prominin 1 [Pan troglodytes]	PML1_HUMAN Prominin-like protein 1 precursor	prominin [Mus musculus]		4.11	Up	0.00881482	0.0207179	448.042	100.644	-0.648531	919.106	109.423	-0.924257	579.397	134.941	-0.632827	759.394	427.064	-0.249959
A_10_P011088	BG017421	BG017421	de63g08.y1 Kirschner embryo St10 14 Xenopus laevis cDNA clone IMAGE:3516494 5' similar to TR:Q9W7B5 Q9W7B5 BHLH-WRPW TRANSCRIPTION FACTOR ESR-4 ;, mRNA sequence [BG017421]	Xl.15142	BHLH-WRPW transcription factor ESR-4	bHLH factor Hes7 [Homo sapiens]	hairy and enhancer of split 7	HAIR_DROME Hairy protein	4.1	Up	0.00845157	0.0200922	215.781	80.8358	-0.42641	513.114	114.222	-0.652465	179.157	30.4632	-0.771258	226.26	56.4868	-0.60347
A_10_P027054	L38675	L38675	Xenopus laevis XNkx-2.3 (allele XNkx-2.3b1) mRNA, complete cds [L38675]	Xl.1046	XNkx-2.3 (allele Xnkx-2.3b2)	HK25_HUMAN Homeobox protein NKX-2.5	HK25_MOUSE HOMEOBOX PROTEIN NKX-2.5	S57246 ventral nervous system defective protein - fruit fly	4.08	Up	0.013167	0.0274782	336.894	226.059	-0.173272	372.167	108.128	-0.536798	375.353	34.6425	-1.03601	303.715	60.6987	-0.700394
A_10_P007264	btbd4-prov	BC078108	Xenopus laevis BTB (POZ) domain containing 4, mRNA (cDNA clone MGC:83598 IMAGE:5083764), complete cds [BC078108]	Xl.48212	BTB (POZ) domain containing 4	hypothetical protein FLJ12752 [Homo sapiens]	S59069 Z13 protein - mouse	S11998 finger protein odd-skipped - fruit fly	4.07	Up	8.41206e-06	0.000508078	23445.4	5541.3	-0.626446	19656	4423.46	-0.647733	18457.3	4062.75	-0.657488	16928.7	5279.78	-0.505863
A_10_P000326	tbx5-B	AF133036	Xenopus laevis T-box transcription factor Tbx5 (Tbx5) mRNA, complete cds [AF133036]	Xl.529	T-box transcription factor Tbx5	TBX5_HUMAN T-box transcription factor TBX5	TBX5_MOUSE T-box transcription factor TBX5	A40213 optic lobe development omb protein - fruit fly	4.06	Up	0.0436792	0.0662182	490.44	309.844	-0.199443	478.419	205.32	-0.367376	475.184	40.6338	-1.06677	264.128	41.9007	-0.799421
A_10_P009244	BC087550	BC087550	Xenopus laevis cDNA clone IMAGE:5506254 [BC087550]	Xl.49850	CDNA clone IMAGE:5506254				4.06	Up	0.00616448	0.0163169	407.164	215.789	-0.27574	1101.18	265.012	-0.618592	816.042	98.5907	-0.917837	1152.61	276.242	-0.620343
A_10_P020410	BX851061	BX851061	BX851061 Wellcome CRC pRN3 St13 17 egg animal cap Xenopus laevis cDNA clone IMAGp998J118494 ; IMAGE:3475690 5', mRNA sequence [BX851061]	Xl.18108	Transcribed locus				4.06	Up	0.00861861	0.0204599	3335.74	611.838	-0.736556	3086.59	816.527	-0.577509	1193.91	293.464	-0.609916	3240.23	998.529	-0.511277
A_10_P004771	MGC81504	BC071130	Xenopus laevis MGC81504 protein, mRNA (cDNA clone MGC:81504 IMAGE:6637026), complete cds [BC071130]	Xl.33054	MGC81504 protein	T46277 hypothetical protein DKFZp564M2178.1 - human	ZF93_MOUSE Zinc finger protein 93	sob-P1; odd skipped-related 1 [Drosophila melanogaster]	4.04	Up	0.00519465	0.0150481	263.534	117.931	-0.349208	186.21	39.0386	-0.678509	144.588	31.1851	-0.666158	264.525	49.1401	-0.731387
A_10_P000173	xDR-M2	AB111447	Xenopus laevis xDR-M2 mRNA for death receptor-M2, complete cds [AB111447]	Xl.23374	Death receptor-M2	A40036 apoptosis-mediating surface antigen Fas precursor - human	tumor necrosis factor receptor superfamily, member 22; tumor necrosis factor receptor superfamily, member 1a-like 2 [Mus musculus]		4.03	Up	0.00207601	0.00859987	2022.95	863.003	-0.369974	2259.3	587.625	-0.584874	1629.58	253.706	-0.807476	1872.1	412.26	-0.657434
A_10_P008760	LOC495317	BC084778	Xenopus laevis hypothetical LOC495317, mRNA (cDNA clone MGC:82714 IMAGE:5154820), complete cds [BC084778]	Xl.15331	Hypothetical LOC495317	protein phosphatase 1, regulatory	Notch-regulated ankyrin repeat protein [Mus musculus]		4.03	Up	0.00500368	0.0147792	94768	19812.7	-0.679717	62721.5	14426.8	-0.638246	31497.5	7214.76	-0.640053	40316.6	13894.3	-0.462653
A_10_P000191	X-TSK-B1	AB176536	Xenopus laevis X-TSK-B1 mRNA for Tsukushi-B1, complete cds [AB176536]	Xl.3858	Tsukushi-B1	hypothetical protein, estradiol-induced 4; DKFZP586E011 protein [Homo sapiens]	GPV_MOUSE Platelet glycoprotein V precursor	rk-P1; leucine-rich repeat-containing G protein-coupled receptor 2 [Drosophila melanogaster]	4.01	Up	0.000114483	0.00154535	149985	41357.2	-0.559496	155422	26940.1	-0.761114	89307.8	30351.8	-0.468911	137577	32715.8	-0.623864
A_10_P003891	MGC68771	BC060435	Xenopus laevis hypothetical protein MGC68771, mRNA (cDNA clone MGC:68771 IMAGE:4175684), complete cds [BC060435]	Xl.1849	Hypothetical protein MGC68771	HO1_HUMAN Heme oxygenase 1	HO1_MOUSE HEME OXYGENASE 1	Heme oxygenase [Drosophila melanogaster]	4.01	Up	0.0424078	0.0645045	275.511	320.998	0.066364	351.923	160.069	-0.342139	1002.71	38.4365	-1.41797	391.038	74.5487	-0.726997
A_10_P006171	Xmab-21	BC074421	Xenopus laevis XMAB21, mRNA (cDNA clone MGC:84442 IMAGE:7019721), complete cds [BC074421]	Xl.57167	XMAB21	mab-21-like protein 2; mab-21-like 2 [Homo sapiens]	mab-21-like 1		4.01	Up	0.00586843	0.0157346	690.99	365.31	-0.27681	1652.73	297.723	-0.744389	3144.21	355.679	-0.946081	1458.54	525.257	-0.443254
A_10_P003676	BC058326	BC058326	Xenopus laevis cDNA clone IMAGE:6880181 [BC058326]	Xl.1405	Hypothetical protein LOC100036942	SDHL_HUMAN L-serine dehydratase	serine racemase [Mus musculus]		3.99	Up	0.00256704	0.00982351	15635	6246.97	-0.398427	12046.4	1923.73	-0.796714	11184.5	3922.29	-0.455099	20657.6	3639.27	-0.753974
A_10_P004223	MGC81482	BC068837	Xenopus laevis hypothetical protein MGC81482, mRNA (cDNA clone MGC:81482 IMAGE:6636567), complete cds [BC068837]	Xl.15758	Hypothetical protein MGC81482	KIAA1065 protein; likely ortholog of mouse epsin 2 [Homo sapiens]			3.98	Up	0.000377997	0.00294063	25769.3	7725.84	-0.523157	46888.1	9782.73	-0.680602	46354.4	9765.14	-0.676428	46451.3	14094	-0.517971
A_10_P012890	BI312697	BI312697	dai25g04.x1 NICHD XGC Sp1 Xenopus laevis cDNA clone IMAGE:4962990 3' similar to contains Alu repetitive element;, mRNA sequence [BI312697]	Xl.18178	Hypothetical protein LOC100036963	sirtuin 1; sirtuin	sirtuin 1		3.97	Up	0.0278686	0.0479525	204.121	66.2987	-0.488383	163.624	32.193	-0.706086	44.2683	13.5048	-0.523211	162.863	33.7527	-0.702616
A_10_P007690	Hoxd13	BC080434	Xenopus laevis cDNA clone MGC:86545 IMAGE:3399571, complete cds [BC080434]	Xl.21863	Hoxd13 protein	HXDD_HUMAN Homeobox protein Hox-D13	HXDD_MOUSE Homeobox protein Hox-D13	A32584 Abd-B protein - fruit fly	3.96	Up	0.0357762	0.0570012	297.499	111.057	-0.42794	101.921	36.6262	-0.444473	120.858	25.2228	-0.681547	95.7002	13.9095	-0.831055
A_10_P008561	LOC495135	BC084330	Xenopus laevis hypothetical LOC495135, mRNA (cDNA clone MGC:83966 IMAGE:6944957), complete cds [BC084330]	Xl.49107	Hypothetical LOC495135	S10505 nicotinic acetylcholine receptor beta-2 chain precursor - human	1203372A acetylcholine receptor alpha,nicotinic [Mus musculus]	ACH4_DROME Acetylcholine receptor protein, beta-like chain 2 precursor	3.96	Up	0.0485095	0.071768	1058.02	378.378	-0.446567	887.372	305.123	-0.463631	273.841	48.8038	-0.75005	647.873	120.003	-0.734561
A_10_P006283	MGC82117	BC075176	Xenopus laevis MGC82117 protein, mRNA (cDNA clone MGC:82117 IMAGE:7011961), complete cds [BC075176]	Xl.50124	MGC82117 protein	I54401 hypertension-associated protein SA - human	acetyl-Coenzyme A synthetase 3 [Mus musculus]	S52154 acetyl-CoA synthetase - fruit fly	3.93	Up	0.00980424	0.0223769	378.972	108.364	-0.543723	136.538	38.4236	-0.550655	122.989	42.9109	-0.457915	286.784	42.7589	-0.828711
A_10_P002182	serpinc1-prov	BC041211	Xenopus laevis serine (or cysteine) proteinase inhibitor, clade C (antithrombin), member 1, mRNA (cDNA clone MGC:52682 IMAGE:4682554), complete cds [BC041211]	Xl.4236	Serine (or cysteine) proteinase inhibitor, clade C (antithrombin), member 1	I Chain I, AntithrombinPENTASACCHARIDE COMPLEX	anti-thrombin 3; antithrombin [Mus musculus]	serpin 6 [Drosophila melanogaster]	3.92	Up	0.00669384	0.0172135	92.8058	75.9649	-0.086962	117.234	32.8231	-0.552873	158.02	19.4714	-0.910214	133.931	20.0685	-0.826115
A_10_P013404	DR719140	DR719140	AGENCOURT_54828019 NICHD_XGC_Emb10 Xenopus laevis cDNA clone IMAGE:7979904 5', mRNA sequence [DR719140]	Xl.11885	Transcribed locus				3.91	Up	0.0034827	0.0118255	216.995	139.116	-0.193073	408.568	85.1077	-0.681296	404.858	46.8529	-0.937207	223.938	61.9241	-0.559796
A_10_P004347	aqp3	BC070543	Xenopus laevis cDNA clone MGC:78873 IMAGE:4057442, complete cds [BC070543]	Xl.34454	Aquaporin-3	AQP3_HUMAN Aquaporin 3	aquaporin 3 [Mus musculus]	S09699 bib protein - fruit fly	3.9	Up	0.000551129	0.00356727	5680.08	981.464	-0.76248	2856.37	725.405	-0.595234	2556.25	1139.08	-0.350595	3599.51	792.568	-0.657345
A_10_P011040	LOC397753	BG016213	de58a02.y1 Kirschner embryo St10 14 Xenopus laevis cDNA clone IMAGE:3515787 5', mRNA sequence [BG016213]	No unigene id					3.89	Up	0.00464944	0.014033	107.644	71.7777	-0.176001	276.493	36.2176	-0.882765	124.435	33.6286	-0.566913	131.975	24.4185	-0.730959
A_10_P015051	BJ612247	BJ612247	BJ612247 NIBB Mochii normalized Xenopus early gastrula library Xenopus laevis cDNA clone XL158i03 5', mRNA sequence [BJ612247]	Xl.51246	DnaJ (Hsp40) homolog, subfamily A, member 1	DJA1_HUMAN DnaJ homolog subfamily A member 1	DJA1_MOUSE DnaJ homolog subfamily A member 1	DNJ1_DROME DnaJ protein homolog 1	3.89	Up	0.000300553	0.00260415	4226.76	804.695	-0.720376	3474.64	759.725	-0.660253	2686.08	976.786	-0.438908	4760.11	1368.25	-0.541604
A_10_P008316	LOC494835	BC083006	Xenopus laevis hypothetical LOC494835, mRNA (cDNA clone MGC:98806 IMAGE:3398240), complete cds [BC083006]	Xl.62139	Hypothetical LOC494835	B39897 GTPase-activating protein rap1GAP long form - human			3.85	Up	0.00271024	0.0102065	9978.31	5194.49	-0.283514	12006.5	5198.97	-0.363497	15734.4	2014.14	-0.893135	14653.6	2315.65	-0.801342
A_10_P008099	LOC494649	BC082614	Xenopus laevis hypothetical LOC494649, mRNA (cDNA clone MGC:79038 IMAGE:4409199), complete cds [BC082614]	Xl.3101	Hypothetical LOC494649		popeye 2; popeye protein 2 [Mus musculus]		3.83	Up	0.00306372	0.0109409	1662.22	660.98	-0.4005	1912.8	512.802	-0.571721	5127.63	693.416	-0.869275	2876.12	931.735	-0.489173
A_10_P012154	BG347956	BG347956	de71h01.y1 Kirschner embryo St10 14 Xenopus laevis cDNA clone IMAGE:3517296 5', mRNA sequence [BG347956]	Xl.1882	Transcribed locus				3.83	Up	0.0103692	0.0231691	426.655	180.121	-0.374512	431.487	146.738	-0.468427	256.836	40.3307	-0.806569	340.411	70.0923	-0.68632
A_10_P002032	LOC398603	AY289193	Xenopus laevis RRM-type RNA-binding protein XSEB4R mRNA, complete cds [AY289193]	Xl.54070	RRM-type RNA-binding protein XSEB4R	RNA-binding region	S38384 SEB4 protein - mouse	musashi [Drosophila melanogaster]	3.82	Up	0.032501	0.0533498	28782.8	7467.68	-0.585948	18727.6	3428.61	-0.737363	6179.7	1516.86	-0.609746	8070.1	3239.68	-0.396426
A_10_P016663	BP703665	BP703665	BP703665 Osada Taira anterior neuroectoderm (ANE) pCS105 cDNA library Xenopus laevis cDNA clone XL509e01ex 5', mRNA sequence [BP703665]	Xl.48257	Transcribed locus	P2X7_HUMAN P2X purinoceptor 7	P2X7_MOUSE P2X PURINOCEPTOR 7		3.82	Up	0.00556989	0.0154079	16813.1	3782.6	-0.647857	9511.5	3542.9	-0.428891	5491.16	1486.42	-0.567467	11769.8	2443.91	-0.682883
A_10_P004283	MGC83169	BC068927	Xenopus laevis hypothetical protein MGC83169, mRNA (cDNA clone MGC:83169 IMAGE:6631178), complete cds [BC068927]	Xl.46703	Hypothetical protein MGC83169	GLPT_HUMAN Glycerol-3-phosphate transporter	glucose-6-phosphatase, transport protein 1 [Mus musculus]		3.81	Up	0.00041275	0.00305324	2954.04	844.83	-0.543646	1681.53	626.667	-0.428667	2140.01	624.854	-0.534671	3515.27	535.266	-0.817531
A_10_P007826	MGC83948	BC081132	Xenopus laevis MGC83948 protein, mRNA (cDNA clone MGC:83948 IMAGE:6862146), complete cds [BC081132]	Xl.48952	MGC83948 protein	CGD1_HUMAN G1/S-specific cyclin D1	A56523 cyclin D1 - mouse	Cyclin D; Cyclin-dependent kinase interactor 3 [Drosophila melanogaster]	3.81	Up	0.00342304	0.0117432	9131.5	2215	-0.615168	6919.86	1980.8	-0.543257	3223.05	987.676	-0.512827	6411.01	1432.49	-0.650936
A_10_P008309	LOC494812	BC082955	Xenopus laevis hypothetical LOC494812, mRNA (cDNA clone MGC:86522 IMAGE:3397465), complete cds [BC082955]	Xl.49711	Hypothetical LOC494812	B7 homolog 3 [Homo sapiens]			3.78	Up	0.00361184	0.0120488	6135.62	1642.26	-0.572415	3054.85	1154.24	-0.422695	2538.67	604.445	-0.622341	4446.85	900.262	-0.69307
A_10_P008461	pax9-A	BC084222	Xenopus laevis cDNA clone MGC:80836 IMAGE:5514244, complete cds [BC084222]	Xl.21602	Paired box gene 9	paired box gene 9; paired domain gene 9 [Homo sapiens]	PAX9_MOUSE Paired box protein Pax-9	POXM_DROME Paired box pox-meso protein	3.75	Up	0.0439788	0.0665506	104.367	103.474	-0.003731	78.108	33.4898	-0.367783	165.121	11.7334	-1.16241	87.3567	14.5528	-0.783455
A_10_P020063	BX847406	BX847406	BX847406 NICHD_XGC_Sp1 Xenopus laevis cDNA clone IMAGp998D0310938 ; IMAGE:4964306 5', mRNA sequence [BX847406]	Xl.14780	Transcribed locus				3.74	Up	0.00401687	0.0128371	198.459	105.83	-0.273062	271.22	49.1207	-0.742057	136.558	32.8166	-0.619227	266.935	58.8331	-0.658779
A_10_P002342	MGC53397	BC042265	Xenopus laevis similar to complement component 6, mRNA (cDNA clone MGC:53397 IMAGE:5571558), complete cds [BC042265]	Xl.21888	Similar to complement component 6	A34372 complement C6 precursor - human	complement component 6 [Mus musculus]		3.72	Up	0.00537397	0.015144	249.337	97.454	-0.407987	217.535	67.8539	-0.505955	124.185	30.8599	-0.602763	305.582	52.4234	-0.775069
A_10_P003037	clu-prov	BC046678	Xenopus laevis clusterin, mRNA (cDNA clone MGC:53055 IMAGE:5541860), complete cds [BC046678]	Xl.10055	Clusterin	CLUS_HUMAN Clusterin precursor	A40714 clusterin precursor - mouse		3.69	Up	0.00492836	0.0146605	1387.78	530.315	-0.417788	1472.91	465.947	-0.499839	1375.64	257.822	-0.727098	3172.26	753.184	-0.624375
A_10_P000192	X-TSK-B2	AB176537	Xenopus laevis X-TSK-B2 mRNA for Tsukushi-B2, complete cds [AB176537]	Xl.10799	Tsukushi-B2	hypothetical protein, estradiol-induced 4; DKFZP586E011 protein [Homo sapiens]	glycoprotein 1b, alpha polypeptide [Mus musculus]	sli-P3 [Drosophila melanogaster]	3.68	Up	0.000518532	0.00346628	10996.2	2583.07	-0.629107	6482.62	1593.88	-0.609294	7656.76	2359.22	-0.511006	10420.5	3210.2	-0.511395
A_10_P000372	Pax-8	AF179301	Xenopus laevis Pax-8 DNA-binding transcription factor (Pax-8) mRNA, complete cds [AF179301]	Xl.2754	Pax-8 DNA-binding transcription factor	A54429 paired box transcription factor PAX8, splice form a - human	A56925 paired box transcription factor Pax-8 - mouse	I45557 eyeless, long form - fruit fly	3.68	Up	0.00760231	0.01869	179.199	91.8875	-0.29008	99.4435	43.1755	-0.362339	193.046	22.6047	-0.931956	199.227	41.6235	-0.680716
A_10_P008326	LOC494844	BC083016	Xenopus laevis hypothetical LOC494844, mRNA (cDNA clone MGC:98927 IMAGE:4174103), complete cds [BC083016]	Xl.10056	Hypothetical LOC494844	SRE1_HUMAN Sterol regulatory element binding protein-1	SRE1_MOUSE Sterol regulatory element binding protein-1	T13348 transcription factor HLH106 - fruit fly	3.68	Up	0.0233722	0.042418	796.25	558.36	-0.154135	1225.64	473.073	-0.413433	971.83	95.8378	-1.00562	832.006	170.373	-0.689136
A_10_P009280	LOC496284	BC088706	Xenopus laevis hypothetical LOC496284, mRNA (cDNA clone MGC:99242 IMAGE:7209902), complete cds [BC088706]	Xl.35279	Hypothetical LOC496284	DKFZP586A0522 protein [Homo sapiens]			3.66	Up	0.000105506	0.00148155	539.573	176.994	-0.484093	695.28	136.693	-0.706415	578.049	123.199	-0.671167	391.632	159.44	-0.390166
A_10_P016328	DQ066938	DQ066938	Xenopus laevis Dachshund-like with gill expression (DAWG) mRNA, complete cds [DQ066938]	Xl.52870	Dachshund-like with gill expression	dachshund 2	dachshund 2		3.63	Up	0.000548912	0.00356685	659.021	185.881	-0.549665	637.404	237.618	-0.428535	875.67	169.761	-0.712619	1122.68	317.394	-0.550084
A_10_P005407	MGC83587	BC073107	Xenopus laevis MGC83587 protein, mRNA (cDNA clone MGC:83587 IMAGE:5079759), complete cds [BC073107]	Xl.47447	MGC83587 protein	T42661 hypothetical protein DKFZp434L2015.1 - human	enabled homolog	A56154 Abl substrate ena	3.61	Up	0.0175922	0.0341738	149278	46991.5	-0.501977	117554	25155.5	-0.669605	41866.9	11808.8	-0.549661	88261.6	27249.6	-0.510123
A_10_P004449	MGC82285	BC070665	Xenopus laevis hypothetical protein MGC82285, mRNA (cDNA clone MGC:82285 IMAGE:4032711), complete cds [BC070665]	Xl.11739	Hypothetical protein MGC82285	A56650 2-oxoglutarate carrier protein - human	solute carrier family 25	CMC1_DROME Calcium-binding mitochondrial carrier Aralar1	3.6	Up	0.00288997	0.0106079	2037.54	631.256	-0.508901	3542	797.552	-0.64749	4255.72	1302.43	-0.514405	4786.59	1336.25	-0.554121
A_10_P004811	MGC78895	BC072042	Xenopus laevis hypothetical protein MGC78895, mRNA (cDNA clone MGC:78895 IMAGE:4174427), complete cds [BC072042]	Xl.9127	Hypothetical protein MGC78895	DJB2_HUMAN DnaJ homolog subfamily B member 2	DJBA_MOUSE DnaJ homolog subfamily B member 10	DNJ1_DROME DnaJ protein homolog 1	3.59	Up	0.000943722	0.00490203	433.606	200.541	-0.334893	429.195	110.444	-0.589513	359.542	79.4775	-0.656983	384.85	87.7994	-0.641255
A_10_P027452	gssls-A-prov	X69662	X.laevis mRNA for glutathione synthetase, large subunit [X69662]	Xl.1199	Glutathione synthetase, large subunit	GSHB_HUMAN Glutathione synthetase	GSHB_MOUSE Glutathione synthetase		3.59	Up	0.000496795	0.00343722	2227.26	782.179	-0.454465	2077.72	727.517	-0.455744	2361.47	450.06	-0.719974	3473.32	890.246	-0.591241
A_10_P001963	LOC398971	AY112700	Xenopus laevis heparan sulfate 3-O-sulfotransferase mRNA, complete cds [AY112700]	Xl.43456	Heparan sulfate 3-O-sulfotransferase	heparan sulfate D-glucosaminyl 3-O-sulfotransferase 1 precursor; heparin-glucosamine 3-O-sulfotransferase [Homo sapiens]	heparan sulfate	sulfateless; diet-wingless [Drosophila melanogaster]	3.58	Up	8.19796e-05	0.00123491	3189.6	837.916	-0.580535	3134.53	1023.69	-0.486004	2260.46	711.418	-0.501925	3897.11	882.993	-0.644867
A_10_P004510	MGC83730	BC070738	Xenopus laevis hypothetical protein MGC83730, mRNA (cDNA clone MGC:83730 IMAGE:6639707), complete cds [BC070738]	Xl.12652	Hypothetical protein MGC83730	centaurin, gamma 2 [Homo sapiens]	GIT2_MOUSE ARF GTPase-activating protein GIT2	centaurin beta 1A [Drosophila melanogaster]	3.57	Up	0.000305745	0.00260539	769.776	262.41	-0.467383	982.632	191.851	-0.709427	753.119	158.075	-0.678084	520.197	229.462	-0.355464
A_10_P004763	MGC81427	BC071122	Xenopus laevis MGC81427 protein, mRNA (cDNA clone MGC:81427 IMAGE:6635517), complete cds [BC071122]	Xl.15267	MGC81427 protein	GAT4_HUMAN Transcription factor GATA-4	GAT4_MOUSE Transcription factor GATA-4	PNR_DROME GATA-binding factor-A	3.56	Up	0.0309368	0.0516757	3493.29	1210.46	-0.460284	3794.3	1217.8	-0.493555	1394.46	273.618	-0.703973	1603.87	459.192	-0.541167
A_10_P004836	MGC78960	BC072072	Xenopus laevis hypothetical protein MGC78960, mRNA (cDNA clone MGC:78960 IMAGE:4404750), complete cds [BC072072]	Xl.9077	Hypothetical protein MGC78960	F-box protein FBW7, isoform 2; hypothetical protein FLJ11071; F-box protein FBW7; F-box protein SEL-10; homolog of C elegans sel-10; archipelago, Drosophila, homolog of [Homo sapiens]	Jun N-terminal kinase binding protein 1; JNK-binding protein 1; Jun N-terminal kinase-binding protein 1 [Mus musculus]	RGFFB GTP-binding regulatory protein beta chain - fruit fly	3.56	Up	0.00242323	0.00942721	535.278	158.271	-0.529178	724.837	162.815	-0.648546	990.984	317.26	-0.494569	1081.3	316.388	-0.53486
A_10_P006604	icsbp1-prov	BC077289	Xenopus laevis interferon consensus sequence binding protein 1, mRNA (cDNA clone MGC:80112 IMAGE:4965336), complete cds [BC077289]	Xl.48388	Interferon consensus sequence binding protein 1	interferon consensus sequence binding protein 1; H-ICSBP [Homo sapiens]	A35861 interferon consensus sequence-binding protein - mouse		3.56	Up	0.0327457	0.0535633	520.52	150.809	-0.538011	286.363	118.305	-0.383913	111.2	45.4909	-0.390194	333.532	42.2351	-0.904864
A_10_P003681	MGC68835	BC059288	Xenopus laevis hypothetical protein MGC68835, mRNA (cDNA clone MGC:68835 IMAGE:4679728), complete cds [BC059288]	Xl.29883	Hypothetical protein MGC68835	sema domain, seven thrombospondin repeats	sema domain, seven thrombospondin repeats	SM1A_DROME Semaphorin 1A precursor	3.54	Up	0.00101046	0.00512029	5412.28	1931.13	-0.447568	4250.87	1260.43	-0.527958	3955.9	732.022	-0.732383	4273.53	1388.4	-0.488158
A_10_P015231	BJ623872	BJ623872	BJ623872 NIBB Mochii normalized Xenopus early gastrula library Xenopus laevis cDNA clone XL206f15 5', mRNA sequence [BJ623872]	No unigene id					3.54	Up	0.00101361	0.00512057	844.228	196.49	-0.633119	580.161	164.005	-0.548692	629.724	113.506	-0.744744	379.007	203.482	-0.269894
A_10_P005255	BC072928	BC072928	Xenopus laevis cDNA clone MGC:80440 IMAGE:5155640, complete cds [BC072928]	Xl.60675	Pleckstrin homology, Sec7 and coiled-coil domains 2	cytohesin 2, isoform 2 [Homo sapiens]	CYH2_MOUSE Cytohesin 2		3.53	Up	0.00340915	0.0117211	11710.5	2709.03	-0.635759	8216.45	1731.64	-0.676226	5631.67	1707.48	-0.518292	9870.97	4302.13	-0.36063
A_10_P010881	BF612440	BF612440	daa18b07.y1 NICHD XGC Lu1 Xenopus laevis cDNA clone IMAGE:4056517 5', mRNA sequence [BF612440]	Xl.71007	Transcribed locus, moderately similar to XP_001094266.1 similar to SH2 domain containing 3C isoform 2 isoform 1 [Macaca mulatta]				3.53	Up	0.00679519	0.0174028	490.972	179.911	-0.435999	372.459	66.5361	-0.748021	383.056	105.413	-0.558823	660.895	236.432	-0.44653
A_10_P023550	CD253566	CD253566	AGENCOURT_14165298 NICHD_XGC_Eye1 Xenopus laevis cDNA clone IMAGE:6947478 5', mRNA sequence [CD253566]	Xl.15477	Septin 1	SEP5_HUMAN Septin 5	SEP5_MOUSE Septin 5	S25063 Diff6 protein homolog - fruit fly	3.52	Up	0.00839017	0.0200036	3042.91	949.187	-0.505937	2446.55	956.808	-0.40773	1520.48	281.12	-0.732986	1927.52	559.784	-0.536922
A_10_P025279	CF549450	CF549450	AGENCOURT_15596005 NICHD_XGC_Brn1 Xenopus laevis cDNA clone IMAGE:7019236 5', mRNA sequence [CF549450]	Xl.71935	Transcribed locus, weakly similar to NP_002270.1 I hair keratin 3B [Homo sapiens]	K1CR_HUMAN Keratin, type I cytoskeletal 18	K1CS_MOUSE Keratin, type I cytoskeletal 19		3.52	Up	0.0176633	0.034213	718.634	323.577	-0.346531	417.153	65.552	-0.80371	917.905	189.221	-0.685535	555.778	247.383	-0.350688
A_10_P004360	MGC80011	BC070562	Xenopus laevis hypothetical protein MGC80011, mRNA (cDNA clone MGC:80011 IMAGE:3397425), complete cds [BC070562]	Xl.47051	Hypothetical protein MGC80011	paraoxonase 2 [Homo sapiens]	PON1_MOUSE Serum paraoxonase/arylesterase 1		3.51	Up	0.00726746	0.0181085	544.582	286.629	-0.278743	717.133	142.256	-0.702528	1063.92	162.451	-0.816858	1097.07	452.293	-0.385726
A_10_P004989	MGC82368	BC072259	Xenopus laevis hypothetical protein MGC82368, mRNA (cDNA clone MGC:82368 IMAGE:4203525), complete cds [BC072259]	Xl.47114	Hypothetical protein MGC82368	CO7_HUMAN Complement component C7 precursor	complement component 6 [Mus musculus]		3.51	Up	0.0243103	0.0436427	3067.42	966.708	-0.501478	1608.7	699.028	-0.361982	836.053	241.302	-0.53909	2011.36	333.391	-0.780505
A_10_P007474	BC079803	BC079803	Xenopus laevis cDNA clone IMAGE:7011401 [BC079803]	Xl.26510	CDNA clone IMAGE:7011401	ELL2_HUMAN RNA polymerase II elongation factor ELL2	ELL_MOUSE RNA POLYMERASE II ELONGATION FACTOR ELL		3.51	Up	0.0035736	0.0119868	966.974	291.363	-0.520981	1393.66	314.237	-0.646901	1349.4	247.61	-0.735897	1448.1	768.005	-0.275451
A_10_P008572	LOC495142	BC084341	Xenopus laevis hypothetical LOC495142, mRNA (cDNA clone MGC:84270 IMAGE:6956412), complete cds [BC084341]	Xl.10414	Hypothetical LOC495142	ferredoxin reductase isoform 1 precursor; adrenodoxin reductase [Homo sapiens]	S60028 ferredoxin--NADP+ reductase	ADRO_DROME NADPH:adrenodoxin oxidoreductase, mitochondrial precursor	3.51	Up	0.000116423	0.00154535	7823.21	2952.55	-0.423188	8980.31	2281.6	-0.595052	6750.3	1656.78	-0.610142	6782.51	1909	-0.550612
A_10_P000754	flrt3	AJ605776	Xenopus laevis mRNA for fibronectin leucine rich transmembrane protein 3 (flrt3 gene) [AJ605776]	Xl.12361	Fibronectin leucine rich transmembrane protein 3	fibronectin leucine rich transmembrane protein 3 [Homo sapiens]	fibromodulin [Mus musculus]	sli-P3 [Drosophila melanogaster]	3.5	Up	0.0101078	0.0227956	1374.37	733.036	-0.272977	2264.32	493.893	-0.661306	3871	748.237	-0.713642	4487.34	1332.49	-0.527436
A_10_P009020	LOC495682	BC086271	Xenopus laevis hypothetical LOC495682, mRNA (cDNA clone MGC:81953 IMAGE:7009972), complete cds [BC086271]	Xl.24995	Hypothetical LOC495682	CPTM_HUMAN Carnitine O-palmitoyltransferase I, mitochondrial muscle isoform	carnitine palmitoyltransferase 1, muscle; M-CPT I [Mus musculus]	CLAT_DROME Choline O-acetyltransferase	3.5	Up	0.0102393	0.023021	430.948	181.982	-0.374396	311.077	61.6365	-0.703029	688.475	112.514	-0.78667	491.08	239.089	-0.312953
A_10_P000583	FGF-8b	AF461177	Xenopus laevis fibroblast growth factor-8b (FGF-8b) mRNA, complete cds [AF461177]	Xl.20011	Fibroblast growth factor-8b	S65653 androgen-induced growth factor - human	A46245 fibroblast growth factor 8 - mouse		3.49	Up	0.00018383	0.00205815	5432.98	1615.08	-0.526845	8021.88	2837.11	-0.451401	7312.34	1793.48	-0.609947	6601.45	1716.16	-0.585109
A_10_P007217	MGC82850	BC078056	Xenopus laevis MGC82850 protein, mRNA (cDNA clone MGC:82850 IMAGE:5511087), complete cds [BC078056]	Xl.4889	MGC82850 protein	selenium binding protein 1 [Homo sapiens]	SBP2_MOUSE Selenium-binding protein 2		3.49	Up	0.000154619	0.00184319	1765.49	522.526	-0.528759	2024.53	457.629	-0.645811	2447.64	493.573	-0.695424	1404.87	697.976	-0.303825
A_10_P015214	BJ622762	BJ622762	BJ622762 NIBB Mochii normalized Xenopus early gastrula library Xenopus laevis cDNA clone XL202d23 5', mRNA sequence [BJ622762]	Xl.70149	Transcribed locus, moderately similar to XP_001097973.1 similar to dendritic cell-derived ubiquitin-like protein [Macaca mulatta]	hypothetical protein FLJ11807 [Homo sapiens]			3.49	Up	0.0241016	0.043409	377.429	120.915	-0.494355	280.522	50.5841	-0.743953	854.415	232.538	-0.565241	464.178	199.636	-0.36651
A_10_P000763	FoxO1	AJ783963	Xenopus laevis mRNA for putative forkhead protein FoxO1 [AJ783963]	Xl.48324	Forkhead box O1A	FXO1_HUMAN Forkhead box protein O1A	FXO1_MOUSE Forkhead box protein O1A	S23056 Slp2 protein - fruit fly	3.45	Up	0.00115673	0.00567071	197.745	119.887	-0.217333	240.085	51.8322	-0.665765	261.496	52.6024	-0.697919	289.491	77.2728	-0.571986
A_10_P005829	MGC83004	BC073659	Xenopus laevis MGC83004 protein, mRNA (cDNA clone MGC:83004 IMAGE:5536693), complete cds [BC073659]	Xl.47616	MGC83004 protein	CG1_HUMAN CG1 protein	nuclear factor of activated T-cells 5, isoform b; tonicity-responsive enhancer binding protein; Rel domain-containing transcription factor [Mus musculus]	kohtalo [Drosophila melanogaster]	3.41	Up	0.0181611	0.0349512	967.33	306.334	-0.499379	624.843	177.188	-0.547337	311.366	74.6853	-0.620192	630.171	216.31	-0.464824
A_10_P013907	BJ063234	BJ063234	BJ063234 NIBB Mochii normalized Xenopus tailbud library Xenopus laevis cDNA clone XL070k03 5', mRNA sequence [BJ063234]	No unigene id					3.4	Up	0.00780274	0.0190695	166.398	72.0135	-0.363734	260.974	73.3665	-0.551099	472.982	152.767	-0.489411	490.38	92.979	-0.721731
A_10_P019698	BX843353	BX843353	BX843353 Xenopus laevis oocyte Xenopus laevis cDNA clone IMAGp998H129028 ; IMAGE:3747131 5', mRNA sequence [BX843353]	Xl.28864	Transcribed locus, moderately similar to NP_001035827.1 guanine nucleotide dissociation stimulator isoform 2 [Homo sapiens]	GNDS_HUMAN Ral guanine nucleotide dissociation stimulator	S28415 guanine nucleotide dissociation stimulator ralGDS - mouse	Ral guanine nucleotide exchange factor 2 [Drosophila melanogaster]	3.4	Up	0.00412226	0.0129613	607.814	130.362	-0.668621	237.251	85.3706	-0.443899	276.569	62.3568	-0.646768	243.348	104.378	-0.368246
A_10_P003340	MGC64456	BC054247	Xenopus laevis hypothetical protein MGC64456, mRNA (cDNA clone MGC:64456 IMAGE:6880748), complete cds [BC054247]	Xl.25325	Hypothetical protein MGC64456	CP8B_HUMAN Cytochrome P450 8B1	cytochrome P450, 8b1, sterol 12 alpha-hydrolase [Mus musculus]	C6AD_DROME Probable cytochrome P450 6a13	3.39	Up	0.00344368	0.0117653	97.1573	79.6941	-0.086049	166.843	36.0084	-0.665903	172.055	27.7122	-0.796759	154.776	41.2793	-0.572198
A_10_P027157	LOC397776	M99387	Xenopus laevis tanabin mRNA, complete cds [M99387]	Xl.859	Tanabin	S21424 nestin - human	nestin [Mus musculus]	T13030 microtubule binding protein D-CLIP-190 - fruit fly	3.38	Up	0.0185879	0.0355949	444.039	250.895	-0.247929	324.014	146.759	-0.34396	334.279	48.649	-0.836708	324.831	66.5399	-0.687376
A_10_P000144	tbx6-A	AB091393	Xenopus laevis Tbx6 mRNA, complete cds [AB091393]	Xl.7697	Tbx6	TBX6_HUMAN T-box transcription factor TBX6	S72233 transcription factor tbx6 - mouse	A40213 optic lobe development omb protein - fruit fly	3.37	Up	0.0355727	0.0568409	340.126	333.312	-0.008788	322.613	215.283	-0.175673	659.486	55.8935	-1.06977	721.854	100.632	-0.85465
A_10_P001276	AW199715	AW199715	da06e02.y1 Xenopus laevis oocyte Xenopus laevis cDNA clone XENOPUS_SOURCE_ID:xlnoc002g03 5', mRNA sequence [AW199715]	Xl.8033	Transcribed locus, weakly similar to XP_001085115.1 similar to ankyrin repeat domain 10 isoform 5 [Macaca mulatta]				3.37	Up	0.0191194	0.0364148	3380.57	309.474	-1.03837	1687.3	517.094	-0.513622	2189.25	1518.57	-0.158813	2568.95	1021.77	-0.400385
A_10_P004165	MGC81290	BC068771	Xenopus laevis hypothetical protein MGC81290, mRNA (cDNA clone MGC:81290 IMAGE:6632072), complete cds [BC068771]	Xl.46695	Hypothetical protein MGC81290	SNXF_HUMAN Sorting nexin 15			3.35	Up	0.01074	0.0237917	635.241	361.157	-0.245243	1468.38	248.775	-0.771031	2109.05	328.603	-0.807586	1308.31	690.844	-0.277276
A_10_P016661	BP703629	BP703629	BP703629 Osada Taira anterior neuroectoderm (ANE) pCS105 cDNA library Xenopus laevis cDNA clone XL509b07ex 5', mRNA sequence [BP703629]	Xl.40717	Transcribed locus				3.35	Up	0.00402855	0.0128371	2571.7	569.071	-0.655053	3582.21	534.38	-0.826301	1061.91	707.495	-0.174932	1997.38	717.289	-0.444677
A_10_P003134	tnrc4-prov	BC046942	Xenopus laevis trinucleotide repeat containing 4, mRNA (cDNA clone MGC:52580 IMAGE:5570286), complete cds [BC046942]	Xl.12160	Trinucleotide repeat containing 4	bruno-like 4, RNA binding protein	CUG triplet repeat,RNA binding protein 2; elav-type RNA-binding protein 3; CUG triplet repeat,RNA-binding protein 2 [Mus musculus]	Rbp9-P1; RNA-binding protein 10 [Drosophila melanogaster]	3.34	Up	0.0130881	0.0273793	22631.7	4558.46	-0.6959	17740.2	5184.69	-0.534235	6334.07	2155.6	-0.468112	10049.9	4029.17	-0.396939
A_10_P026964	sox7-A	D83649	Xenopus laevis mRNA for xSox7 protein, complete cds [D83649]	Xl.1241	SRY (sex determining region Y)-box 7, xSox7 protein	hypothetical protein MGC10895; SOX7 transcription factor [Homo sapiens]	SRY-box containing gene 7 [Mus musculus]	SX15_DROME Putative transcription factor SOX-15	3.34	Up	0.00464856	0.014033	1116.39	290.672	-0.584413	1081.46	218.638	-0.694283	589.052	484.862	-0.084879	878.034	162.653	-0.731925
A_10_P007549	MGC82199	BC080018	Xenopus laevis MGC82199 protein, mRNA (cDNA clone MGC:82199 IMAGE:3402183), complete cds [BC080018]	Xl.2466	MGC82199 protein	I38026 MLN 62 protein - human	I61512 TNF receptor associated factor 2 - mouse	Traf1-P2; TRAF1 [Drosophila melanogaster]	3.32	Up	0.0110418	0.0242656	4589.75	1339.53	-0.534838	7966.74	1555.97	-0.709281	7216.66	1373.94	-0.720285	6434.25	4853.37	-0.122825
A_10_P002825	MGC53052	BC044995	Xenopus laevis similar to 7-dehydrocholesterol reductase, mRNA (cDNA clone MGC:53052 IMAGE:5541800), complete cds [BC044995]	Xl.2547	7-dehydrocholesterol reductase	7-dehydrocholesterol reductase; Delta-7-dehydrocholesterol reductase [Homo sapiens]	7-dehydrocholesterol reductase [Mus musculus]		3.31	Up	0.00636659	0.0166363	2928.37	1324.52	-0.344566	7232.89	2118.4	-0.533304	7920.16	1032.38	-0.884857	4111.19	1994.47	-0.314136
A_10_P020743	BX854641	BX854641	BX854641 NICHD_XGC_Lu1 Xenopus laevis cDNA clone IMAGp998E169326 ; IMAGE:4056951 5', mRNA sequence [BX854641]	Xl.16368	Transcribed locus				3.31	Up	0.00171716	0.00760784	7083.82	1854.6	-0.582017	5092.65	1328.99	-0.583421	7096.29	2372.07	-0.475892	8967.42	3267.11	-0.438458
A_10_P027187	ash3b-A	U09769	Xenopus laevis achaete-scute homolog 3b mRNA, complete cds [U09769]	Xl.990	Achaete-scute homolog 3b	ASH2_HUMAN Achaete-scute homolog 2	mammalian achaete scute homolog 2; achaete-scute complex homolog-like	B43731 achaete-scute complex protein T4 - fruit fly	3.29	Up	0.0174392	0.0339563	79.9461	73.2416	-0.03804	79.8982	35.5266	-0.351983	273.192	33.5272	-0.911789	170.333	28.9386	-0.77463
A_10_P003967	MGC68672	BC061654	Xenopus laevis hypothetical protein MGC68672, mRNA (cDNA clone MGC:68672 IMAGE:4032930), complete cds [BC061654]	Xl.14787	Tissue plasminogen activator	TPA_HUMAN Tissue-type plasminogen activator precursor	A29941 t-plasminogen activator	masquerade [Drosophila melanogaster]	3.28	Up	0.00440572	0.013494	566.036	246.879	-0.360361	352.458	99.7133	-0.548354	487.897	107.562	-0.657002	666.405	211.508	-0.498269
A_10_P006131	MGC84301	BC074379	Xenopus laevis MGC84301 protein, mRNA (cDNA clone MGC:84301 IMAGE:6957093), complete cds [BC074379]	Xl.24425	MGC84301 protein	PDZ domain containing guanine nucleotide exchange factor	T42726 guanine nucleotide release/exchange factor Ras-GRF2 - mouse	T13052 guanine nucleotide exchange factor DC3G - fruit fly	3.28	Up	0.00550516	0.0153055	4867.2	999.596	-0.687455	5634.81	1374.31	-0.612795	2806.27	796.597	-0.546478	3901.85	2370.98	-0.215866
A_10_P000755	flrt2	AJ605777	Xenopus laevis partial mRNA for fibronectin leucine rich transmembrane protein 2 (flrt2 gene), clone 1 [AJ605777]	Xl.48276	Fibronectin leucine rich transmembrane protein 2	fibronectin leucine rich transmembrane protein 2 [Homo sapiens]	RIKEN cDNA 5730521E12 [Mus musculus]	sli-P3 [Drosophila melanogaster]	3.26	Up	3.30076e-05	0.000836572	1820.45	468.651	-0.589329	1694.94	694.968	-0.387189	1867.27	500.962	-0.57062	2090.46	657.476	-0.502482
A_10_P003452	ebp-prov	BC055967	Xenopus laevis emopamil binding protein (sterol isomerase), mRNA (cDNA clone MGC:68833 IMAGE:4679714), complete cds [BC055967]	Xl.2628	Emopamil binding protein (sterol isomerase)	B56122 emopamil-binding protein - human	EBP_MOUSE 3-beta-hydroxysteroid-delta		3.26	Up	0.00670049	0.0172135	208.005	158.526	-0.117974	340.817	87.2426	-0.591792	282.021	50.4482	-0.747561	449.341	114.292	-0.597325
A_10_P008593	LOC495157	BC084363	Xenopus laevis hypothetical LOC495157, mRNA (cDNA clone MGC:84771 IMAGE:6950926), complete cds [BC084363]	Xl.49596	Hypothetical LOC495157	chromosome 11 open reading frame 14 [Homo sapiens]	RIKEN cDNA A330103B05; ICRFP703N2430Q5.2; D7H11orf14 gene [Mus musculus]		3.25	Up	0.0125283	0.0265805	719.194	422.6	-0.230917	499.108	246.706	-0.306015	765.905	91.5033	-0.924317	665.329	172.275	-0.588472
A_10_P000313	Gli2	AF109923	Xenopus laevis zinc finger protein Gli2 (Gli2) mRNA, complete cds [AF109923]	Xl.481	Zinc finger protein Gli2	GLI-Kruppel family member GLI3; oncogene GLI3; DNA-binding protein; zinc finger protein GLI3 [Homo sapiens]	GLI3_MOUSE Zinc finger protein GLI3	A38926 DNA-binding protein ci	3.24	Up	0.000901471	0.00476504	5964.89	1064.72	-0.748365	3463.32	1407.38	-0.391083	2737.84	964.154	-0.453675	4129.64	1462.03	-0.450766
A_10_P000772	AJ919279	AJ919279	Xenopus laevis mRNA for lysyl oxidase (lox gene) [AJ919279]	Xl.52911	Lysyl oxidase	LYOX_HUMAN Protein-lysine 6-oxidase precursor	LYOX_MOUSE Protein-lysine 6-oxidase precursor		3.23	Up	0.00199333	0.00841563	158.505	68.4191	-0.364867	133.929	35.5003	-0.576641	224.363	52.0892	-0.640393	233.6	80.8903	-0.460716
A_10_P008636	xbc8	BC084410	Xenopus laevis bHLH protein Hesr-1 [BC084410]	Xl.469	BHLH protein Hesr-1/Hey1	HEY1_HUMAN Hairy/enhancer-of-split related with YRPW motif 1	HEY1_MOUSE Hairy/enhancer-of-split related with YRPW motif 1	Hairy/E	3.21	Up	0.00394547	0.0127129	774.459	275.294	-0.449201	836.457	172.089	-0.68669	1104.97	375.245	-0.46926	1305.82	495.157	-0.420962
A_10_P013913	BJ063741	BJ063741	BJ063741 NIBB Mochii normalized Xenopus tailbud library Xenopus laevis cDNA clone XL077d07 5', mRNA sequence [BJ063741]	Xl.14568	Transcribed locus				3.21	Up	0.00517623	0.0150474	182.055	76.0206	-0.379272	119.677	33.9463	-0.547219	187.649	47.0838	-0.599308	271.131	85.7042	-0.499929
A_10_P014084	DR718596	DR718596	AGENCOURT_54825676 NICHD_XGC_Emb9 Xenopus laevis cDNA clone IMAGE:7974024 5', mRNA sequence [DR718596]	Xl.27263	Hypothetical protein MGC154351	hypothetical protein FLJ20320 [Homo sapiens]			3.21	Up	0.0127658	0.0268778	216.037	106.516	-0.307113	370.677	105.069	-0.547523	142.116	34.9571	-0.608928	287.791	78.8677	-0.561529
A_10_P017576	BQ399739	BQ399739	NISC_mp05c04.y1 NICHD XGC Sp1 Xenopus laevis cDNA clone IMAGE:4968558 5', mRNA sequence [BQ399739]	Xl.19836	Transcribed locus				3.19	Up	0.001647	0.00735599	3449.44	1357.57	-0.404985	3691.93	1051.07	-0.545622	2496.84	569.545	-0.642118	3324.8	1252.04	-0.423968
A_10_P001964	tnnt3a-prov	AY114144	Xenopus laevis fast troponin T (TNNT3) mRNA, complete cds [AY114144]	Xl.3362	Troponin T3, skeletal, fast	I53021 troponin T - human	troponin T3, skeletal, fast; skeletal muscle fast-twitch TnT [Mus musculus]	S13251 troponin T - fruit fly	3.18	Up	0.00558251	0.015417	278.196	157.943	-0.245851	614.626	203.353	-0.48036	900.124	133.553	-0.829922	390.471	136.154	-0.458095
A_10_P026744	CX131158	CX131158	AGENCOURT_39734340 NICHD_XGC_Te2N Xenopus laevis cDNA clone IMAGE:7764447 5', mRNA sequence [CX131158]	Xl.50203	Transcribed locus				3.18	Up	0.0284747	0.0488432	1205.47	364.78	-0.519125	1014.97	249.456	-0.609459	313.18	106.358	-0.468819	529.224	205.48	-0.410641
A_10_P007419	MGC84069	BC079738	Xenopus laevis MGC84069 protein, mRNA (cDNA clone MGC:84069 IMAGE:6948771), complete cds [BC079738]	Xl.26287	MGC84069 protein	sex comb on midleg homolog 1 [Homo sapiens]	Scm-related gene containing four mbt domains [Mus musculus]	T13797 tumor supressor protein - fruit fly	3.17	Up	0.00128845	0.00611738	1689.87	663.547	-0.405981	2751.55	698.797	-0.595227	1846.66	382.3	-0.68422	1751.59	837.782	-0.319934
A_10_P000657	clcnka-A	AJ011385	Xenopus laevis mRNA for CLC related chloride channel [AJ011385]	Xl.205	Chloride channel Ka	CICL_HUMAN Chloride channel protein CLC-KB	chloride channel K1-like; putative basolateral cTAL chloride channel ClC-Ka [Mus musculus]		3.16	Up	0.0100615	0.0227468	798.532	287.673	-0.443393	592.446	489.245	-0.083123	824.573	146.729	-0.751147	719.587	137.095	-0.719739
A_10_P002572	pdgfra-prov	BC043948	Xenopus laevis platelet derived growth factor receptor, alpha polypeptide, mRNA (cDNA clone MGC:52594 IMAGE:5570729), complete cds [BC043948]	Xl.20029	Platelet derived growth factor receptor, alpha polypeptide	PGDS_HUMAN Alpha platelet-derived growth factor receptor precursor	PGDS_MOUSE Alpha platelet-derived growth factor receptor precursor	FGR2_DROME Fibroblast growth factor receptor homolog 2 precursor	3.15	Up	0.000224727	0.00225676	556.665	226.274	-0.390959	409.337	174.471	-0.370357	623.434	175.244	-0.551078	681.305	142.602	-0.679335
A_10_P004566	MGC83857	BC070797	Xenopus laevis hypothetical protein MGC83857, mRNA (cDNA clone MGC:83857 IMAGE:6643739), complete cds [BC070797]	Xl.4080	Hypothetical protein MGC83857	RHOE_HUMAN Rho-related GTP-binding protein RhoE	ras homolog gene family, member E; RIKEN cDNA 2610017M01 gene [Mus musculus]	S54294 GTP-binding protein Rho1 - fruit fly	3.14	Up	0.0024466	0.00949418	4453.29	1344.17	-0.520227	3226.26	781.762	-0.615624	3033.46	1114.12	-0.435007	5104.95	1957	-0.416417
A_10_P008897	X-Serrate-1	BC084953	Xenopus laevis X-Serrate-1 protein, mRNA (cDNA clone MGC:83439 IMAGE:5085067), complete cds [BC084953]	Xl.11956	X-Serrate-1 protein	jagged 1 precursor; jagged 1; jagged1	jagged 1 [Mus musculus]	1704201A Serrate gene [Drosophila melanogaster]	3.14	Up	0.000306609	0.00260539	25320.8	9694.57	-0.416949	32892.6	7458.77	-0.644432	24225.7	5986.67	-0.607073	20032.9	9612.7	-0.318909
A_10_P004466	MGC83117	BC070687	Xenopus laevis hypothetical protein MGC83117, mRNA (cDNA clone MGC:83117 IMAGE:6318026), complete cds [BC070687]	Xl.14815	Hypothetical protein MGC83117	A41105 protein-tyrosine-phosphatase	protein tyrosine phosphatase, non-receptor type 4; TEP/mPTPMEG; testis-enriched phosphatase; protein tyrosine phosphatase, non-receptor type 4	T13800 coracle gene protein - fruit fly	3.13	Up	0.0388368	0.0603682	10301.9	2865.63	-0.555698	5334.26	1670.52	-0.504223	2153.55	723.34	-0.473988	3852.74	1376.07	-0.446301
A_10_P005737	MGC82799	BC073536	Xenopus laevis MGC82799 protein, mRNA (cDNA clone MGC:82799 IMAGE:5440307), complete cds [BC073536]	Xl.40993	MGC82799 protein	S45262 NF-AT component - human	NFC1_MOUSE Nuclear factor of activated T-cells, cytoplasmic 1		3.13	Up	0.000260097	0.00240915	3129.74	1421.41	-0.342788	3746.79	936.243	-0.602271	4602.22	1139.06	-0.60638	4372.19	1621.59	-0.430774
A_10_P007415	XLMO1	BC079734	Xenopus laevis cDNA clone MGC:83983 IMAGE:6945638, complete cds [BC079734]	Xl.6611	Transcription factor XLMO1	A32795 T-cell translocation protein 1 - human	LIM only 1 [Mus musculus]	Beadex; heldup a; heldwing; LIM-only; Pointedoid; Rhombotin; maggot; flightless-H [Drosophila melanogaster]	3.13	Up	0.023652	0.0427853	2543.74	817.889	-0.492777	1828.62	817.054	-0.349873	1030.17	221.246	-0.667844	1169.29	396.144	-0.469815
A_10_P025884	CK800212	CK800212	AGENCOURT_18791571 NICHD_XGC_Te2N Xenopus laevis cDNA clone IMAGE:7203811 5', mRNA sequence [CK800212]	Xl.12291	Transcribed locus, weakly similar to NP_001021100.2 tyrosine ligase-like family, member 3 isoform 1 [Homo sapiens]	T12515 hypothetical protein DKFZp434B103.1 - human			3.13	Up	0.000388133	0.00298977	889.671	293.163	-0.48212	879.027	361.215	-0.386237	770.947	215.841	-0.554226	1275.06	351.619	-0.55945
A_10_P005081	MGC83515	BC072360	Xenopus laevis hypothetical protein MGC83515, mRNA (cDNA clone MGC:83515 IMAGE:4755502), complete cds [BC072360]	Xl.17986	Hypothetical protein MGC83515	JC4962 rab protein 30 - human	RB1A_HUMAN Ras-related protein Rab-1A	Rab-related protein 3 [Drosophila melanogaster]	3.12	Up	0.0305363	0.0514737	1020.82	541.294	-0.275515	506.129	180.913	-0.446792	504.709	101.33	-0.697139	977.192	272.447	-0.554759
A_10_P008885	NKL	BC084941	Xenopus laevis Gli-Kruppel zinc-finger protein NKL isoform a, mRNA (cDNA clone MGC:82119 IMAGE:7011981), complete cds [BC084941]	Xl.30097	Kruppel-like zinc finger protein GLIS2	Kruppel-like zinc finger protein GLIS2 [Homo sapiens]	GLI-Kruppel family member GLI5; Kruppel-like factor 16	A38926 DNA-binding protein ci	3.1	Up	0.000107374	0.00149512	4907.85	1106.2	-0.647057	3626.33	1282.83	-0.451297	4341.1	1501.02	-0.461239	4636.18	1827.5	-0.404322
A_10_P004031	MGC68516	BC063731	Xenopus laevis hypothetical protein MGC68516, mRNA (cDNA clone MGC:68516 IMAGE:4030720), complete cds [BC063731]	Xl.34820	Hypothetical protein MGC68516	heparan sulfate D-glucosaminyl 3-O-sulfotransferase 1 precursor; heparin-glucosamine 3-O-sulfotransferase [Homo sapiens]	heparan sulfate	sulfateless; diet-wingless [Drosophila melanogaster]	3.1	Up	0.00111226	0.00548322	898.314	251.975	-0.552071	555.935	253	-0.341903	574.171	245.468	-0.369203	1248.15	248.661	-0.700608
A_10_P006169	MGC84436	BC074419	Xenopus laevis MGC84436 protein, mRNA (cDNA clone MGC:84436 IMAGE:7019653), complete cds [BC074419]	Xl.15219	MGC84436 protein	B4G4_HUMAN Beta-1,4-galactosyltransferase 4	UDP-Gal:betaGlcNAc beta 1,4-galactosyltransferase, polypeptide 4; beta-1,4-galactosyltransferase IV [Mus musculus]		3.09	Up	0.00232662	0.00920098	344.711	187.827	-0.263696	610.103	116.942	-0.717434	675.852	131.341	-0.711684	437.804	235.73	-0.268705
A_10_P007501	MGC78858	BC079920	Xenopus laevis MGC78858 protein, mRNA (cDNA clone MGC:78858 IMAGE:3403140), complete cds [BC079920]	Xl.48696	MGC78858 protein	mannosidase, alpha, class 1B, member 1; endoplasmic reticulum alpha-mannosidase 1 [Homo sapiens]	mannosidase 1, beta [Mus musculus]	M121_DROME Mannosyl-oligosaccharide alpha-1,2-mannosidase isoform 1	3.09	Up	0.000562663	0.00359974	24005.4	11158.3	-0.33271	29328.1	8680.08	-0.52876	40983	12427.4	-0.51818	45803.3	12052.4	-0.579693
A_10_P002796	cxcr4-prov	BC044963	Xenopus laevis chemokine (C-X-C motif) receptor 4, mRNA (cDNA clone MGC:52882 IMAGE:4888903), complete cds [BC044963]	Xl.11336	Chemokine (C-X-C motif) receptor 4	CCR4_HUMAN C-X-C chemokine receptor type 4	CCR4_MOUSE C-X-C chemokine receptor type 4	JC7209 galanin receptor - fruit fly	3.08	Up	0.00182315	0.00792902	14160.2	4516	-0.496316	14594.7	3226.86	-0.655416	6604.64	2897.86	-0.357716	9210.6	3329.09	-0.441948
A_10_P008101	LOC494651	BC082619	Xenopus laevis hypothetical LOC494651, mRNA (cDNA clone MGC:80072 IMAGE:4679917), complete cds [BC082619]	Xl.19975	Hypothetical LOC494651	JC5193 nuclear protein H731 - human	JC4523 apoptosis protein MA-3 - mouse		3.08	Up	5.39255e-05	0.000973459	6562.07	2374.22	-0.44152	6168.35	2020.85	-0.484636	5713.39	2173.11	-0.420173	9229.98	2263.94	-0.610717
A_10_P008718	LOC495244	BC084666	Xenopus laevis hypothetical LOC495244, mRNA (cDNA clone MGC:98909 IMAGE:4173403), complete cds [BC084666]	Xl.49580	Hypothetical LOC495244				3.08	Up	0.0124318	0.0264435	550.813	152.368	-0.558111	485.19	248.916	-0.289858	309.495	228.372	-0.133973	1134.93	120.575	-0.973775
A_10_P007733	Xe-Wee1A	BC081031	Xenopus laevis Wee1A kinase, mRNA (cDNA clone MGC:81696 IMAGE:6864894), complete cds [BC081031]	Xl.1694	Wee1A kinase	S55048 protein-tyrosine kinase	membrane-associated tyrosine-and threonine-specific cdc2-inhibitory kinase; MYT1 kinase [Mus musculus]	WEE1_DROME Wee1-like protein kinase	3.06	Up	0.0140756	0.0289012	23100.5	9800.43	-0.372377	23854.2	5591.89	-0.630006	46240.9	19055.7	-0.38481	47042.3	13176.7	-0.5524
A_10_P017378	BQ384023	BQ384023	NISC_mn04e01.y1 NICHD XGC Ov1 Xenopus laevis cDNA clone IMAGE:5048929 5', mRNA sequence [BQ384023]	Xl.19615	Transcribed locus				3.06	Up	0.000299727	0.00260415	2425.56	573.574	-0.626223	1837.6	583.13	-0.498486	1532.92	826.04	-0.268558	2565.5	727.867	-0.546096
A_10_P008389	LOC495007	BC084094	Xenopus laevis hypothetical LOC495007, mRNA (cDNA clone MGC:82767 IMAGE:5156994), complete cds [BC084094]	Xl.49525	Hypothetical LOC495007	FZD6_HUMAN Frizzled 6 precursor	FZD6_MOUSE Frizzled 6 precursor	FRIZ_DROME Frizzled protein precursor	3.05	Up	0.00179654	0.00783388	161.34	69.1759	-0.367787	109.619	35.7339	-0.486805	124.156	42.5086	-0.465092	219.509	52.8698	-0.621298
A_10_P014054	BJ071651	BJ071651	BJ071651 NIBB Mochii normalized Xenopus tailbud library Xenopus laevis cDNA clone XL095a21 5', mRNA sequence [BJ071651]	Xl.12633	Transcribed locus				3.05	Up	0.00434311	0.0133516	398.439	133.33	-0.475433	273.791	72.3921	-0.577728	293.599	74.8405	-0.593414	371.072	189.867	-0.291776
A_10_P016637	BP702704	BP702704	BP702704 Osada Taira anterior neuroectoderm (ANE) pCS105 cDNA library Xenopus laevis cDNA clone XL505p12ex 5', mRNA sequence [BP702704]	Xl.63367	Transcribed locus				3.05	Up	0.00218705	0.00880036	371.269	112.989	-0.516653	351.496	91.6309	-0.583878	389.126	131.558	-0.469474	532.464	229.977	-0.366416
A_10_P002090	Arx2	AY519474	Xenopus laevis aristaless-related homeobox 2 (Arx2) mRNA, complete cds [AY519474]	Xl.48711	Aristaless-related homeobox 2	ALX4_HUMAN Homeobox protein aristaless-like 4	ALX4_MOUSE Homeobox protein aristaless-like 4	A46403 transcription factor with prd-type homeo domain and Pro/ Gln-rich domain al - fruit fly	3.04	Up	0.0308487	0.0516757	996.708	283.362	-0.546226	1375.3	1136.42	-0.08286	2118.17	243.336	-0.939747	1526.38	665.176	-0.360674
A_10_P003958	MGC69083	BC060755	Xenopus laevis hypothetical protein MGC69083, mRNA (cDNA clone MGC:69083 IMAGE:4969000), complete cds [BC060755]	Xl.23247	Hypothetical protein MGC69083	DDR1_HUMAN Epithelial discoidin domain receptor 1 precursor	DDR1_MOUSE Epithelial discoidin domain receptor 1 precursor	Ror-P1 [Drosophila melanogaster]	3.04	Up	0.0315008	0.0523538	1664.96	834.577	-0.299937	2105.99	528.356	-0.600529	5902.07	1546.46	-0.581284	4396.41	1564.91	-0.448848
A_10_P010496	BF047983	BF047983	dc02h04.y1 Wellcome CRC pSK animal cap Xenopus laevis cDNA clone IMAGE:3381367 5', mRNA sequence [BF047983]	Xl.61865	Transcribed locus				3.04	Up	0.0014175	0.00659777	7706.53	2309.35	-0.52337	5419.68	1564.01	-0.539733	4308.98	2155.91	-0.300793	9203.65	2497.87	-0.566359
A_10_P003766	MGC68668	BC059982	Xenopus laevis hypothetical protein MGC68668, mRNA (cDNA clone MGC:68668 IMAGE:4032881), complete cds [BC059982]	Xl.3001	Hypothetical protein MGC68668	DPY2_HUMAN Dihydropyrimidinase related protein-2	DPY2_MOUSE DIHYDROPYRIMIDINASE RELATED PROTEIN-2	CRMP-P1; Collapsin Response Mediating Protein [Drosophila melanogaster]	3.03	Up	0.000397196	0.00300527	34748.7	11268.1	-0.489087	37871.7	11807.6	-0.506154	37406.7	11595.5	-0.509119	51294.7	19452.9	-0.421174
A_10_P000474	LOC398238	AF287147	Xenopus laevis lymphoid enhancer factor XLEF-1 mRNA, complete cds [AF287147]	Xl.410	Lymphoid enhancer factor XLEF-1	B39625 T-cell receptor alpha enhancer-binding protein, short form - human	A39565 lymphoid enhancer-binding protein LEF-1 - mouse	PANG_DROME PROTEIN PANGOLIN	3.02	Up	0.00427584	0.0132288	153.903	66.9348	-0.361595	112.743	37.0084	-0.48379	104.994	22.0915	-0.676777	98.0709	39.3902	-0.398618
A_10_P002472	ina-B-prov	BC043782	Xenopus laevis internexin neuronal intermediate filament protein, alpha, mRNA (cDNA clone MGC:53005 IMAGE:5536993), complete cds [BC043782]	Xl.992	Internexin neuronal intermediate filament protein, alpha	internexin neuronal intermediate filament protein, alpha; neurofilament 5	AINX_MOUSE Alpha-internexin	Lam-P1; ?:n-lamin; alpha-Lamin; lamin; lamin Dm[[0]]; misguided; lethal	3.02	Up	0.00440207	0.013494	15242.8	5619.65	-0.433356	23188.2	5160.22	-0.652598	20169.1	4997.28	-0.606022	22220	13145.8	-0.227589
A_10_P027143	LOC397822	M86654	Xenopus laevis low molecular weight neurofilament protein (XNF-L) mRNA, complete cds [M86654]	Xl.991	Neurofilament protein	S07144 neurofilament triplet L protein - human	NFL_MOUSE Neurofilament triplet L protein	S49020 nuclear lamin C protein - fruit fly	2.99	Up	0.00361393	0.0120488	1305.38	317.325	-0.614232	1572.32	487.603	-0.508474	829.214	308.043	-0.429995	1512.5	671.882	-0.352414
A_10_P021435	CA974036	CA974036	AGENCOURT_10748457 Wellcome [CA974036]	Xl.19261	Transcribed locus				2.98	Up	0.0369659	0.0585029	1363.29	696.572	-0.291623	1710.74	700.167	-0.387983	4818.33	680.816	-0.849501	4411.07	1889.72	-0.368042
A_10_P005707	LOC398500	BC073500	Xenopus laevis dystroglycan, mRNA (cDNA clone MGC:81031 IMAGE:5572648), complete cds [BC073500]	Xl.16781	Dystroglycan	I54343 dystroglycan - human	DAG1_MOUSE Dystroglycan precursor	SGS3_DROME Salivary glue protein SGS-3 precursor	2.97	Up	0.000397178	0.00300527	8003.24	2876.23	-0.444442	8690.8	1887.15	-0.663252	5190.19	2205.79	-0.371619	7440.66	2869.15	-0.413862
A_10_P008022	wee1B	BC082404	Xenopus laevis Wee1B kinase, mRNA (cDNA clone MGC:82009 IMAGE:7010691), complete cds [BC082404]	Xl.9986	Wee1B kinase	S55048 protein-tyrosine kinase	membrane-associated tyrosine-and threonine-specific cdc2-inhibitory kinase; MYT1 kinase [Mus musculus]	WEE1_DROME Wee1-like protein kinase	2.97	Up	0.00990986	0.0225249	292.452	128.59	-0.356847	164.003	64.1598	-0.407588	176.363	35.775	-0.695462	180.708	66.6246	-0.435312
A_10_P009598	BC092026	BC092026	Xenopus laevis cDNA clone MGC:84926 IMAGE:6322736, complete cds [BC092026]	Xl.26342	Hypothetical protein MGC84926	RDHUU glutathione reductase	S39494 glutathione reductase	thioredoxin reductase 2 [Drosophila melanogaster]	2.95	Up	0.0390694	0.0605082	3256.92	2146.89	-0.180999	1565.7	593.363	-0.421387	3613.03	1569.72	-0.361604	5785.68	707.809	-0.914246
A_10_P001446	AW200607	AW200607	da23e02.y1 normalized Xenopus laevis gastrula Xenopus laevis cDNA clone XENOPUS_SOURCE_ID:xlnga003k03 5', mRNA sequence [AW200607]	Xl.70477	Transcribed locus				2.91	Up	8.89301e-07	0.000262375	31304.4	10866.7	-0.459507	29967.6	9586.68	-0.494983	32649.3	10058.9	-0.510973	26921.1	10943.3	-0.390704
A_10_P005606	MGC80829	BC073388	Xenopus laevis MGC80829 protein, mRNA (cDNA clone MGC:80829 IMAGE:5514082), complete cds [BC073388]	Xl.47614	MGC80829 protein	ENC1_HUMAN Ectoderm-neural cortex-1 protein	ENC1_MOUSE Ectoderm-neural cortex-1 protein	KELC_DROME Ring canal kelch protein [Contains: Kelch short protein]	2.91	Up	0.00502429	0.0147873	1268.39	291.289	-0.63893	1762.94	553.586	-0.503051	904.627	318.969	-0.453071	1235.41	678.547	-0.260287
A_10_P005607	MGC80831	BC073389	Xenopus laevis MGC80831 protein, mRNA (cDNA clone MGC:80831 IMAGE:5514104), complete cds [BC073389]	Xl.47295	MGC80831 protein	hypothetical protein FLJ13952 [Homo sapiens]			2.9	Up	0.000262239	0.00240915	38961.2	12423.4	-0.496391	45186	12690	-0.551542	31361.8	10093.6	-0.492334	35875.6	17708.5	-0.306551
A_10_P003004	MGC53446	BC046572	Xenopus laevis hypothetical protein MGC53446, mRNA (cDNA clone MGC:53446 IMAGE:5571972), complete cds [BC046572]	Xl.23523	Hypothetical protein MGC53446	I39200 zinc finger protein C2H2-171 - human	zinc finger protein 238 [Mus musculus]	B36901 chorion transcription factor CF2-II	2.89	Up	0.0223051	0.0407493	24134.4	6160.49	-0.59302	12624.3	3321.4	-0.579885	5913.12	2968.24	-0.299297	8012.16	3403.36	-0.37174
A_10_P007315	MGC85352	BC078527	Xenopus laevis MGC85352 protein, mRNA (cDNA clone MGC:85352 IMAGE:6877273), complete cds [BC078527]	Xl.8484	MGC85352 protein	hypothetical protein FLJ10698 [Homo sapiens]	nectin-lke 1 [Mus musculus]	T13669 neuromusculin - fruit fly	2.89	Up	0.0162167	0.0319918	747.892	325.681	-0.361046	571.428	181.079	-0.499094	358.125	84.767	-0.625764	488.124	214.496	-0.357104
A_10_P004456	Cav-1	BC070672	Xenopus laevis cDNA clone MGC:82318 IMAGE:4056787, complete cds [BC070672]	Xl.22006	Caveolin-1	CAV1_HUMAN Caveolin-1	CAV1_MOUSE Caveolin-1		2.85	Up	0.000480244	0.00335766	760.93	275.44	-0.441317	517.142	192.137	-0.429999	644.201	285.226	-0.353739	662.307	168.82	-0.594141
A_10_P007414	MGC83978	BC079733	Xenopus laevis MGC83978 protein, mRNA (cDNA clone MGC:83978 IMAGE:6945442), complete cds [BC079733]	Xl.48638	MGC83978 protein	PDZ domain containing guanine nucleotide exchange factor	Cgef2-pending; cAMP-dependent Rap1 guanine-nucleotide exchange factor; cAMP-GEFII [Mus musculus]	T13052 guanine nucleotide exchange factor DC3G - fruit fly	2.85	Up	0.00549786	0.0153055	5883.44	1744.03	-0.528079	6165.82	1874.42	-0.517123	2602.76	1255.24	-0.318188	6459.61	2238.54	-0.46032
A_10_P008476	LOC495073	BC084237	Xenopus laevis hypothetical LOC495073, mRNA (cDNA clone MGC:81592 IMAGE:6863550), complete cds [BC084237]	Xl.49175	Hypothetical LOC495073	chromosome 22 open reading frame 5 [Homo sapiens]			2.85	Up	0.0036831	0.0121814	1215.59	279.866	-0.637836	600.024	313.239	-0.282292	501.587	289.099	-0.239063	1123.1	246.027	-0.658954
A_10_P009234	LOC496172	BC087529	Xenopus laevis hypothetical LOC496172, mRNA (cDNA clone MGC:99395 IMAGE:7205965), complete cds [BC087529]	Xl.49997	Hypothetical LOC496172	RLA0_HUMAN 60S acidic ribosomal protein P0	acidic ribosomal phosphoprotein PO [Mus musculus]	RLA0_DROME 60S acidic ribosomal protein P0	2.85	Up	0.000621665	0.0038605	604.857	354.723	-0.231764	625.746	195.84	-0.504497	654.778	182.705	-0.553537	795.065	233.679	-0.531217
A_10_P020795	BX855244	BX855244	BX855244 NICHD_XGC_Brn1 Xenopus laevis cDNA clone IMAGp998P1310583 ; IMAGE:4740732 5', mRNA sequence [BX855244]	Xl.17710	Transcribed locus				2.85	Up	0.0100624	0.0227468	811.626	281.791	-0.459429	593.384	191.9	-0.490261	295.949	130.756	-0.354501	763.185	231.953	-0.517239
A_10_P013933	BJ065503	BJ065503	BJ065503 NIBB Mochii normalized Xenopus tailbud library Xenopus laevis cDNA clone XL083c23 5', mRNA sequence [BJ065503]	Xl.14666	Transcribed locus				2.82	Up	0.014527	0.0293552	272.867	211.912	-0.109795	308.488	99.1445	-0.492969	244.084	60.5364	-0.60213	232.618	59.0845	-0.594663
A_10_P008869	LOC495415	BC084924	Xenopus laevis hypothetical LOC495415, mRNA (cDNA clone MGC:80888 IMAGE:5515338), complete cds [BC084924]	Xl.15703	Hypothetical LOC495415	17kD fetal brain protein [Homo sapiens]	1904315A acidic epididymal protein 1 [Mus musculus]		2.81	Up	0.0294874	0.050165	1002.16	453.078	-0.344766	3060.36	967.984	-0.499905	3883.43	1016.73	-0.582009	2634.14	1128.35	-0.368198
A_10_P010044	BE508126	BE508126	dc26h06.y1 NICHD XGC Li1 Xenopus laevis cDNA clone IMAGE:3398267 5', mRNA sequence [BE508126]	Xl.8657	Transcribed locus				2.81	Up	0.0186354	0.0356158	559	207.899	-0.429558	398.159	135.333	-0.468653	186.837	68.8253	-0.432984	358.636	123.612	-0.462865
A_10_P014018	BJ069899	BJ069899	BJ069899 NIBB Mochii normalized Xenopus tailbud library Xenopus laevis cDNA clone XL054o23 5', mRNA sequence [BJ069899]	Xl.58103	Hypothetical protein MGC131033				2.81	Up	0.0194952	0.0369192	1131.12	721.383	-0.195344	858.682	248.919	-0.537774	585.849	203.61	-0.458931	1267.69	316.85	-0.602007
A_10_P020124	BX848061	BX848061	BX848061 NICHD_XGC_Emb4 Xenopus laevis cDNA clone IMAGp998L109551 ; IMAGE:4203417 5', mRNA sequence [BX848061]	Xl.60624	MGC80635 protein	ADA_HUMAN Adenosine deaminase	ADA_MOUSE Adenosine deaminase		2.81	Up	0.0134768	0.0279488	78.7997	76.9286	-0.010437	134.98	34.1723	-0.596595	137.345	29.9202	-0.662035	80.2193	23.7445	-0.53012
A_10_P006175	MGC84463	BC074425	Xenopus laevis MGC84463 protein, mRNA (cDNA clone MGC:84463 IMAGE:7020180), complete cds [BC074425]	Xl.26860	MGC84463 protein	hypothetical protein MGC10924 similar to Nedd4 WW-binding protei [Homo sapiens]			2.79	Up	0.0395876	0.0611339	5402.41	3301.05	-0.213935	3251.45	1274.54	-0.406725	2101.39	1127.73	-0.27026	6573.64	845.673	-0.890527
A_10_P020104	BX847809	BX847809	BX847809 NICHD_XGC_Lu1 Xenopus laevis cDNA clone IMAGp998C069327 ; IMAGE:4057277 5', mRNA sequence [BX847809]	Xl.14426	Transcribed locus, weakly similar to NP_006149.2 light polypeptide 68kDa [Homo sapiens]	A34720 keratin 8, type II cytoskeletal - human	JS0658 cytokeratin EndoA - mouse	Lam-P1; ?:n-lamin; alpha-Lamin; lamin; lamin Dm[[0]]; misguided; lethal	2.78	Up	0.00721897	0.018042	118.96	71.9559	-0.218335	137.182	37.6213	-0.561864	238.604	74.27	-0.507336	246.943	79.8945	-0.490655
A_10_P002112	myo10	AY616034	Xenopus laevis myosin 10 mRNA, complete cds [AY616034]	Xl.13838	Myosin 10	myosin X [Homo sapiens]	A59297 myosin X - mouse	crinkled; lethal group D2; transcription unit D; myosin-VII; myosin VIIA; Myosin heavy chain at 35BC; lethal 27 in the black-reduced region [Drosophila melanogaster]	2.77	Up	0.00252762	0.00971756	26815.3	13646.9	-0.29335	26684.1	7595.05	-0.545721	40582.3	14203.8	-0.456019	43936.2	14658.2	-0.476011
A_10_P019707	BX843409	BX843409	BX843409 Wellcome CRC pRN3 St19 26 Xenopus laevis cDNA clone IMAGp998L128637 ; IMAGE:3548699 5', mRNA sequence [BX843409]	Xl.15861	Hypothetical protein MGC68475	engulfment and cell motility 2; ced-12 homolog 2; PH domain protein CED12A [Homo sapiens]	engulfment and cell motility 2, ced-12 homolog		2.77	Up	0.0282561	0.0485688	1154.54	278.938	-0.616899	1367.7	194.385	-0.847328	350.297	244.414	-0.156811	446.209	315.429	-0.150608
A_10_P003648	MGC68912	BC057730	Xenopus laevis hypothetical protein MGC68912, mRNA (cDNA clone MGC:68912 IMAGE:4930116), complete cds [BC057730]	Xl.34179	Hypothetical protein MGC68912	T46907 hypothetical protein DKFZp761G2023.1 - human	2206477A LIM homeo domain transcription factor [Mus musculus]	Lim3-P1; lethal	2.76	Up	0.0322464	0.0531137	305.065	225.322	-0.131588	1483.1	227.015	-0.815114	530.558	144.837	-0.565619	377.424	209.748	-0.25503
A_10_P012467	BG553672	BG553672	dac26d10.y1 NICHD XGC He1 Xenopus laevis cDNA clone IMAGE:4408003 5', mRNA sequence [BG553672]	No unigene id					2.76	Up	0.00529701	0.0151296	1944.24	885.268	-0.341675	1892.63	893.201	-0.326116	2551.09	466.416	-0.737921	1167.38	510.931	-0.358914
A_10_P026970	ambp-prov	D87752	Xenopus laevis liver parenchymal cell mRNA for AMBP, complete cds [D87752]	Xl.29460	Alpha-1-microglobulin/bikunin precursor	AMBP_HUMAN AMBP protein precursor [Contains: Alpha-1-microglobulin	alpha 1 microglobulin/bikunin; ulinastatin; Urinary Trypsin Inhibitor [Mus musculus]	Papilin [Drosophila melanogaster]	2.76	Up	0.0160211	0.0317926	849.539	354.376	-0.379719	551.418	271.724	-0.307354	481.367	118.337	-0.609337	408.548	139.093	-0.467892
A_10_P001792	AW766222	AW766222	da83h02.y1 Harland stage 19-23 Xenopus laevis cDNA clone IMAGE:3201555 5', mRNA sequence [AW766222]	Xl.13940	Transcribed locus				2.75	Up	0.0196541	0.0371768	568.874	297.13	-0.282069	1734.88	558.915	-0.491924	1508.07	268.449	-0.748907	723.13	422.003	-0.232322
A_10_P010323	BE680031	BE680031	df60g04.y1 Xenopus laevis unfertilized egg cDNA library Xenopus laevis cDNA clone XENOPUS_SOURCE_ID:xlnneg003l07 5', mRNA sequence [BE680031]	Xl.71266	Transcribed locus				2.75	Up	0.0119343	0.0256819	338.981	125.828	-0.430396	236.391	82.327	-0.458089	207.576	82.753	-0.399893	535.812	180.95	-0.471459
A_10_P000346	GDF6	AF155125	Xenopus laevis growth and differentiation factor 6 (GDF6) mRNA, complete cds [AF155125]	Xl.577	Growth and differentiation factor 6	A55452 cartilage-derived morphogenetic protein 1 precursor - human	GDF5_MOUSE Growth/differentiation factor 5 precursor	DECA_DROME DECAPENTAPLEGIC PROTEIN PRECURSOR	2.74	Up	0.00389224	0.0126212	260.647	171.983	-0.180568	306.357	112.448	-0.435274	263.293	77.6189	-0.549987	257.884	64.141	-0.603772
A_10_P006113	MGC84239	BC074361	Xenopus laevis MGC84239 protein, mRNA (cDNA clone MGC:84239 IMAGE:6955731), complete cds [BC074361]	Xl.13633	MGC84239 protein	ring finger protein 5 [Homo sapiens]	T09063 hypothetical protein - mouse		2.74	Up	0.0194956	0.0369192	4160.01	921.687	-0.654511	4529.79	1083.38	-0.621299	1362.87	726.51	-0.273627	1754.76	1109.16	-0.199395
A_10_P027028	fabp2-A	L19946	Xenopus laevis intestinal fatty acid binding protein mRNA, complete cds [L19946]	Xl.306	Fatty acid binding protein 2, intestinal	FABI_HUMAN FATTY ACID-BINDING PROTEIN, INTESTINAL	FABI_MOUSE Fatty acid-binding protein, intestinal		2.74	Up	0.018803	0.0358947	421.085	147.069	-0.45685	132.252	73.0058	-0.258044	179.946	69.9978	-0.409796	301.692	71.6581	-0.624437
A_10_P006333	MGC84469	BC075247	Xenopus laevis MGC84469 protein, mRNA (cDNA clone MGC:84469 IMAGE:7020334), complete cds [BC075247]	Xl.11087	EFHC1	hypothetical protein FLJ10466 [Homo sapiens]			2.71	Up	0.00816572	0.0196111	1156.74	303.749	-0.580721	1261.04	445.288	-0.452087	545.272	208.033	-0.418775	735.685	383.02	-0.283987
A_10_P020692	BX854023	BX854023	BX854023 NICHD_XGC_Emb4 Xenopus laevis cDNA clone IMAGp998D189547 ; IMAGE:4201697 5', mRNA sequence [BX854023]	Xl.52682	Transcribed locus, weakly similar to XP_001075804.1 similar to protein 7 transactivated by hepatitis B virus X antigen [Rattus norvegicus]				2.71	Up	0.00536405	0.015144	105.529	69.9478	-0.178597	76.7308	36.3192	-0.324833	116.988	29.3958	-0.60137	148.486	34.7221	-0.630338
A_10_P006594	MGC80058	BC077279	Xenopus laevis MGC80058 protein, mRNA (cDNA clone MGC:80058 IMAGE:4203091), complete cds [BC077279]	Xl.48327	MGC80058 protein				2.7	Up	0.0118795	0.0256293	1383.75	841.749	-0.215875	3435.2	1095.71	-0.496256	2495.02	449.756	-0.744246	1736.93	928.291	-0.271957
A_10_P006685	tsg101-prov	BC077372	Xenopus laevis tumor susceptibility gene 101, mRNA (cDNA clone MGC:81540 IMAGE:6862760), complete cds [BC077372]	Xl.48229	Tumor susceptibility gene 101	tumor susceptibility gene 101 [Homo sapiens]	tumor susceptibility gene 101 protein [Mus musculus]	tumor suppressor protein 101 [Drosophila melanogaster]	2.69	Up	3.63053e-05	0.000850368	9310.64	4529.82	-0.312898	9957.37	3659.47	-0.434726	11914.9	3182.2	-0.573348	9645.96	3851.7	-0.398691
A_10_P004040	Xpo	BC064682	Xenopus laevis Xpo protein, mRNA (cDNA clone IMAGE:6863526) [BC064682]	Xl.16656	Xpo protein	putative b,b-carotene-9',10'-dioxygenase [Homo sapiens]	beta-carotene 15, 15'-dioxygenase 1; beta,beta-carotene 15,15'-dioxygenase; beta-carotene 15, 15'-dioxygenase [Mus musculus]		2.68	Up	0.0143567	0.0292608	39335.2	10448.6	-0.575723	51834.3	18461	-0.448363	18805.1	9756.69	-0.284845	22387.8	8870.36	-0.401394
A_10_P006516	MGC78848	BC077186	Xenopus laevis MGC78848 protein, mRNA (cDNA clone MGC:78848 IMAGE:3402930), complete cds [BC077186]	Xl.5679	MGC78848 protein	hypothetical protein FLJ13955 [Homo sapiens]			2.68	Up	0.00229873	0.00913428	10333.1	5415.23	-0.280613	13568.6	4122.15	-0.517412	20742.8	7520.18	-0.440285	17193.3	5756.85	-0.475049
A_10_P016605	BP701163	BP701163	BP701163 Osada Taira anterior neuroectoderm (ANE) pCS105 cDNA library Xenopus laevis cDNA clone XL500k04ex 5', mRNA sequence [BP701163]	Xl.47965	Transcribed locus				2.67	Up	0.0126608	0.026793	1238.63	401.403	-0.489362	1185.36	540.988	-0.340661	1294.8	289.794	-0.651304	1714.41	1017.55	-0.226168
A_10_P027371	mp42-A-prov	U95103	U95103 Xenopus laevis mitotic phosphoprotein cDNA Xenopus laevis cDNA clone MP42 5', mRNA sequence [U95103]	Xl.3576	Mitotic phosphoprotein	cysteine and tyrosine-rich protein 1 [Homo sapiens]			2.67	Up	0.00337387	0.0116469	6563.56	2227.22	-0.469377	8975.22	3170.94	-0.451857	4871.8	1689.52	-0.460038	7402.58	3481.04	-0.327494
A_10_P008669	BC084606	BC084606	Xenopus laevis cDNA clone IMAGE:5512091 [BC084606]	Xl.19794	CDNA clone IMAGE:5512091	RB26_HUMAN Ras-related protein Rab-26	cell line NK14 derived transforming oncogene [Mus musculus]	Rab-protein 10 [Drosophila melanogaster]	2.65	Up	0.0116461	0.0252917	141.524	69.2566	-0.310369	102.849	33.9589	-0.481246	106.92	26.969	-0.598412	149.999	74.6697	-0.303065
A_10_P014908	BJ093762	BJ093762	BJ093762 NIBB Mochii normalized Xenopus early gastrula library Xenopus laevis cDNA clone XL143g20 5', mRNA sequence [BJ093762]	Xl.9275	Transcribed locus, weakly similar to XP_574685.2 hypothetical protein [Rattus norvegicus]				2.65	Up	0.0144583	0.0293069	462.909	303.91	-0.18275	280.188	134.418	-0.318992	526.499	128.857	-0.612264	359.167	93.8661	-0.584492
A_10_P006311	MGC84381	BC075223	Xenopus laevis MGC84381 protein, mRNA (cDNA clone MGC:84381 IMAGE:6959558), complete cds [BC075223]	Xl.15644	MGC84381 protein	S71812 RGS10 protein - human	regulator of G-protein signalling 10; RIKEN cDNA 2310010N19 gene [Mus musculus]	T13580 hypothetical protein 52C10.2 - fruit fly	2.64	Up	0.0194601	0.0369192	2025.65	869.874	-0.367109	2147.7	695.871	-0.489444	1540.22	395.618	-0.589918	2707.15	1561.5	-0.238906
A_10_P000241	AF043643	AF043643	Xenopus laevis NF-protocadherin (NFPC) mRNA, complete cds [AF043643]	Xl.315	CDNA clone IMAGE:4958923	protocadherin 7, isoform a precursor; BH-pcdh; BH-protocadherin	T00043 BH-protocadherin-a - mouse	FAT_DROME Cadherin-related tumor suppressor precursor	2.63	Up	0.0205492	0.0384312	664.205	321.561	-0.315039	734.745	187.418	-0.593325	1257.76	523.516	-0.380716	1344.33	548.568	-0.389666
A_10_P007689	MGC86539	BC080433	Xenopus laevis MGC86539 protein, mRNA (cDNA clone MGC:86539 IMAGE:3399194), complete cds [BC080433]	Xl.4890	MGC86539 protein	thyroid hormone receptor interactor 11; thyroid receptor interacting protein 11 [Homo sapiens]	MYHB_MOUSE Myosin heavy chain, smooth muscle isoform	lava lamp [Drosophila melanogaster]	2.63	Up	0.00611893	0.0162746	90.6028	74.6253	-0.084256	172.549	34.5904	-0.697956	108.171	52.6859	-0.303279	130.357	33.6618	-0.588504
A_10_P001954	Ism	AY091635	Xenopus laevis secreted protein Isthmin (Ism) mRNA, complete cds [AY091635]	Xl.4323	Secreted protein Isthmin	TSHUP1 thrombospondin 1 precursor - human			2.62	Up	0.00871297	0.0205661	2934.37	1478.91	-0.297574	3151.47	1140.41	-0.441452	3153.11	918.388	-0.535707	5736.66	2296.15	-0.397627
A_10_P021341	CA973023	CA973023	AGENCOURT_10769263 Wellcome [CA973023]	Xl.68550	ERK5	B56708 extracellular signal-regulated kinase 5 - human	MK07_MOUSE Mitogen-activated protein kinase 7	rolled; Extracellular-regulated kinase A; MAP-kinase; Enhancer of seven in absentia 7; Extracellular-signal-related kinase A; Sevenmaker; MAP kinase [Drosophila melanogaster]	2.62	Up	0.0206175	0.0385089	173.239	120.222	-0.158661	117.687	44.6242	-0.421158	113.654	34.2276	-0.520136	208.917	56.0993	-0.571431
A_10_P004509	MGC83728	BC070737	Xenopus laevis hypothetical protein MGC83728, mRNA (cDNA clone MGC:83728 IMAGE:6639615), complete cds [BC070737]	Xl.29278	Hypothetical protein MGC83728	sorting nexin 18 [Homo sapiens]	sorting nexin associated golgi protein 1 [Mus musculus]		2.61	Up	0.000404374	0.00303189	43898.5	18256.7	-0.381028	33448.3	11609.1	-0.459575	29649.9	12213.2	-0.385031	40363.5	14665.9	-0.439711
A_10_P005101	MGC79070	BC072728	Xenopus laevis MGC79070 protein, mRNA (cDNA clone MGC:79070 IMAGE:4959752), complete cds [BC072728]	Xl.8810	MGC79070 protein	KIAA0475 gene product [Homo sapiens]	hypothetical protein, BC004044; hypothetical protein MGC7673 [Mus musculus]		2.61	Up	0.00217883	0.00880036	9107.18	2579.67	-0.547819	5752.38	2358.91	-0.387135	5649.74	2398.53	-0.372089	9248.83	4041.61	-0.359569
A_10_P005605	MGC80828	BC073387	Xenopus laevis MGC80828 protein, mRNA (cDNA clone MGC:80828 IMAGE:5514048), complete cds [BC073387]	Xl.24083	MGC80828 protein	CD82_HUMAN CD82 antigen	I49561 C33/R2/IA4 - mouse	Tetraspanin 66E [Drosophila melanogaster]	2.61	Up	0.000275356	0.00248994	19746.1	9728.29	-0.307444	30311.3	10072.4	-0.478472	26841.9	8891.93	-0.479816	19421.5	7675.5	-0.403105
A_10_P003811	MGC68457	BC060329	Xenopus laevis hypothetical protein MGC68457, mRNA (cDNA clone MGC:68457 IMAGE:3397676), complete cds [BC060329]	Xl.6421	Hypothetical protein MGC68457	TOB1_HUMAN Tob1 protein	TOB1_MOUSE Tob1 protein		2.6	Up	0.00563903	0.01547	4039.03	1447.68	-0.445604	4000.69	1174.85	-0.532154	2023.32	912.01	-0.346037	4004.06	1839.58	-0.337667
A_10_P010749	BF426415	BF426415	daa14d07.y1 NICHD XGC Lu1 Xenopus laevis cDNA clone IMAGE:4056229 5', mRNA sequence [BF426415]	No unigene id					2.6	Up	0.0354257	0.0567153	1056.85	687.125	-0.186977	857.838	391.58	-0.340585	802.89	160.696	-0.699038	1537.9	565.415	-0.434557
A_10_P012160	BG359907	BG359907	dab89a06.y1 NICHD XGC Emb2 Xenopus laevis cDNA clone IMAGE:4404395 5' similar to TR:P70604 P70604 CALCIUM-ACTIVATED POTASSIUM CHANNEL RSK2. ;, mRNA sequence [BG359907]	No unigene id					2.6	Up	0.0338051	0.0547557	150.72	73.6513	-0.31099	104.683	33.6658	-0.492687	67.7412	20.6022	-0.512834	140.978	64.8467	-0.334562
A_10_P005389	hbox10-A	BC073088	Xenopus laevis homeobox-containing protein, mRNA (cDNA clone MGC:83456 IMAGE:5084315), complete cds [BC073088]	Xl.6573	Homeobox-containing protein	orthopedia homolog	OTP_MOUSE Homeobox protein orthopedia	PAX6_DROME Paired box protein Pax-6	2.59	Up	0.0217563	0.0401003	22062.2	9640.62	-0.359544	26782.1	9304.81	-0.459137	10389.6	3603.9	-0.459576	19356.2	8164.33	-0.375035
A_10_P007542	MGC81863	BC080009	Xenopus laevis MGC81863 protein, mRNA (cDNA clone MGC:81863 IMAGE:7008463), complete cds [BC080009]	Xl.48673	MGC81863 protein	ketohexokinase, isoform b [Homo sapiens]	KHK_MOUSE KETOHEXOKINASE		2.58	Up	0.0416171	0.0636746	158.166	124.908	-0.102524	98.4202	37.2186	-0.422325	192.268	43.5058	-0.645096	281.125	94.5511	-0.475137
A_10_P019907	BX845836	BX845836	BX845836 NICHD_XGC_Emb1 Xenopus laevis cDNA clone IMAGp998L248302 ; IMAGE:3402023 5', mRNA sequence [BX845836]	Xl.25344	Transcribed locus, moderately similar to NP_001072190.1 protein LOC779636 [Xenopus tropicalis]				2.57	Up	0.0174751	0.0339863	2040.68	555.236	-0.565298	3226.57	1190.85	-0.432885	2576.8	1046.84	-0.391217	3559.36	1994.42	-0.251558
A_10_P021505	CA980900	CA980900	AGENCOURT_11283152 Wellcome [CA980900]	Xl.62796	Transcribed locus, weakly similar to XP_001094051.1 protease, serine, 16 isoform 2 [Macaca mulatta]	PCP_HUMAN Lysosomal Pro-X carboxypeptidase precursor	DPP2_MOUSE Dipeptidyl-peptidase II precursor		2.57	Up	0.0221934	0.0406348	757.234	258.32	-0.467072	1029.78	267.984	-0.584637	297.645	153.142	-0.290574	418.676	209.103	-0.303187
A_10_P025241	gngt1	CF548599	AGENCOURT_15594161 NICHD_XGC_Brn1 Xenopus laevis cDNA clone IMAGE:7018708 5', mRNA sequence [CF548599]	Xl.17547	Guanine nucleotide binding protein (G protein), gamma transducing activity polypeptide 1	guanine nucleotide binding protein	RIKEN cDNA 0610037B21 [Mus musculus]	GBGE_DROME Guanine nucleotide-binding protein gamma-e subunit	2.57	Up	0.0329626	0.0537814	259.298	147.847	-0.243986	465.897	78.9722	-0.770816	134.446	59.4967	-0.352289	152.742	82.1977	-0.268272
A_10_P001337	AW200023	AW200023	da10f06.y1 Xenopus laevis oocyte Xenopus laevis cDNA clone XENOPUS_SOURCE_ID:xlnoc003g12 5', mRNA sequence [AW200023]	Xl.70567	Transcribed locus				2.56	Up	0.011137	0.0244423	1142.27	626.001	-0.261194	969.347	351.303	-0.440797	845.412	233.534	-0.559123	1414.61	600.21	-0.372283
A_10_P020522	BC094099	BC094099	Xenopus laevis cDNA clone IMAGE:6643466 [BC094099]	Xl.6805	CDNA clone IMAGE:6643466				2.55	Up	0.00658698	0.0170375	570.32	293.192	-0.288967	449.308	207.796	-0.334906	921.186	293.494	-0.497751	1083.92	339.351	-0.504184
A_10_P027432	Bmp2	X63424	X.laevis mRNA for bone morphogenetic protein 2 (Xbr7) [X63424]	Xl.1138	Bone morphogenetic protein 2	BMHU2 bone morphogenetic protein 2 precursor - human	S45355 bone morphogenetic protein-2 - mouse	DECA_DROME DECAPENTAPLEGIC PROTEIN PRECURSOR	2.55	Up	0.00218228	0.00880036	1470.17	882.105	-0.221849	1343.84	491.319	-0.436984	1653.41	460.59	-0.554564	1985.05	773.007	-0.408889
A_10_P000320	MtPolB	AF124606	Xenopus laevis mitochondrial DNA polymerase accessory subunit precursor (MtPolB) mRNA, nuclear gene encoding mitochondrial protein, complete cds [AF124606]	Xl.493	Mitochondrial DNA polymerase accessory subunit precursor	DPG2_HUMAN DNA polymerase gamma subunit 2, mitochondrial precursor	A Chain A, Crystal Structure Of The Accessory Subunit Of Murine Mitochondrial Polymerase Gamma		2.53	Up	0.000425671	0.00307543	474.399	271.555	-0.242286	617.336	178.24	-0.539516	460.314	177.335	-0.416145	446.445	169.92	-0.418699
A_10_P017727	BQ727579	BQ727579	AGENCOURT_8217525 NICHD XGC Emb2 Xenopus laevis cDNA clone IMAGE:4889687 5', mRNA sequence [BQ727579]	Xl.71503	Transcribed locus, weakly similar to XP_001116665.1 similar to differentially expressed in FDCP 6 homolog isoform 2 [Macaca mulatta]	T00379 KIAA0640 protein - human	SWAP complex protein, 70 kDa [Mus musculus]	Moesin-like; Ezrin-moesin-radixin-1; moesin [Drosophila melanogaster]	2.53	Up	0.0108353	0.0239389	2037.18	1018.5	-0.301068	1432.76	522.019	-0.438487	3396.6	1067.22	-0.502841	2548.12	1094.69	-0.366636
A_10_P001928	Shc1	AY027793	Xenopus laevis src homology collagen mRNA, complete cds [AY027793]	Xl.3210	Src homology collagen	SHC_HUMAN SHC transforming protein	2211430A ShcA protein [Mus musculus]	Pi3K21B-P1; PI 3-kinase [Drosophila melanogaster]	2.52	Up	0.0319818	0.0528353	34435.6	22917.3	-0.176845	49027.5	20672.5	-0.375046	26244.7	6632.48	-0.597427	27440.4	9619.61	-0.455295
A_10_P008007	MGC81831	BC082388	Xenopus laevis MGC81831 protein, mRNA (cDNA clone MGC:81831 IMAGE:7008137), complete cds [BC082388]	Xl.18186	MGC81831 protein	chromosome 20 open reading frame 112 [Homo sapiens]			2.52	Up	0.00211415	0.00867747	551.464	279.624	-0.294943	878.659	357.665	-0.390344	1090.04	285.455	-0.582149	935.137	431.619	-0.335732
A_10_P004799	LOC432146	BC098967	Xenopus laevis hypothetical protein LOC432146, mRNA (cDNA clone MGC:114717 IMAGE:6637365), complete cds [BC098967]	Xl.44846	Hypothetical protein LOC432146	ADDG_HUMAN Gamma adducin	ADDG_MOUSE Gamma adducin	1905310A hu-li tai shao gene [Drosophila melanogaster]	2.51	Up	0.000132804	0.00165456	93618.7	46181.3	-0.306896	115190	42157.9	-0.436536	140607	42520	-0.519103	121756	55883.1	-0.337842
A_10_P002790	copeb-prov	BC044713	Xenopus laevis core promoter element binding protein, mRNA (cDNA clone MGC:53475 IMAGE:5572195), complete cds [BC044713]	Xl.25185	Core promoter element binding protein	KLF6_HUMAN Core promoter element-binding protein	KLF6_MOUSE Core promoter element-binding protein	2002362A Sp1 protein [Drosophila melanogaster]	2.5	Up	0.0320337	0.0528684	1307.53	359.926	-0.560239	1613.62	419.731	-0.58483	390.494	282.823	-0.138974	902.935	448.77	-0.303766
A_10_P005068	MGC83475	BC072345	Xenopus laevis hypothetical protein MGC83475, mRNA (cDNA clone MGC:83475 IMAGE:3404163), complete cds [BC072345]	Xl.6930	Hypothetical protein MGC83475				2.5	Up	0.0103591	0.0231691	260.146	175.76	-0.170297	372.765	73.9252	-0.702643	168.907	88.8097	-0.276723	251.638	91.4288	-0.439213
A_10_P007004	MGC80480	BC077824	Xenopus laevis MGC80480 protein, mRNA (cDNA clone MGC:80480 IMAGE:5156557), complete cds [BC077824]	Xl.3888	MGC80480 protein	calumenin precursor [Homo sapiens]	2116329A reticulocalbin [Mus musculus]	scf-P1 [Drosophila melanogaster]	2.5	Up	0.00364801	0.0121321	26171.2	9450.94	-0.442348	22745.8	11019.7	-0.314733	30370.2	18282.8	-0.219177	31715.1	7751.05	-0.61165
A_10_P007136	Gpd1	BC077965	Xenopus laevis similar to glycerol phosphate dehydrogenase 1, cytoplasmic adult, mRNA (cDNA clone MGC:80976 IMAGE:5536674), complete cds [BC077965]	Xl.2478	Similar to glycerol phosphate dehydrogenase 1, cytoplasmic adult	2113206A alpha glycerol phosphate dehydrogenase [Homo sapiens]	GPDA_MOUSE Glycerol-3-phosphate dehydrogenase [NAD+], cytoplasmic	Gpdh-P1 [Drosophila melanogaster]	2.5	Up	0.0382521	0.0597395	1535	1218.12	-0.100418	4174.27	1429.9	-0.465275	2874.75	470.046	-0.786324	1577.84	915.169	-0.236612
A_10_P002334	arhgap8-prov	BC042252	Xenopus laevis Rho GTPase activating protein 8, mRNA (cDNA clone MGC:53366 IMAGE:5571187), complete cds [BC042252]	Xl.21926	Rho GTPase activating protein 8	hypothetical protein FLJ14213 [Homo sapiens]			2.49	Up	0.0130802	0.0273793	6688.52	2921.08	-0.359787	14240.2	3395.74	-0.622583	14261.1	5205.93	-0.437432	9782.62	6654.68	-0.167424
A_10_P004259	MGC83093	BC068899	Xenopus laevis hypothetical protein MGC83093, mRNA (cDNA clone MGC:83093 IMAGE:6317319), complete cds [BC068899]	Xl.14425	Hypothetical protein MGC83093	X-prolyl aminopeptidase 2, membrane-bound; aminoacylproline aminopeptidase; aminopeptidase P; X-prolyl aminopeptidase 2		ApepP-P1 [Drosophila melanogaster]	2.49	Up	0.00178514	0.00782534	7994.21	4282.65	-0.271063	6752.62	2921.48	-0.363869	9043.98	2859.52	-0.500111	12317	4341.26	-0.453291
A_10_P004871	LOC398271	BC072119	Xenopus laevis strabismus, mRNA (cDNA clone MGC:79843 IMAGE:5073854), complete cds [BC072119]	Xl.10610	Strabismus		loop tail associated protein; vang	Vang-P1; strabismus [Drosophila melanogaster]	2.49	Up	0.00059997	0.00376572	142672	75781.1	-0.274777	144553	55968.7	-0.412081	113219	41779.8	-0.432732	148215	50604.3	-0.46652
A_10_P025143	CF522635	CF522635	AGENCOURT_15520722 NICHD_XGC_Kid1 Xenopus laevis cDNA clone IMAGE:7009036 5', mRNA sequence [CF522635]	Xl.56508	Transcribed locus, moderately similar to XP_001114862.1 similar to suppressor of potassium transport defect 3 isoform 2 [Macaca mulatta]	suppressor of potassium transport defect 3 [Homo sapiens]	I49045 probable ATPase SKD3 [imported] - mouse		2.49	Up	0.00154426	0.00701053	4531.13	1787.77	-0.403895	3334.75	1302.44	-0.408305	2934.77	959.951	-0.485786	3061.36	1569.53	-0.290183
A_10_P025189	CF547771	CF547771	AGENCOURT_15596985 NICHD_XGC_Eye1 Xenopus laevis cDNA clone IMAGE:7020436 5', mRNA sequence [CF547771]	Xl.31233	Transcribed locus				2.49	Up	0.0346009	0.0558264	2783.26	948.211	-0.46765	2317.77	894.67	-0.413407	914.113	356.231	-0.410183	1592.06	804.063	-0.295636
A_10_P027272	Xgli4	U42462	Xenopus laevis neural specific DNA binding protein (Xgli4) mRNA, complete cds [U42462]	Xl.1042	Neural specific DNA binding protein	GLI-Kruppel family member GLI3; oncogene GLI3; DNA-binding protein; zinc finger protein GLI3 [Homo sapiens]	GLI3_MOUSE Zinc finger protein GLI3	A38926 DNA-binding protein ci	2.49	Up	0.015949	0.0317165	892.463	344.769	-0.413062	665.8	243.24	-0.437309	396.831	129.651	-0.485583	503.928	283.825	-0.249418
A_10_P005622	MGC80868	BC073405	Xenopus laevis MGC80868 protein, mRNA (cDNA clone MGC:80868 IMAGE:5514901), complete cds [BC073405]	Xl.47594	MGC80868 protein	apoptotic protease activating factor isoform a; apoptotic protease activating factor 1 [Homo sapiens]	apoptotic protease activating factor 1; forebrain overgrowth [Mus musculus]	will die slowly [Drosophila melanogaster]	2.48	Up	0.0162179	0.0319918	1404.02	760.507	-0.26627	1479.71	475.517	-0.493012	1582.68	694.028	-0.357886	3349.47	1159.87	-0.461152
A_10_P003337	MGC64450	BC054244	Xenopus laevis hypothetical protein MGC64450, mRNA (cDNA clone MGC:64450 IMAGE:6880609), complete cds [BC054244]	Xl.10173	Hypothetical protein MGC64450	hypothetical protein FLJ10420 [Homo sapiens]	RIKEN cDNA 1110005F07 [Mus musculus]		2.47	Up	0.0020752	0.00859987	5791.89	2828.62	-0.311246	7863.85	3075.55	-0.407712	5424.06	1619.38	-0.524943	4919.95	2313.22	-0.327755
A_10_P003575	MGC69132	BC056111	Xenopus laevis hypothetical protein MGC69132, mRNA (cDNA clone MGC:69132 IMAGE:5048309), complete cds [BC056111]	Xl.18713	Hypothetical protein MGC69132	A4P_HUMAN Intestinal membrane A4 protein	proteolipid protein 2 [Mus musculus]		2.47	Up	0.00331264	0.0115074	999.374	537.841	-0.269074	1350.46	535.187	-0.401976	1674.35	823.25	-0.308158	1501.83	381.699	-0.596272
A_10_P027105	notch1-A-prov	M33874	X.laevis Xotch protein mRNA, complete cds [M33874]	Xl.1057	Notch protein	A40043 notch protein homolog TAN-1 precursor - human	NTC1_MOUSE Neurogenic locus notch homolog protein 1 precursor	NOTC_DROME Neurogenic locus Notch protein precursor	2.47	Up	0.00205871	0.00859267	24179.4	12598	-0.283143	33470.6	11967.6	-0.446656	40483.4	13670.2	-0.471551	45474.8	19292.1	-0.372382
A_10_P005539	MGC80705	BC073307	Xenopus laevis MGC80705 protein, mRNA (cDNA clone MGC:80705 IMAGE:5511635), complete cds [BC073307]	Xl.67143	MGC80705 protein	Y121_HUMAN Hypothetical protein KIAA0121			2.45	Up	0.00291622	0.0106184	25353.4	9015.75	-0.449034	18680.8	7362.31	-0.404381	15225.3	4988.98	-0.484317	15528.4	9320.02	-0.221673
A_10_P005900	BC073738	BC073738	Xenopus laevis cDNA clone IMAGE:5085207 [BC073738]	Xl.1443	Hypothetical protein MGC131056	hypothetical protein MGC4675 [Homo sapiens]			2.45	Up	0.0106249	0.0235681	22417.7	17160.7	-0.116056	25691.1	8250.19	-0.493319	48291	9972.34	-0.684175	29148	15986.8	-0.260584
A_10_P006106	MGC84224	BC074354	Xenopus laevis MGC84224 protein, mRNA (cDNA clone MGC:84224 IMAGE:6955196), complete cds [BC074354]	Xl.47263	MGC84224 protein	phosphatidylinositol transfer protein, membrane-associated; Drosophila retinal degeneration B [Homo sapiens]	retinal degeneration B2 homolog	RDGB_DROME RETINAL DEGENERATION B PROTEIN	2.45	Up	0.0483951	0.0716629	117.37	67.9485	-0.237375	74.7776	51.8525	-0.159002	95.1934	18.9717	-0.700692	57.1036	19.9219	-0.458841
A_10_P014052	BJ071626	BJ071626	BJ071626 NIBB Mochii normalized Xenopus tailbud library Xenopus laevis cDNA clone XL094p18 5', mRNA sequence [BJ071626]	Xl.20066	Transcribed locus				2.45	Up	0.0237377	0.0428468	133.751	71.752	-0.270464	86.3226	35.484	-0.386092	135.26	73.3154	-0.265604	101.935	23.7713	-0.633223
A_10_P020765	BX854874	BX854874	BX854874 Cho Li treated gastrula Xenopus laevis cDNA clone IMAGp998O219039 ; IMAGE:3751532 5', mRNA sequence [BX854874]	Xl.50818	Hypothetical protein MGC131111	S14266 uracil-DNA glycosylase precursor - human			2.45	Up	0.000852291	0.00464555	2202.81	1037.37	-0.327044	1691.92	847.047	-0.300473	1875.12	596.185	-0.495846	1681.81	621.228	-0.4326
A_10_P014125	DR720479	DR720479	AGENCOURT_54841285 NICHD_XGC_Emb10 Xenopus laevis cDNA clone IMAGE:7982674 5', mRNA sequence [DR720479]	Xl.53191	Hypothetical protein MGC131104	hypothetical protein FLJ20245 [Homo sapiens]	TO1A_MOUSE Torsin A precursor		2.45	Up	0.00234572	0.00925443	623.938	309.44	-0.304565	481.026	147.515	-0.513332	578.592	268.948	-0.332765	661.234	260.227	-0.405005
A_10_P005004	MGC82408	BC072274	Xenopus laevis MGC82408 protein, mRNA (cDNA clone MGC:82408 IMAGE:4633203), complete cds [BC072274]	Xl.3397	MGC82408 protein	caveolin 2; caveolae protein, 20-kD; caveolin 2, alpha isoform [Homo sapiens]	CAV2_MOUSE Caveolin-2		2.44	Up	0.02102	0.0390473	186.552	143.983	-0.112488	196.561	81.6819	-0.381372	415.559	56.314	-0.868341	186.193	120.991	-0.186864
A_10_P006078	MGC84146	BC074322	Xenopus laevis MGC84146 protein, mRNA (cDNA clone MGC:84146 IMAGE:6951566), complete cds [BC074322]	Xl.50991	MGC84146 protein				2.43	Up	0.0140412	0.0288664	576.889	446.353	-0.111414	927.972	265.298	-0.5438	529.225	171.465	-0.492063	926.124	372.755	-0.394961
A_10_P006924	BC077645	BC077645	Xenopus laevis cDNA clone MGC:86496 IMAGE:7007602, complete cds [BC077645]	Xl.59508	Zinc finger protein 16	zinc finger protein 16	zinc finger protein 235 [Mus musculus]	Meiotic central spindle [Drosophila melanogaster]	2.43	Up	0.00814314	0.0196111	298.17	193.123	-0.18863	190.739	85.8707	-0.346595	293.466	86.7866	-0.529483	252.003	83.8423	-0.478153
A_10_P000541	cdon-A	AF388035	Xenopus laevis membrane protein CDO (CDO) mRNA, complete cds [AF388035]	Xl.12070	Cell adhesion molecule-related/down-regulated by oncogenes	T03097 CDO protein - human	cell adhesion molecule-related/down-regulated by oncogenes; oncogene-regulated cell adhesion molecule; immunoglobulin superfamily member CDO; CAM-related/down-regulated by oncogenes [Mus musculus]	NRG_DROME Neuroglian precursor	2.42	Up	0.00275135	0.0103149	450.6	274.173	-0.215767	865.451	251.066	-0.537454	499.735	202.164	-0.392837	452.719	185.329	-0.38839
A_10_P008866	LOC495413	BC084921	Xenopus laevis hypothetical LOC495413, mRNA (cDNA clone MGC:80248 IMAGE:5048978), complete cds [BC084921]	Xl.57039	Hypothetical LOC495413				2.41	Up	0.00996733	0.0226245	4862.38	2694.12	-0.256431	7455.18	2526.27	-0.469978	12466	4018.97	-0.491805	8798.87	4278.42	-0.313384
A_10_P026143	CK807379	CK807379	AGENCOURT_19146018 NICHD_XGC_Te2 Xenopus laevis cDNA clone IMAGE:7208945 5', mRNA sequence [CK807379]	Xl.5675	Hypothetical protein MGC131167	MKP-1 like protein tyrosine phosphatase [Homo sapiens]	S24411 dual specificity phosphoprotein phosphatase	puckered; velcro; hearty [Drosophila melanogaster]	2.41	Up	0.00161996	0.00726125	8052.12	5176.74	-0.191854	11443.8	3500.27	-0.514466	8925.66	3037.05	-0.468205	11519.4	5106.79	-0.353263
A_10_P008147	LOC397764	BC082667	Xenopus laevis nrp-1B, mRNA (cDNA clone MGC:83311 IMAGE:6864063), complete cds [BC082667]	Xl.7260	Nrp-1B	Musashi	Musashi homolog 1	musashi [Drosophila melanogaster]	2.4	Up	0.00160771	0.00725879	63923.4	23683.5	-0.431214	62619.1	28976.5	-0.334662	62821.9	25357.8	-0.394047	94544	41488.7	-0.357641
A_10_P006463	Cry1	BC076838	Xenopus laevis Cry1 protein, mRNA (cDNA clone MGC:83882 IMAGE:6857201), complete cds [BC076838]	Xl.52399	Cry1 protein	cryptochrome 1	cryptochrome 1	phr6-4-P1; 6-4 photolyase;	2.39	Up	0.0251796	0.0446231	3325.37	1850.25	-0.254609	2762.96	887.942	-0.49299	3875.88	1956.27	-0.296823	7005.02	2364.45	-0.471085
A_10_P007910	MGC85342	BC081224	Xenopus laevis MGC85342 protein, mRNA (cDNA clone MGC:85342 IMAGE:6876390), complete cds [BC081224]	Xl.48968	MGC85342 protein	S66677 thioredoxin reductase	thioredoxin reductase 1 [Mus musculus]	thioredoxin reductase 2 [Drosophila melanogaster]	2.39	Up	0.0370711	0.0585575	820.236	340.094	-0.38234	550.113	196.217	-0.447715	496.426	142.604	-0.543443	777.72	559.655	-0.143313
A_10_P002747	ednra-prov	BC044316	Xenopus laevis endothelin receptor type A, mRNA (cDNA clone MGC:52670 IMAGE:4682445), complete cds [BC044316]	Xl.9747	Endothelin receptor type A	ET1R_HUMAN Endothelin-1 receptor precursor	ETBR_MOUSE ENDOTHELIN B RECEPTOR PRECURSOR	JC7209 galanin receptor - fruit fly	2.38	Up	0.0248407	0.0442592	512.746	401.108	-0.106641	391.3	122.242	-0.50529	394.399	139.371	-0.453762	622.475	224.466	-0.443229
A_10_P005643	BC073428	BC073428	Xenopus laevis cDNA clone MGC:80912 IMAGE:5515802, complete cds [BC073428]	Xl.62993	Fibroblast growth factor receptor 1	TVHU2F fibroblast growth factor receptor flg-2 precursor - human	A48991 heparin-binding growth factor receptor - mouse	A49120 fibroblast growth factor receptor homolog DFR1 - fruit fly	2.38	Up	0.0453852	0.0681189	1461.46	583.111	-0.399036	1246.62	436.406	-0.455843	427.116	224.947	-0.273989	1092.35	464.143	-0.371896
A_10_P009170	LOC496040	BC087435	Xenopus laevis hypothetical LOC496040, mRNA (cDNA clone MGC:99247 IMAGE:7210096), complete cds [BC087435]	Xl.15339	Hypothetical LOC496040	SNARE associated protein snapin [Homo sapiens]			2.38	Up	0.00153587	0.00699158	5140.84	2035.78	-0.402303	6087.19	2181.45	-0.445671	4678.12	1908.53	-0.389128	6530.67	3509.38	-0.269764
A_10_P006587	sytl2-prov	BC077272	Xenopus laevis synaptotagmin-like 2, mRNA (cDNA clone MGC:80039 IMAGE:4031025), complete cds [BC077272]	Xl.15997	Synaptotagmin-like 2	NADPH oxidase-related, C2 domain-containing protein [Homo sapiens]	synaptotagmin-like 1 [Mus musculus]	SY65_DROME SYNAPTOTAGMIN	2.37	Up	0.000686424	0.00403335	1013.5	347.579	-0.464771	722.39	332.211	-0.337358	610.224	320.464	-0.279286	1023.8	389.403	-0.41991
A_10_P002513	mcsc-pending-prov	BC043834	Xenopus laevis mitochondrial Ca2+-dependent solute carrier, mRNA (cDNA clone MGC:53251 IMAGE:5543655), complete cds [BC043834]	Xl.5805	Mitochondrial Ca2+-dependent solute carrier	hypothetical protein MGC2615 [Homo sapiens]	S37210 ADP,ATP carrier protein T1 - mouse	stress-sensitive B; Adenine nucleotide translocase; lethal	2.37	Up	0.00496079	0.0146786	34647.5	12669.8	-0.436903	17522.9	7670.47	-0.358784	17168.9	9346.26	-0.264555	26803.6	9724	-0.440533
A_10_P016882	BP713744	BP713744	BP713744 Osada Taira anterior neuroectoderm (ANE) pCS105 cDNA library Xenopus laevis cDNA clone XL421p07ex 3', mRNA sequence [BP713744]	Xl.51048	Hypothetical protein LOC100037151	T02345 hypothetical protein KIAA0324 - human		aquaporin [Drosophila melanogaster]	2.37	Up	0.0308263	0.0516757	257.922	115.317	-0.349597	155.211	36.8524	-0.624457	238.364	100.383	-0.375568	170.316	121.2	-0.147859
A_10_P008405	BC084113	BC084113	Xenopus laevis cDNA clone IMAGE:6946797, containing frame-shift errors [BC084113]	Xl.49109	CDNA clone IMAGE:6946797, containing frame-shift errors	solute carrier family 12,	solute carrier family 12, member 7 [Mus musculus]	T13617 hypothetical protein 8D8.3 - fruit fly	2.36	Up	0.0467132	0.0696076	657.112	487.191	-0.129941	1009.55	702.154	-0.157696	1005.96	156.301	-0.808519	731.822	294.55	-0.395146
A_10_P010947	BF613980	BF613980	dg24h04.y1 Xenopus laevis gastrula non normalized Xenopus laevis cDNA clone XENOPUS_SOURCE_ID:xlnnga007o08 5', mRNA sequence [BF613980]	Xl.34847	Transcribed locus				2.36	Up	0.00459289	0.0139641	1286.6	384.225	-0.52486	1119.45	486.813	-0.361644	764.145	322.005	-0.375321	1135.82	672.362	-0.227611
A_10_P006640	MGC80291	BC077325	Xenopus laevis MGC80291 protein, mRNA (cDNA clone MGC:80291 IMAGE:5073607), complete cds [BC077325]	Xl.22494	MGC80291 protein	transmembrane protein induced by tumor necrosis factor alpha [Homo sapiens]			2.35	Up	0.000707914	0.00410145	7496.56	4311.19	-0.240265	8870.98	2913.49	-0.483559	6124.28	2575.58	-0.376246	7264.17	2983.66	-0.386514
A_10_P016619	BP701946	BP701946	BP701946 Osada Taira anterior neuroectoderm (ANE) pCS105 cDNA library Xenopus laevis cDNA clone XL503g13ex 5', mRNA sequence [BP701946]	Xl.40936	Transcribed locus				2.35	Up	0.0115429	0.0251665	6799.32	3048.8	-0.348337	7418.25	3819.46	-0.288299	5211.49	1482.59	-0.546054	7457.09	3751.24	-0.298483
A_10_P000020	foxd3-A	AB014611	Xenopus laevis mRNA for XFD-6, complete cds [AB014611]	Xl.525	Forkhead box D3	forkhead box D3 [Homo sapiens]	FXD3_MOUSE Forkhead box protein D3	FD3_DROME Fork head domain protein FD3	2.33	Up	0.000940142	0.00489879	1345.32	513.344	-0.418418	1954.64	664.126	-0.468816	1317.88	573.362	-0.361433	1371.53	830.302	-0.218037
A_10_P001583	AW635607	AW635607	bl35g12.w1 Blackshear [AW635607]	Xl.71624	Transcribed locus, weakly similar to XP_001091379.1 similar to CG3880-PA [Macaca mulatta]				2.33	Up	0.042499	0.0645471	10154.1	3529.25	-0.458958	10430.5	4431.68	-0.371737	20031.3	7362.4	-0.434389	19190.9	11950.2	-0.205413
A_10_P003214	ftsj1-A-prov	BC049003	Xenopus laevis Ftsj homolog (E. coli), mRNA (cDNA clone MGC:53124 IMAGE:5542501), complete cds [BC049003]	Xl.10024	Ftsj homolog (E. coli)	RRM2_HUMAN Putative ribosomal RNA methyltransferase 2	ectoplacental cone, invasive trophoblast giant cells, extraembryonic ectoderm and chorion sequence 3; DNA segment, Chr 11, ERATO Doi 400, expressed [Mus musculus]	RRM1_DROME Putative ribosomal RNA methyltransferase CG5220	2.33	Up	0.00812665	0.0196111	11932.8	7762.36	-0.186747	27895.9	8997.01	-0.491443	27840.7	7974.7	-0.543062	19865.8	11252.8	-0.246911
A_10_P006426	LOC398017	BC076799	Xenopus laevis cDNA clone MGC:83736 IMAGE:6639932, complete cds [BC076799]	Xl.4222	Wee1 homolog	S55048 protein-tyrosine kinase	membrane-associated tyrosine-and threonine-specific cdc2-inhibitory kinase; MYT1 kinase [Mus musculus]	WEE1_DROME Wee1-like protein kinase	2.32	Up	0.00816308	0.0196111	57338.9	34235.9	-0.223967	43364	15889.6	-0.436016	61788.8	29986.2	-0.313614	84278.7	27357.2	-0.488278
A_10_P007581	MGC83989	BC080055	Xenopus laevis MGC83989 protein, mRNA (cDNA clone MGC:83989 IMAGE:6945749), complete cds [BC080055]	Xl.25304	MGC83989 protein	hypothetical protein FLJ10559 [Homo sapiens]	ANM2_MOUSE Protein arginine N-methyltransferase 2		2.32	Up	0.000138897	0.00170483	2094.5	927.248	-0.353885	2095.47	690.359	-0.482206	2015.84	1003.53	-0.302363	2224.8	1063.28	-0.320536
A_10_P025772	CK799142	CK799142	AGENCOURT_18790542 NICHD_XGC_Te2N Xenopus laevis cDNA clone IMAGE:7202674 5', mRNA sequence [CK799142]	Xl.20699	Transcribed locus	JC5064 S-100 calcium-binding protein A13 - human	JC5065 calcium-binding protein S100 A13 - mouse		2.32	Up	0.00121349	0.00589664	7534.59	5128.58	-0.167063	9262.72	3316.16	-0.446103	8061.64	2789.11	-0.460823	7291.66	3003.92	-0.385146
A_10_P000613	mrtf-b-A	AF532600	Xenopus laevis myocardin-related transcription factor B (MRTF-B) mRNA, complete cds [AF532600]	Xl.21014	Myocardin-related transcription factor B	megacaryocytic acute leukemia protein; megacaryocytic acute leukemia; myocardium related gene; Megakaryoblastic leukemia 1 [Homo sapiens]			2.31	Up	0.0311547	0.051935	1156.63	526.458	-0.34183	827.839	303.89	-0.435229	418.361	199.986	-0.320613	885.956	392.615	-0.35341
A_10_P005608	MGC80834	BC073390	Xenopus laevis MGC80834 protein, mRNA (cDNA clone MGC:80834 IMAGE:5514189), complete cds [BC073390]	Xl.18323	MGC80834 protein	transmembrane protein claudin 5; androgen withdrawal and apoptosis induced protein RVP1	CLD5_MOUSE CLAUDIN-5		2.31	Up	0.0189892	0.0362083	7479.82	5050.86	-0.170526	6611.11	3703.31	-0.251684	6525.91	1498.4	-0.639013	7999.92	3238.58	-0.392716
A_10_P007146	hpcal1-prov	BC077976	Xenopus laevis hippocalcin-like 1, mRNA (cDNA clone MGC:81263 IMAGE:6631425), complete cds [BC077976]	Xl.48342	Hippocalcin-like 1	S47565 calcium-binding protein BDR-1 - human	VIS3_MOUSE Visinin-like protein 3	A55666 neurocalcin - fruit fly	2.31	Up	0.0259313	0.045517	714.62	394.329	-0.258217	395.055	121.162	-0.513291	444.44	173.727	-0.40902	486.272	258.047	-0.276905
A_10_P000528	WEE2A	AF358869	Xenopus laevis wee1-like kinase (WEE2A) mRNA, complete cds [AF358869]	Xl.16297	Wee1-like kinase	S55048 protein-tyrosine kinase	membrane-associated tyrosine-and threonine-specific cdc2-inhibitory kinase; MYT1 kinase [Mus musculus]	WEE1_DROME Wee1-like protein kinase	2.3	Up	0.0016214	0.00726125	61243.3	19255.8	-0.502496	43680.8	20939.1	-0.319333	34313.3	15272.5	-0.3515	45751.1	24321.3	-0.274378
A_10_P006576	mafB	BC077255	Xenopus laevis bZIP transcription factor mafB, mRNA (cDNA clone MGC:79895 IMAGE:4965723), complete cds [BC077255]	Xl.19807	BZIP transcription factor mafB	v-maf musculoaponeurotic fibrosarcoma oncogene homolog	MAF1_MOUSE Transcription factor MAF1		2.3	Up	0.02203	0.0405146	834.392	594.932	-0.146903	964.513	205.089	-0.672365	1198.1	444.293	-0.431251	1002.19	641.668	-0.193009
A_10_P007765	MGC81965	BC081065	Xenopus laevis MGC81965 protein, mRNA (cDNA clone MGC:81965 IMAGE:7010215), complete cds [BC081065]	Xl.6282	MGC81965 protein	cyclin A1 [Homo sapiens]	CGA1_MOUSE Cyclin A1	JC1390 cyclin A - fruit fly	2.3	Up	0.0376462	0.0590787	26430	19071.1	-0.141721	18027	9558.24	-0.275547	18756.3	10114.6	-0.267416	56888.3	9784.61	-0.764024
A_10_P008377	BC084081	BC084081	Xenopus laevis cDNA clone MGC:81921 IMAGE:7009451, complete cds [BC084081]	Xl.49529	DNA-dependent protein kinase catalytic subunit-interacting protein 2	KIP2_HUMAN Kinase interacting protein 2	KIP2_MOUSE Kinase interacting protein 2	JC5174 calcineurin regulatory chain 2 - fruit fly	2.3	Up	0.0310221	0.0517659	207.073	116.267	-0.250667	312.944	76.4248	-0.612232	137.233	45.1326	-0.481335	122.686	97.8315	-0.097641
A_10_P009337	LOC496328	BC088919	Xenopus laevis hypothetical LOC496328, mRNA (cDNA clone MGC:85039 IMAGE:6326631), complete cds [BC088919]	Xl.22549	Hypothetical LOC496328	KPBH_HUMAN Phosphorylase B kinase gamma catalytic chain, testis/liver isoform	KPBH_MOUSE Phosphorylase B kinase gamma catalytic chain, testis/liver isoform	Phosphorylase kinase gamma [Drosophila melanogaster]	2.3	Up	0.00796877	0.0193327	6685.98	2986.09	-0.350063	5060.43	1928.85	-0.418888	6271.08	2333.04	-0.429496	8245.9	4622.92	-0.251149
A_10_P011130	BG018270	BG018270	de66f08.y1 Kirschner embryo St10 14 Xenopus laevis cDNA clone IMAGE:3516807 5' similar to TR:O15352 O15352 TRANSCRIPTION FACTOR. [1] ;, mRNA sequence [BG018270]	Xl.50790	Forkhead box protein FoxN4	WHN_HUMAN Transcription factor winged-helix nude	WHN_MOUSE Transcription factor winged-helix nude	D46178 probable transcription factor fork head domain 4	2.29	Up	0.0235574	0.0427075	529.968	259.885	-0.309469	500.349	255.4	-0.292052	286.384	99.5682	-0.462494	350.474	146.101	-0.377379
A_10_P018229	BQ737478	BQ737478	AGENCOURT_8096664 NICHD XGC Emb4 Xenopus laevis cDNA clone IMAGE:5571334 5', mRNA sequence [BQ737478]	No unigene id					2.29	Up	0.0158972	0.0316606	401.357	162.601	-0.392409	232.205	105.168	-0.343987	489.048	245.187	-0.30134	480.775	190.696	-0.403177
A_10_P001266	AW199679	AW199679	da05a09.y1 Xenopus laevis oocyte Xenopus laevis cDNA clone XENOPUS_SOURCE_ID:xlnoc002a17 5', mRNA sequence [AW199679]	Xl.62893	Hypothetical protein LOC100036991				2.27	Up	0.0078753	0.0191902	2574.93	988.581	-0.415753	1993.08	798.225	-0.397399	1171.62	569.89	-0.312652	1937.94	980.371	-0.295923
A_10_P019780	BX844229	BX844229	BX844229 Wellcome CRC pRN3 St19 26 Xenopus laevis cDNA clone IMAGp998I178637 ; IMAGE:3548632 5', mRNA sequence [BX844229]	Xl.3477	Hypothetical protein MGC154403	ancient conserved domain protein 4 [Homo sapiens]	cyclin M3; ancient conserved domain protein 3 [Mus musculus]		2.27	Up	0.000241603	0.00236101	9944.41	4818.33	-0.314683	12280.3	5422.02	-0.355049	13091.6	5310.64	-0.391943	14931	6512.39	-0.360325
A_10_P013520	BJ046565	BJ046565	BJ046565 NIBB Mochii normalized Xenopus neurula library Xenopus laevis cDNA clone XL007m13 3', mRNA sequence [BJ046565]	Xl.16656	Xpo protein	putative b,b-carotene-9',10'-dioxygenase [Homo sapiens]	beta-carotene 15, 15'-dioxygenase 1; beta,beta-carotene 15,15'-dioxygenase; beta-carotene 15, 15'-dioxygenase [Mus musculus]		2.26	Up	0.0151167	0.0303249	978.377	394.489	-0.394471	600.912	256.178	-0.370269	394.985	220.171	-0.254334	506.211	203.683	-0.395367
A_10_P017772	BQ729768	BQ729768	AGENCOURT_8104493 NICHD XGC Emb2 Xenopus laevis cDNA clone IMAGE:4887948 5', mRNA sequence [BQ729768]	Xl.3151	Transcribed locus				2.26	Up	0.00301076	0.0108217	896.306	561.937	-0.202768	1021.69	514.977	-0.297529	1309.62	295.644	-0.646498	1002.72	535.633	-0.272145
A_10_P004225	MGC81486	BC068839	Xenopus laevis hypothetical protein MGC81486, mRNA (cDNA clone MGC:81486 IMAGE:6636668), complete cds [BC068839]	Xl.50514	Hypothetical protein MGC81486	hypothetical protein FLJ20421 [Homo sapiens]	bisphosphate 3'-nucleotidase 1 [Mus musculus]		2.25	Up	0.0158353	0.0315752	2318.06	1372.65	-0.227563	3516.17	1366.39	-0.410495	4339.75	2021.13	-0.331792	6216.98	2257.76	-0.439904
A_10_P006231	Dlx5	BC074492	Xenopus laevis putative transcription factor DLL3, mRNA (cDNA clone MGC:84810 IMAGE:6953843), complete cds [BC074492]	Xl.18401	Putative transcription factor DLL3	DLX5_HUMAN Homeobox protein DLX-5	DLX5_MOUSE HOMEOBOX PROTEIN DLX-5	HMDL_DROME HOMEOTIC DISTAL-LESS PROTEIN	2.25	Up	0.00550302	0.0153055	19718.5	6319.92	-0.494163	16492.5	6199.04	-0.424961	14027.7	11987.1	-0.068301	14578.5	5488.92	-0.424195
A_10_P000610	LOC446259	AF529219	Xenopus laevis SLC12A8 cation-chloride cotransporter mRNA, complete cds [AF529219]	Xl.48709	SLC12A8 cation-chloride cotransporter	NKC1_HUMAN BUMETANIDE-SENSITIVE SODIUM-	NKC1_MOUSE BUMETANIDE-SENSITIVE SODIUM-	T13617 hypothetical protein 8D8.3 - fruit fly	2.23	Up	0.000281492	0.00249429	4923.56	2385.38	-0.314721	4784.08	2030.79	-0.372133	6424.57	2529.57	-0.404786	5907.32	2971.79	-0.298348
A_10_P006425	tirap-prov	BC076798	Xenopus laevis toll-interleukin 1 receptor (TIR) domain containing adaptor protein, mRNA (cDNA clone MGC:83732 IMAGE:6639791), complete cds [BC076798]	Xl.18227	Toll-interleukin 1 receptor (TIR) domain containing adaptor protein	hypothetical protein XP_056003; MyD88 adapter-like protein; wyatt [Homo sapiens]	toll-interleukin 1 receptor		2.22	Up	0.0478815	0.0710729	1517.51	1153.44	-0.119135	911.639	406.864	-0.350374	2237.61	684.091	-0.51466	2447.71	971.77	-0.400994
A_10_P020219	BX848996	BX848996	BX848996 NICHD_XGC_Brn1 Xenopus laevis cDNA clone IMAGp998F0110583 ; IMAGE:4740480 5', mRNA sequence [BX848996]	Xl.17696	Transcribed locus				2.22	Up	0.0449594	0.067541	2361.34	678.15	-0.541832	1639.93	863.651	-0.278488	1580.92	401.193	-0.596206	1593.19	1707.81	0.030219
A_10_P008719	LOC495245	BC084667	Xenopus laevis hypothetical LOC495245, mRNA (cDNA clone MGC:98241 IMAGE:4970067), complete cds [BC084667]	Xl.49577	Hypothetical LOC495245				2.21	Up	0.00257792	0.00984243	1002.65	436.977	-0.360693	1488.06	532.803	-0.446054	1046.2	458.887	-0.357885	1270.18	780.614	-0.211432
A_10_P003680	madh7	BC059286	Xenopus laevis MAD, mothers against decapentaplegic homolog 7 (Drosophila), mRNA (cDNA clone MGC:68427 IMAGE:6864549), complete cds [BC059286]	Xl.1228	MAD, mothers against decapentaplegic homolog 7 (Drosophila)	SMA7_HUMAN Mothers against decapentaplegic homolog 7	SMA7_MOUSE Mothers against decapentaplegic homolog 7	Dad-P1; daughters against dpp [Drosophila melanogaster]	2.19	Up	0.000901005	0.00476504	2526.94	1256.58	-0.303405	2428.63	1045.71	-0.365948	2162.56	748.949	-0.460456	2097.39	1240.87	-0.22803
A_10_P005951	MGC81929	BC074160	Xenopus laevis MGC81929 protein, mRNA (cDNA clone MGC:81929 IMAGE:7009557), complete cds [BC074160]	Xl.10004	MGC81929 protein	hypothetical protein MGC5528 [Homo sapiens]			2.19	Up	0.0119777	0.0257087	16220.3	10553.4	-0.186665	14802.3	6892.98	-0.331922	27456.9	12119.8	-0.355165	30824.4	10038.6	-0.487302
A_10_P020195	BC099343	BC099343	Xenopus laevis cDNA clone MGC:116538 IMAGE:6940095, complete cds [BC099343]	Xl.25348	Hypothetical protein MGC116538	AD-003 protein [Homo sapiens]			2.19	Up	0.037317	0.0588225	1248.65	460.82	-0.432911	954.37	417.604	-0.358952	423.135	219.909	-0.283711	586.661	302.135	-0.288656
A_10_P020633	BX853433	BX853433	BX853433 NICHD_XGC_Emb4 Xenopus laevis cDNA clone IMAGp998B159551 ; IMAGE:4203182 5', mRNA sequence [BX853433]	Xl.9026	Transcribed locus				2.19	Up	0.0314298	0.0522884	157.36	70.9203	-0.346124	170.518	63.0487	-0.432094	74.2203	32.0542	-0.36464	137.83	82.5257	-0.220768
A_10_P002441	MGC52875	BC043748	Xenopus laevis hypothetical protein MGC52875, mRNA (cDNA clone MGC:52875 IMAGE:4888661), complete cds [BC043748]	Xl.4789	Hypothetical protein MGC52875				2.18	Up	0.0244465	0.0437449	5380.26	2797.84	-0.283979	4922.64	1757.62	-0.447273	2803.92	1193.04	-0.371008	5215.37	2908.01	-0.253572
A_10_P006401	GBP	BC076771	Xenopus laevis GSK-3 binding protein GBP, mRNA (cDNA clone MGC:83449 IMAGE:6857401), complete cds [BC076771]	Xl.5740	GSK-3 binding protein GBP	FRAT2 protein; GSK-3 binding protein FRAT2 [Homo sapiens]	FRT1_MOUSE Proto-oncogene FRAT1		2.18	Up	0.0275659	0.0476295	20866.3	7985.68	-0.417134	14518	6311.6	-0.361767	8872.58	3403.77	-0.416201	11255.9	7762.71	-0.161137
A_10_P007451	MGC86278	BC079776	Xenopus laevis MGC86278 protein, mRNA (cDNA clone MGC:86278 IMAGE:7019828), complete cds [BC079776]	Xl.48652	MGC86278 protein	phosphatidylinositol glycan, class S [Homo sapiens]			2.18	Up	0.0155286	0.0310759	9205.75	6638.87	-0.141965	6560.94	2505.41	-0.418086	7195.39	3279.94	-0.340489	10650.1	3725.39	-0.456005
A_10_P027189	htr7-A	U10161	Xenopus laevis serotonin receptor (5HT7) mRNA, complete cds [U10161]	Xl.1034	Hydroxytryptamine (serotonin) receptor 7 (adenylate cyclase-coupled)	A48881 serotonin receptor 7 - human	5H7_MOUSE 5-HYDROXYTRYPTAMINE 7 RECEPTOR	A38271 serotonin receptor 7 - fruit fly	2.18	Up	0.0271016	0.0470727	105.304	76.8505	-0.136798	140.072	66.3991	-0.324189	138.039	35.4659	-0.590217	68.645	33.9453	-0.304616
A_10_P000291	tklal-A-prov	AF081803	Xenopus laevis non-receptor protein tyrosine kinase laloo mRNA, complete cds [AF081803]	Xl.294	Non-receptor protein tyrosine kinase laloo	TVHUHC protein-tyrosine kinase	HCK_MOUSE Tyrosine-protein kinase HCK	Src42A-P1; Tyrosine kinase 5; Suppressor of pole hole; Suppressor of raf-like-oncogene [Drosophila melanogaster]	2.17	Up	0.0026148	0.00996029	203.206	85.8438	-0.374226	226.806	95.2721	-0.376689	158.104	60.4773	-0.417475	133.572	88.6947	-0.176992
A_10_P010324	BE680067	BE680067	df61c09.y1 Xenopus laevis unfertilized egg cDNA library Xenopus laevis cDNA clone XENOPUS_SOURCE_ID:xlnneg003n17 5', mRNA sequence [BE680067]	Xl.4452	Transcribed locus				2.17	Up	0.0326465	0.053484	1229.16	766.619	-0.20503	1659.62	748.961	-0.345551	2270.35	638.023	-0.551264	2868.45	1635.85	-0.243964
A_10_P010460	BF047089	BF047089	dc03c06.y1 Wellcome CRC pSK animal cap Xenopus laevis cDNA clone IMAGE:3381418 5' similar to TR:Q9Z0P9 Q9Z0P9 CAPN7. [1] ;, mRNA sequence [BF047089]	Xl.68035	Transcribed locus, weakly similar to XP_001121978.1 similar to Calpain-7 (PalB homolog) (PalBH) [Apis mellifera]	calpain 7; calpain like protease; homolog of Aspergillus Nidulans PALB [Homo sapiens]	calpain 7 [Mus musculus]		2.17	Up	0.00700378	0.0176909	1992.27	1786.03	-0.047459	2922.24	1506.23	-0.287824	2806.79	1013.06	-0.442776	3725.8	1016.06	-0.564272
A_10_P006965	BC097529	BC097529	Xenopus laevis cDNA clone MGC:114652 IMAGE:5157057, complete cds [BC097529]	Xl.53896	Hypothetical protein MGC114652	C56205 transcription factor LBP1c - human	transcription factor CP2 [Mus musculus]	S06206 grainy-head protein - fruit fly	2.16	Up	0.00528448	0.0151296	5198.01	2104.62	-0.392664	4962.31	2666.53	-0.269736	3145.86	1679.46	-0.27251	6302.21	2511.31	-0.39959
A_10_P027409	srf-A	X56451	X.laevis SRF mRNA for serum response factor [X56451]	Xl.110	Serum response factor	SRF_HUMAN Serum response factor	serum response factor [Mus musculus]	SRF_DROME Serum response factor homolog	2.16	Up	0.00144956	0.00672808	687.283	444.133	-0.189622	987.914	435.732	-0.3555	1012.5	336.776	-0.478692	673.406	323.401	-0.318777
A_10_P004144	MGC81246	BC068750	Xenopus laevis hypothetical protein MGC81246, mRNA (cDNA clone MGC:81246 IMAGE:6630969), complete cds [BC068750]	Xl.12267	Hypothetical protein MGC81246	SH3-domain binding protein 4 [Homo sapiens]			2.14	Up	0.012291	0.0261776	11648.3	4533.85	-0.409796	7210.65	3286.23	-0.341277	4923.43	2510.8	-0.292405	7223.32	3772.99	-0.281887
A_10_P008763	LOC495320	BC084781	Xenopus laevis hypothetical LOC495320, mRNA (cDNA clone MGC:83162 IMAGE:6630948), complete cds [BC084781]	Xl.16592	Hypothetical LOC495320	immunoglobulin superfamily, member 3; immunoglobin superfamily, member 3 [Homo sapiens]	prostaglandin F2 receptor negative regulator [Mus musculus]	RNFF2L DNA-directed RNA polymerase	2.14	Up	0.00698731	0.0176763	10741.1	4607.22	-0.36761	10963.6	4721.83	-0.365845	17395.7	7397.51	-0.371342	13674.6	8315.75	-0.215953
A_10_P009603	BC092031	BC092031	Xenopus laevis cDNA clone MGC:84967 IMAGE:6324317, complete cds [BC092031]	Xl.25329	Hypothetical protein MGC84967				2.14	Up	0.0421265	0.0643352	7053.59	5202.32	-0.132213	9807.64	3292.21	-0.474077	16258.6	8470.14	-0.282792	17681.4	6543.75	-0.431218
A_10_P020675	BX853855	BX853855	BX853855 NICHD_XGC_Lu1 Xenopus laevis cDNA clone IMAGp998P1610540 ; IMAGE:4633599 5', mRNA sequence [BX853855]	Xl.70135	Transcribed locus				2.14	Up	0.000636038	0.0038605	473.536	324.996	-0.163475	586.037	306.919	-0.280901	765.399	265.58	-0.459635	692.449	263.825	-0.419099
A_10_P008769	LOC495327	BC084788	Xenopus laevis hypothetical LOC495327, mRNA (cDNA clone MGC:83993 IMAGE:6945954), complete cds [BC084788]	Xl.25380	Hypothetical LOC495327	PP1201 protein [Homo sapiens]	Lag protein [Mus musculus]	N-methyl-D-aspartate receptor-associated protein [Drosophila melanogaster]	2.13	Up	0.00523472	0.0150785	16922.4	8734.32	-0.287232	13409.1	6155.43	-0.338143	9171.1	5456.08	-0.225672	15439.5	5283.1	-0.465799
A_10_P020661	BX853723	BX853723	BX853723 NICHD_XGC_Brn1 Xenopus laevis cDNA clone IMAGp998A0110582 ; IMAGE:4739976 5', mRNA sequence [BX853723]	Xl.73520	Transcribed locus, weakly similar to NP_067725.1 protein kinase [Rattus norvegicus]				2.13	Up	0.0424096	0.0645045	300.55	259.776	-0.063318	315.455	323.938	0.011524	709.579	136.015	-0.716978	542.086	154.033	-0.545722
A_10_P027147	M92304	M92304	Xenopus laevis smooth muscle beta-tropomyosin mRNA, complete cds [M92304]	Xl.28919	Smooth muscle beta-tropomyosin	tropomyosin 2	S23256 tropomyosin beta - mouse	TPM1_DROME Tropomyosin 1, muscle/non-muscle/9A isoforms	2.13	Up	0.0118321	0.0256286	193.382	145.421	-0.12379	328.635	170.443	-0.285135	292.923	84.0685	-0.543509	214.526	92.922	-0.36236
A_10_P002294	MGC52827	BC041742	Xenopus laevis similar to UDP-Gal:betaGlcNAc beta 1,4-galactosyltransferase, polypeptide 3, mRNA (cDNA clone MGC:52827 IMAGE:4884596), complete cds [BC041742]	Xl.9079	Similar to UDP-Gal:betaGlcNAc beta 1,4-galactosyltransferase, polypeptide 3	UDP-Gal:betaGlcNAc beta 1,4- galactosyltransferase 3; beta-N-acetylglucosaminyl-glycopeptide beta-1,4-galactosyltransferase; glycoprotein 4-beta-galactosyltransferase; UDP-galactose-glycoprotein galactosyltransferase; beta-1,4-GalTase 3; UDP-galactose:beta-N-acetylglucosamine beta-1,4-galactosyltransferase 3; UDP-Gal:betaGlcNAc beta 1,4-Gal-transferase; beta-1,4-GlcNAcT; beta-N-acetylglucosaminyl…	UDP-Gal:betaGlcNAc beta 1,4-galactosyltransferase, polypeptide 3; beta-1,4-galactosyltransferase III; beta4GalT-III; expressed sequence tag mouse EST 6 [Mus musculus]		2.12	Up	0.0495414	0.0731641	2021.33	950.96	-0.327474	1631.8	470.478	-0.540128	810.468	407.299	-0.299067	1378.7	1010.11	-0.134536
A_10_P003235	BC049828	BC049828	Xenopus laevis, clone IMAGE:5571509, mRNA [BC049828]	Xl.24965	Xenopus laevis, clone IMAGE:5571509, mRNA	A39763 aldehyde reductase	Akr1a4; aldehyde reductase; aldo-keto reductase family 1, member A1		2.12	Up	0.0167003	0.0327096	234.087	167.678	-0.1449	379.904	108.586	-0.5439	317.302	148.718	-0.330469	477.886	248.599	-0.283252
A_10_P027361	Brat	U89707	Xenopus laevis Brachyury and Tbx related protein (Brat) mRNA, complete cds [U89707]	Xl.1775	Brachyury and Tbx related protein	TBX6_HUMAN T-box transcription factor TBX6	S72233 transcription factor tbx6 - mouse	A40213 optic lobe development omb protein - fruit fly	2.12	Up	0.0274441	0.0474685	2192.88	1256.33	-0.24191	2660.96	1079.29	-0.391901	3698.5	1549.18	-0.378271	4973.47	2532.66	-0.29324
A_10_P000669	ephB4a	AJ236867	Xenopus laevis mRNA for eph receptor tyrosine kinase (ephB4a), partial [AJ236867]	Xl.1026	Eph receptor tyrosine kinase	A54092 protein-tyrosine kinase	EPB4_MOUSE Ephrin type-B receptor 4 precursor	T13039 tyrosine kinase receptor protein - fruit fly	2.11	Up	0.0290056	0.0494468	11208.4	4259.99	-0.420133	6092.6	3320.98	-0.263537	5724.26	1986.48	-0.459826	7548.41	5338.17	-0.150558
A_10_P002279	MGC52683	BC041726	Xenopus laevis similar to protein kinase C and casein kinase substrate in neurons 3, mRNA (cDNA clone MGC:52683 IMAGE:4682557), complete cds [BC041726]	Xl.6171	Similar to protein kinase C and casein kinase substrate in neurons 3	protein kinase C and casein kinase substrate in neurons 2; pacsin 2 [Homo sapiens]	protein kinase C and casein kinase substrate in neurons 3 [Mus musculus]		2.11	Up	0.0272797	0.0473325	7589.62	4646.39	-0.213105	8440.17	3514.68	-0.380466	16321.1	6281.73	-0.414673	14888.6	7596.96	-0.292208
A_10_P007323	MGC85408	BC078549	Xenopus laevis MGC85408 protein, mRNA (cDNA clone MGC:85408 IMAGE:6932974), complete cds [BC078549]	Xl.48829	MGC85408 protein	T08811 hypothetical protein DKFZp586M1523.1 - human			2.11	Up	0.010005	0.0226789	1044.29	597.421	-0.242541	622.982	263.627	-0.373486	923.5	420.652	-0.341477	913.827	416.714	-0.340961
A_10_P026598	CV079792	CV079792	AGENCOURT_31445258 NICHD_XGC_Te2 Xenopus laevis cDNA clone IMAGE:7390592 5', mRNA sequence [CV079792]	Xl.480	Wnt inhibitory factor-1	A59180 Wnt inhibitory factor-1 - human	WIF1_MOUSE Wnt inhibitory factor 1 precursor	1515255A delta gene [Drosophila melanogaster]	2.11	Up	0.0249755	0.0444441	136.076	112.267	-0.083532	289.01	108.432	-0.425758	204.796	51.8108	-0.596732	191.675	122.509	-0.195003
A_10_P005259	MGC80458	BC072934	Xenopus laevis MGC80458 protein, mRNA (cDNA clone MGC:80458 IMAGE:5156108), complete cds [BC072934]	Xl.14351	MGC80458 protein	P2CD_HUMAN Protein phosphatase 2C delta isoform	P2CD_MOUSE Protein phosphatase 2C delta isoform	T13926 probable protein phosphatase 2C1 - fruit fly	2.1	Up	0.00198298	0.00841563	1381.37	632.524	-0.339232	1174.64	479.237	-0.389356	952.645	515.242	-0.26689	1487.55	753.993	-0.294976
A_10_P008256	LOC494819	BC082891	Xenopus laevis hypothetical LOC494819, mRNA (cDNA clone MGC:84673 IMAGE:6945312), complete cds [BC082891]	Xl.23994	Hypothetical LOC494819	cell death-inducing DFFA-like effector a [Homo sapiens]	cell death-inducing DNA fragmentation factor, alpha subunit-like effector A [Mus musculus]		2.1	Up	0.00958997	0.0219892	21488	10291.4	-0.319722	24004.7	11773.3	-0.309398	26249.1	14040.2	-0.27162	43682.2	17979.9	-0.3856
A_10_P009359	xALK-2	BC088947	Xenopus laevis activin receptor like kinase-2, mRNA (cDNA clone MGC:84846 IMAGE:6871217), complete cds [BC088947]	Xl.202	Activin receptor like kinase-2	activin A type I receptor precursor; hydroxyalkyl-protein kinase; activin A receptor, type II-like kinase 2 [Homo sapiens]	I59576 transforming growth factor beta receptor type I - mouse	I45712 Dpp receptor SAX precursor - fruit fly	2.1	Up	0.0302605	0.051165	13995.3	10173.2	-0.138527	28614.5	10258.5	-0.445502	34256.7	12495.7	-0.437784	35177.4	19189.4	-0.263199
A_10_P003687	MGC68878	BC059295	Xenopus laevis hypothetical protein MGC68878, mRNA (cDNA clone MGC:68878 IMAGE:4683555), complete cds [BC059295]	Xl.15574	Hypothetical protein MGC68878	LBP protein [Homo sapiens]	transcription repressor CRTR-1 [Mus musculus]	S06206 grainy-head protein - fruit fly	2.09	Up	0.00321495	0.0113103	3692.2	1984.21	-0.269697	2693.58	1067.33	-0.402031	2696.83	1516.66	-0.250003	3640.8	1585.63	-0.360987
A_10_P005397	MGC83556	BC073097	Xenopus laevis MGC83556 protein, mRNA (cDNA clone MGC:83556 IMAGE:5078999), complete cds [BC073097]	Xl.16784	MGC83556 protein	proline-rich Gla	FA9_MOUSE Coagulation factor IX precursor		2.09	Up	0.000515789	0.00346628	63123.6	34466.4	-0.262796	59328.5	30369.1	-0.290831	62007.3	27408	-0.354556	86619.6	36893	-0.370655
A_10_P025501	CK796865	CK796865	AGENCOURT_18792262 NICHD_XGC_Te2N Xenopus laevis cDNA clone IMAGE:7205753 5', mRNA sequence [CK796865]	Xl.47012	Transcribed locus				2.09	Up	0.0160594	0.0317926	139.762	143.888	0.012634	223.67	105.791	-0.325159	326.331	101.158	-0.508333	210.506	72.9625	-0.460317
A_10_P004063	Smad6	BC068642	Xenopus laevis Smad6 protein, mRNA (cDNA clone MGC:79921 IMAGE:6317366), complete cds [BC068642]	Xl.2593	Smad6 protein	SMA6_HUMAN Mothers against decapentaplegic homolog 6	SMA6_MOUSE Mothers against decapentaplegic homolog 6	Dad-P1; daughters against dpp [Drosophila melanogaster]	2.08	Up	0.0273661	0.0473831	1941.62	778.799	-0.396738	2040.31	948.157	-0.332816	2228	1004.99	-0.345354	3345.8	2125.66	-0.197071
A_10_P019874	BX845420	BX845420	BX845420 Soares NXEG Xenopus laevis cDNA clone IMAGp998B098086 ; IMAGE:3301160 5', mRNA sequence [BX845420]	Xl.21716	Transcribed locus				2.08	Up	0.00590391	0.0157919	6966.63	3552.57	-0.292481	5149.78	2118.79	-0.3857	4470.75	2447.51	-0.261081	7363.82	3456.37	-0.328156
A_10_P007958	BC081275	BC081275	Xenopus laevis cDNA clone IMAGE:4058223 [BC081275]	Xl.9946	CDNA clone IMAGE:4058223				2.07	Up	0.0352631	0.0565097	1865.9	1104.81	-0.227599	1427.74	987.734	-0.16001	984.391	458.252	-0.33229	2175.94	624.061	-0.542627
A_10_P001649	AW640455	AW640455	bl95d02.w1 Blackshear [AW640455]	No unigene id					2.06	Up	0.0336455	0.054604	315.606	215.233	-0.166235	317.153	146.829	-0.334458	172.508	78.8567	-0.338642	351.504	136.15	-0.411864
A_10_P007427	MGC84475	BC079746	Xenopus laevis MGC84475 protein, mRNA (cDNA clone MGC:84475 IMAGE:7020561), complete cds [BC079746]	Xl.8772	MGC84475 protein	neuroligin 3 [Homo sapiens]	JH0314 acetylcholinesterase	neuroligin [Drosophila melanogaster]	2.06	Up	0.017695	0.034213	493.497	224.161	-0.342724	296.202	143.514	-0.314692	271.264	118.199	-0.361055	415.427	241.337	-0.234672
A_10_P008872	LOC495417	BC084927	Xenopus laevis hypothetical LOC495417, mRNA (cDNA clone MGC:81553 IMAGE:6862932), complete cds [BC084927]	Xl.66460	Hypothetical LOC495417	DEAD/H	DEAD/H		2.06	Up	0.0253033	0.0447944	5134.26	3685.43	-0.143989	6202.24	2469.03	-0.400022	7838.79	3659.95	-0.330927	12456.6	5187.91	-0.380246
A_10_P020370	BX850527	BX850527	BX850527 NICHD_XGC_Emb1 Xenopus laevis cDNA clone IMAGp998J088304 ; IMAGE:3402727 5', mRNA sequence [BX850527]	Xl.4132	Transcribed locus, weakly similar to XP_001089676.1 similar to pleckstrin homology domain containing, family M (with RUN domain) member 1 [Macaca mulatta]	T46361 hypothetical protein DKFZp434N1116.1 - human			2.06	Up	0.000885921	0.00476504	1796.59	889.786	-0.305163	1618.77	680.541	-0.376332	1799.92	794.641	-0.35496	1913.18	1163.41	-0.215927
A_10_P001874	AW768220	AW768220	da71g05.y1 Harland stage 19-23 Xenopus laevis cDNA clone IMAGE:3200408 5', mRNA sequence [AW768220]	Xl.71553	Transcribed locus				2.05	Up	0.00934425	0.0215947	3748.54	2085.07	-0.254741	2499.57	1335.17	-0.272328	4172.33	1558.08	-0.427776	4667.72	2392.63	-0.290126
A_10_P003683	MGC68856	BC059290	Xenopus laevis hypothetical protein MGC68856, mRNA (cDNA clone MGC:68856 IMAGE:4680191), complete cds [BC059290]	Xl.24120	Hypothetical protein MGC68856	oligophrenin 1, Rho-GTPase acivating protein [Homo sapiens]	oligophrenin 1 [Mus musculus]	centaurin beta 1A [Drosophila melanogaster]	2.05	Up	0.0366493	0.0581128	799.811	320.041	-0.397781	1353.27	462.077	-0.466671	1262.77	582.96	-0.336046	1133.1	1014.02	-0.048776
A_10_P007940	MGC86299	BC081255	Xenopus laevis MGC86299 protein, mRNA (cDNA clone MGC:86299 IMAGE:3403550), complete cds [BC081255]	Xl.11293	MGC86299 protein		SWI/SNF related, matrix associated, actin dependent regulator of chromatin, subfamily d, member 2 [Mus musculus]		2.04	Up	0.00201781	0.00846865	39432.5	19302.2	-0.310248	56916.8	24106.6	-0.373105	46449.5	21992.2	-0.324543	55163	32154.3	-0.234513
A_10_P008865	Meis3	BC084920	Xenopus laevis Meis3 homeoprotein, mRNA (cDNA clone MGC:79919 IMAGE:6864577), complete cds [BC084920]	Xl.452	Meis3 homeoprotein	MEI2_HUMAN Homeobox protein Meis2	Cbp/p300-interacting transactivator with Glu/Asp-rich carboxy-terminal domain 2 [Mus musculus]	hth-P3; dorsotonals [Drosophila melanogaster]	2.04	Up	0.0032289	0.0113114	4227.98	1969.48	-0.33178	4391.98	1646.89	-0.425995	2522.11	1427.98	-0.247071	3512.03	2034.83	-0.236987
A_10_P021736	CA983379	CA983379	AGENCOURT_11278950 Wellcome [CA983379]	Xl.7348	Hypothetical protein LOC398452				2.04	Up	0.0407928	0.0627028	1306.39	670.486	-0.289682	928.178	431.039	-0.333115	525.93	355.837	-0.169748	1543.98	548.943	-0.449621
A_10_P023525	CD253299	CD253299	AGENCOURT_14214433 NICHD_XGC_Eye1 Xenopus laevis cDNA clone IMAGE:6946501 5', mRNA sequence [CD253299]	No unigene id					2.04	Up	0.0373463	0.0588225	126.46	73.1573	-0.237695	126.121	58.358	-0.334686	98.9133	77.8153	-0.104117	313.643	86.199	-0.560896
A_10_P005688	MGC81002	BC073481	Xenopus laevis MGC81002 protein, mRNA (cDNA clone MGC:81002 IMAGE:5569830), complete cds [BC073481]	Xl.12881	MGC81002 protein	mab-21-like protein 2; mab-21-like 2 [Homo sapiens]	mab-21-like 1		2.03	Up	0.0155035	0.0310633	10007.3	3732	-0.428375	4923.58	2783.34	-0.247715	6841.65	3104.78	-0.342969	8729.8	5361.33	-0.211455
A_10_P013297	BJ035101	BJ035101	BJ035101 NIBB Mochii normalized Xenopus neurula library Xenopus laevis cDNA clone XL031p10 5', mRNA sequence [BJ035101]	Xl.15171	Transcribed locus, weakly similar to XP_001073643.1 similar to Complement component C8 gamma chain precursor [Rattus norvegicus]	CO8G_HUMAN Complement component C8 gamma chain precursor	AMBP_MOUSE AMBP protein precursor [Contains: Alpha-1-microglobulin; Inter-alpha-trypsin inhibitor light chain		2.03	Up	0.0101115	0.0227956	1790.1	904.696	-0.296375	1418.83	869.685	-0.212568	1514.51	482.191	-0.495813	1017.25	601.697	-0.22823
A_10_P001354	AW200101	AW200101	da11f01.y1 Xenopus laevis oocyte Xenopus laevis cDNA clone XENOPUS_SOURCE_ID:xlnoc003k02 5', mRNA sequence [AW200101]	No unigene id					2.02	Up	0.0131031	0.0273793	307.739	136.385	-0.353414	180.188	85.2167	-0.325202	157.022	79.9173	-0.293212	229.576	128.879	-0.251202
A_10_P025819	CK799532	CK799532	AGENCOURT_18794290 NICHD_XGC_Te2N Xenopus laevis cDNA clone IMAGE:7202979 5', mRNA sequence [CK799532]	Xl.30772	Transcribed locus, weakly similar to XP_001117766.1 ubiquitin-specific protease 21 isoform 2 [Macaca mulatta]				2.02	Up	0.0201837	0.037833	1083.53	550.948	-0.293731	948.051	392.594	-0.382888	671.099	410.832	-0.212981	1546.15	724.465	-0.329222
A_10_P027045	LOC397779	L28111	Xenopus laevis iodothyronine 5-deiodinase type III mRNA, complete cds [L28111]	Xl.862	Iodothyronine 5-deiodinase type III	thyroxine deiodinase type III; thyroxine deiodinase type III	IOD2_MOUSE Type II iodothyronine deiodinase		2.02	Up	0.0390729	0.0605082	1458.9	761.653	-0.28227	1875.13	897.535	-0.319981	1079.57	352.815	-0.485115	842.746	615.295	-0.136286
A_10_P027411	Myc	X56870	X.laevis c-myc II mRNA for MYC II [X56870]	Xl.1155	MYC II	1001205A c-myc gene [Homo sapiens]	MYC_MOUSE Myc proto-oncogene protein		2.02	Up	0.00405904	0.0129095	18445.8	7853.66	-0.370826	20362.7	15449.3	-0.119926	23271.4	10999.7	-0.325154	24324.6	9535.27	-0.406473
A_10_P004270	MGC83119	BC068912	Xenopus laevis hypothetical protein MGC83119, mRNA (cDNA clone MGC:83119 IMAGE:6318056), complete cds [BC068912]	Xl.25257	Hypothetical protein MGC83119	A35726 farnesyl-pyrophosphate synthetase - human		Fpps-P1 [Drosophila melanogaster]	2.01	Up	0.000180552	0.0020416	5555.03	3480.77	-0.203011	6166.98	3391.46	-0.259686	7641.6	3124.28	-0.388226	6306.21	2742.28	-0.361654
A_10_P025655	CK798214	CK798214	AGENCOURT_18788526 NICHD_XGC_Te2N Xenopus laevis cDNA clone IMAGE:7205183 5', mRNA sequence [CK798214]	Xl.51803	Transcribed locus, weakly similar to XP_001087398.1 similar to cell cycle progression 1 isoform 2 [Macaca mulatta]	cell cycle progression 8 protein [Homo sapiens]	kinesin family member 5C; KINESIN, HEAVY CHAIN, NEURON-SPECIFIC, 2; kinesin heavy chain member 5C [Mus musculus]		2	Up	0.0256513	0.0451213	3713.48	1860.77	-0.300088	2694.19	1522.38	-0.247906	4667.23	2330.2	-0.301587	6605.65	2912.55	-0.355655
A_10_P027234	anf2-A	U28370	Xenopus laevis homeobox protein (XANF-2) mRNA, complete cds [U28370]	Xl.1003	Homeobox protein (XANF-2)	HESX_HUMAN Homeobox expressed in ES cells 1	homeo box gene expressed in ES cells [Mus musculus]	Putative homeodomain protein [Drosophila melanogaster]	31.86	Down	0.000129023	0.00165456	4558.15	54579.6	1.07824	1766.35	43494.5	1.39136	840.058	45132.6	1.73005	905.675	58943.7	1.8133
A_10_P027218	LOC398053	U22155	Xenopus laevis anti-dorsalizing morphogenetic protein 1 precursor mRNA, complete cds [U22155]	Xl.340	Anti-dorsalizing morphogenetic protein 1	BMHU2 bone morphogenetic protein 2 precursor - human	S45355 bone morphogenetic protein-2 - mouse	DECA_DROME DECAPENTAPLEGIC PROTEIN PRECURSOR	29.44	Down	0.0091493	0.0213226	306.049	2115.19	0.839559	169.685	2338.66	1.13932	8.90418	1206.5	2.13242	16.1927	941.809	1.76707
A_10_P000500	LOC398260	AF314056	Xenopus laevis cement gland-specific protein CGS mRNA, complete cds [AF314056]	Xl.1685	Cement gland-specific protein CGS	anterior gradient 2 homolog	anterior gradient 2		26.57	Down	0.0075919	0.01869	162.148	1493.76	0.964372	759.745	15359	1.3057	64.3518	3973.54	1.79222	41.8176	1812.8	1.64152
A_10_P006533	MGC78972	BC077207	Xenopus laevis MGC78972 protein, mRNA (cDNA clone MGC:78972 IMAGE:4405029), complete cds [BC077207]	Xl.9169	MGC78972 protein	B44478 probable cell growth or differentiation regulator	CK13_MOUSE Protein C11orf13 homolog		20.25	Down	5.37e-06	0.000414152	429.359	5346.29	1.09523	339.088	4930.28	1.16256	200.594	6450.84	1.50805	201.668	5820.79	1.45965
A_10_P004332	MGC78801	BC070526	Xenopus laevis hypothetical protein MGC78801, mRNA (cDNA clone MGC:78801 IMAGE:3402294), complete cds [BC070526]	Xl.47281	Hypothetical protein MGC78801	OTX2_HUMAN HOMEOBOX PROTEIN OTX2	OTX2_MOUSE HOMEOBOX PROTEIN OTX2	A35912 homeotic protein orthodenticle - fruit fly	17.13	Down	2.52333e-05	0.000746635	1661.83	15475.4	0.969054	804.496	13616.8	1.22855	542.896	12902.6	1.37529	694.217	15939.9	1.36151
A_10_P003693	Kcnj1	BC059301	Xenopus laevis potassium inwardly-rectifying channel, subfamily J, member 1, mRNA (cDNA clone MGC:68935 IMAGE:4957808), complete cds [BC059301]	Xl.29882	Potassium inwardly-rectifying channel, subfamily J, member 1	A55119 potassium channel protein romk-1 - human	potassium inwardly-rectifying channel, subfamily J, member 15; inward rectifier K+ channel Kir4.2 [Mus musculus]		16.36	Down	6.29622e-05	0.00106458	574.768	3715.94	0.810576	199.092	3633.84	1.26131	181.951	4383.37	1.38426	212.255	5352.24	1.40141
A_10_P020224	BX849057	BX849057	BX849057 NICHD_XGC_Emb2 Xenopus laevis cDNA clone IMAGp998C2010117 ; IMAGE:4404811 5', mRNA sequence [BX849057]	Xl.70354	Transcribed locus				15.82	Down	6.47696e-06	0.00044718	290.747	2789.17	0.981959	237.436	2546.09	1.03033	179.047	4083.8	1.35784	170.712	4551.53	1.42644
A_10_P027552	kit-A	Z48770	X.laevis c-kit-related kinase 1 (XKrk1) [Z48770]	Xl.30	V-kit Hardy-Zuckerman 4 feline sarcoma viral oncogene homolog	KIT_HUMAN Mast/stem cell growth factor receptor precursor	c-kit; Steel Factor Receptor; Dominant white spotting; c-kit proto-oncogene protein [Mus musculus]	FGR2_DROME Fibroblast growth factor receptor homolog 2 precursor	15.11	Down	0.000115059	0.00154535	227.408	2056.32	0.956285	141.19	1834.08	1.11361	73.0773	1537.59	1.32358	65.1326	1375.42	1.32534
A_10_P017788	BQ730558	BQ730558	AGENCOURT_8216946 NICHD XGC Emb4 Xenopus laevis cDNA clone IMAGE:4930103 5', mRNA sequence [BQ730558]	Xl.1450	Transcribed locus				15.1	Down	0.000152763	0.00183427	119.211	1149.49	0.984191	60.1733	778.265	1.11172	86.2202	1599.75	1.26837	33.9055	761.043	1.35113
A_10_P000377	six3-A	AF183571	Xenopus laevis homeobox transcription factor Six3 (Six3) mRNA, complete cds [AF183571]	Xl.627	Six3 protein	sine oculis homeobox homolog 3	SIX3_MOUSE Homeobox protein SIX3	S50342 homeotic protein SO - fruit fly	14.86	Down	6.78388e-05	0.00110459	16011.5	142108	0.948185	15582.8	209444	1.12842	5787.64	116522	1.30471	8510.22	172798	1.30997
A_10_P016294	BP687487	BP687487	BP687487 Osada Taira anterior neuroectoderm (ANE) pCS105 cDNA library Xenopus laevis cDNA clone XL454g03ex 5', mRNA sequence [BP687487]	Xl.50522	Transcribed locus, weakly similar to NP_001072457.1 protein LOC779912 [Xenopus tropicalis]				14.79	Down	0.000894208	0.00476504	182.817	1053.07	0.760439	84.5455	914.967	1.03432	42.1933	606.041	1.15724	34.028	1818.76	1.72783
A_10_P002119	MGC83057	AY648303	Xenopus laevis DMRT4 (Dmrt4) mRNA, complete cds [AY648303]	Xl.47149	Doublesex-related 4	testis-specific protein [Homo sapiens]	DMT1_MOUSE Doublesex- and mab-3-related transcription factor 1	doublesex-Mab related 99B [Drosophila melanogaster]	14.1	Down	0.0343857	0.0555332	120.612	100.684	-0.078433	55.4723	1606.55	1.46182	4.98301	186.604	1.57299	7.62862	332.688	1.65736
A_10_P024972	CF288442	CF288442	AGENCOURT_15213278 NICHD_XGC_Emb4 Xenopus laevis cDNA clone IMAGE:5536665 5', mRNA sequence [CF288442]	Xl.29717	Transcribed locus				13.21	Down	0.000337052	0.00273772	127.511	932.655	0.864173	161.752	1907.13	1.07153	51.8216	729.178	1.14863	62.6257	1571.59	1.40234
A_10_P016397	BP692086	BP692086	BP692086 Osada Taira anterior neuroectoderm (ANE) pCS105 cDNA library Xenopus laevis cDNA clone XL467g04ex 5', mRNA sequence [BP692086]	Xl.48533	Transcribed locus, weakly similar to XP_872235.2 similar to helix-loop-helix transcription factor [Bos taurus]	HES1_HUMAN Transcription factor HES-1	JC2379 cell-specific helix-loop-helix factor HES-3 - mouse	dpn-P1; anon-fast-evolving-1B12 [Drosophila melanogaster]	13.15	Down	0.00019198	0.00209283	3997.8	37793.9	0.9756	4234.66	38874.2	0.962842	1229.87	23550.4	1.28129	2509.24	45198.6	1.25463
A_10_P004893	MGC80134	BC072154	Xenopus laevis MGC80134 protein, mRNA (cDNA clone MGC:80134 IMAGE:4970051), complete cds [BC072154]	Xl.47677	MGC80134 protein	lecithin retinol acyltransferase	lecithin-retinol acyltransferase [Mus musculus]		12.25	Down	0.00789805	0.0192174	443.133	3186.28	0.85675	1306.23	3370.41	0.411663	67.3907	3142.78	1.66864	171.838	4478.2	1.41627
A_10_P002367	foxi1-prov	BC042303	Xenopus laevis forkhead box I1, mRNA (cDNA clone MGC:52689 IMAGE:4682602), complete cds [BC042303]	Xl.20089	Forkhead box I1	FXI1_HUMAN Forkhead box protein I1	forkhead box C2; forkhead homolog 14,	crocodile; forkhead domain 78E; FD1 transcription unit [Drosophila melanogaster]	12.21	Down	0.000641914	0.00386782	394.766	1663.97	0.624806	182.481	3428.54	1.27389	469.606	5432.42	1.06298	309.321	7515.43	1.38556
A_10_P004011	kl1-A	BC061947	Xenopus laevis Kit receptor tyrosine kinase homolog, mRNA (cDNA clone MGC:68524 IMAGE:4030854), complete cds [BC061947]	Xl.21648	Kit receptor tyrosine kinase homolog	KIT_HUMAN Mast/stem cell growth factor receptor precursor	c-kit; Steel Factor Receptor; Dominant white spotting; c-kit proto-oncogene protein [Mus musculus]	FGR2_DROME Fibroblast growth factor receptor homolog 2 precursor	12.14	Down	3.03774e-05	0.00081186	810.249	6485.03	0.903294	497.936	5166.45	1.01602	285.293	5880.89	1.31367	536.416	6800.79	1.10251
A_10_P000523	LOC398243	AF353715	Xenopus laevis Kruppel-like transcription factor neptune mRNA, complete cds [AF353715]	Xl.2206	Kruppel-like transcription factor neptune	Kruppel-like factor [Homo sapiens]	Kruppel-like factor 2	buttonhead [Drosophila melanogaster]	11.78	Down	0.000836775	0.00462179	1114.12	9306.04	0.921834	1934.55	19591	1.00548	1914.83	13873.8	0.860122	401.438	12595.9	1.49661
A_10_P000197	Rx2A	AF001049	Xenopus laevis retinal homeobox 2A (Rx2A) mRNA, complete cds [AF001049]	Xl.187	Retinal homeobox 2A	RX_HUMAN Retinal homeobox protein Rx	RX_MOUSE Retinal homeobox protein Rx	RX_DROME Retinal homeobox protein Rx	11	Down	0.00683437	0.0174602	1339	4852.1	0.559148	1213.21	18731.8	1.18864	262.629	4348.55	1.21916	1422.56	22503.6	1.19949
A_10_P019675	BX843123	BX843123	BX843123 NICHD_XGC_Emb3 Xenopus laevis cDNA clone IMAGp998O138294 ; IMAGE:3399012 5', mRNA sequence [BX843123]	Xl.17475	Transcribed locus				10.74	Down	0.000217813	0.00224172	212.019	1407.76	0.822153	96.9781	1363.49	1.14798	79.3785	1099.59	1.14242	216.578	2230.21	1.01438
A_10_P016509	BP696612	BP696612	BP696612 Osada Taira anterior neuroectoderm (ANE) pCS105 cDNA library Xenopus laevis cDNA clone XL407p13ex 5', mRNA sequence [BP696612]	Xl.41528	Shisa				10.41	Down	0.0264521	0.0461866	7840.58	43048.9	0.739615	2160.75	21727	1.0024	397.979	5859.05	1.16767	644.563	9309.42	1.15945
A_10_P000338	ESR-6e	AF146087	Xenopus laevis enhancer of split related epidermal protein-6 (ESR-6e) mRNA, complete cds [AF146087]	Xl.585	Enhancer of split related epidermal protein-6	HES1_HUMAN Transcription factor HES-1	A55438 transcription factor HES-5 - mouse	HAIR_DROME Hairy protein	10.37	Down	0.0001049	0.00148155	1020.55	6459.86	0.801388	868.034	7034.43	0.908692	1238.26	11225.7	0.95721	472.148	11747.4	1.39727
A_10_P016297	BP687505	BP687505	BP687505 Osada Taira anterior neuroectoderm (ANE) pCS105 cDNA library Xenopus laevis cDNA clone XL454h03ex 5', mRNA sequence [BP687505]	Xl.42688	Transcribed locus, weakly similar to XP_001086787.1 similar to solute carrier family 16 (monocarboxylic acid transporters), member 12 [Macaca mulatta]				10.37	Down	0.00133425	0.00626302	1154.19	5848.57	0.704772	1132.39	8716.7	0.886354	282.35	3811.68	1.13035	516.125	11336.2	1.34177
A_10_P010243	BE669182	BE669182	dc59f11.y1 NICHD XGC Emb1 Xenopus laevis cDNA clone IMAGE:3401421 5' similar to SW:PKX1_HUMAN P51817 PROTEIN KINASE PKX1 ;, mRNA sequence [BE669182]	Xl.71235	Transcribed locus, weakly similar to NP_001027011.2 receptor kinase 7a [Danio rerio]	PKX1_HUMAN Protein kinase PKX1	KAPA_MOUSE cAMP-dependent protein kinase, alpha-catalytic subunit	KDC2_DROME Protein kinase DC2	10.34	Down	0.000118258	0.00155518	139.812	1050.03	0.875656	127.146	1229.56	0.985446	62.8508	778.329	1.09561	143.994	1830.38	1.10439
A_10_P008933	LOC495460	BC085022	Xenopus laevis hypothetical LOC495460, mRNA (cDNA clone MGC:98948 IMAGE:4202193), complete cds [BC085022]	Xl.49494	Hypothetical LOC495460	dentin sialophosphoprotein; dentin phosphophoryn; dentinogenesis imperfecta 1 [Homo sapiens]			10.08	Down	0.0376256	0.0590787	154.763	494.423	0.504433	97.3495	667.593	0.836178	9.38232	148.762	1.26371	6.94228	206.506	1.48531
A_10_P005952	MGC81939	BC074162	Xenopus laevis MGC81939 protein, mRNA (cDNA clone MGC:81939 IMAGE:7009668), complete cds [BC074162]	Xl.23708	MGC81939 protein	steroid dehydrogenase homolog; likely ortholog of mouse Kik1 steroid dehydrogenase [Homo sapiens]	DHBK_MOUSE Putative steroid dehydrogenase KIK-I	Sepiapterin reductase [Drosophila melanogaster]	10	Down	0.000188809	0.0020719	1157.12	4875.44	0.624636	822.648	7143.77	0.938713	384.011	7233.9	1.27411	754.373	10952.5	1.16193
A_10_P026055	MGC68589	CK804949	AGENCOURT_19152103 NICHD_XGC_Te2 Xenopus laevis cDNA clone IMAGE:7211773 5', mRNA sequence [CK804949]	Xl.21150	Hypothetical protein MGC68589	PGD2_HUMAN Glutathione-requiring prostaglandin D synthase	S27234 glutathione transferase	A48982 glutathione transferase	10	Down	0.000261	0.00240915	1253.26	6159.69	0.691519	927.067	11355	1.08808	366.544	5988	1.21323	701.835	7137.73	1.00788
A_10_P013578	BJ048800	BJ048800	BJ048800 NIBB Mochii normalized Xenopus neurula library Xenopus laevis cDNA clone XL022a12 3', mRNA sequence [BJ048800]	Xl.44413	Transcribed locus				9.93	Down	0.0286639	0.0490414	318.592	2087.06	0.8163	149.373	1772.21	1.07424	23.2684	254.145	1.03828	36.6787	420.554	1.06839
A_10_P002017	LOC398661	AY260733	Xenopus laevis phosphatase inhibitor 1-like protein mRNA, complete cds [AY260733]	Xl.28937	Phosphatase inhibitor 1-like protein	IPP1_HUMAN Protein phosphatase inhibitor 1	protein phosphatase 1, regulatory		9.86	Down	0.00374669	0.0122936	234.289	907.08	0.587894	349.17	2859.79	0.913298	224.185	2754.79	1.08989	390.079	9475.44	1.38525
A_10_P008070	MGC84790	BC082457	Xenopus laevis MGC84790 protein, mRNA (cDNA clone MGC:84264 IMAGE:6956320), complete cds [BC082457]	Xl.47314	MGC84790 protein	syntaxin 3A [Homo sapiens]	I83197 syntaxin 3B - mouse	Syntaxin 1A; syntaxin1; syntaxin-1A; syntaxin [Drosophila melanogaster]	9.8	Down	0.0133187	0.0276902	227.263	885.64	0.590728	84.3959	1238.03	1.16641	19.0261	278.405	1.16484	31.25	344.393	1.04343
A_10_P002791	MGC53484	BC044714	Xenopus laevis similar to tripartite motif protein 29, mRNA (cDNA clone MGC:53484 IMAGE:5572317), complete cds [BC044714]	Xl.9051	Similar to tripartite motif protein 29	A49618 probable ataxia-telangiectasia group D protein - human	Z147_MOUSE Zinc finger protein 147		9.7	Down	0.00351245	0.0119021	1883.76	9906.69	0.720902	1777	12620.6	0.851391	399.73	5291.94	1.12227	375.418	6712.42	1.25259
A_10_P014020	BJ070078	BJ070078	BJ070078 NIBB Mochii normalized Xenopus tailbud library Xenopus laevis cDNA clone XL055h15 5', mRNA sequence [BJ070078]	No unigene id					9.69	Down	0.0132288	0.0275725	320.979	781.803	0.38662	354.904	1167	0.51696	26.144	1111.6	1.62731	66.5256	1724.11	1.41494
A_10_P008993	LOC495510	BC085209	Xenopus laevis hypothetical LOC495510, mRNA (cDNA clone MGC:98808 IMAGE:3399794), complete cds [BC085209]	Xl.5000	Hypothetical LOC495510	hypothetical protein FLJ20127 [Homo sapiens]			9.44	Down	0.000251049	0.00239073	540.11	2739.64	0.705212	762.88	5286.62	0.840722	292.143	3978.46	1.13442	256.324	4244.88	1.21846
A_10_P008038	LOC494641	BC082420	Xenopus laevis hypothetical LOC494641, mRNA (cDNA clone MGC:83279 IMAGE:6863014), complete cds [BC082420]	Xl.6104	Hypothetical LOC494641	I39198 Ram/Rab27 - human	RAB27A protein; ashen [Mus musculus]	EG:80H7.4 gene product [Drosophila melanogaster]	9.34	Down	0.000349759	0.00281335	276.062	1459.71	0.723261	96.2135	963.349	1.00055	109.607	1341.28	1.08625	198.144	2332.21	1.07302
A_10_P001929	otx1-A	AY029294	Xenopus laevis transcription factor Otx1 (Otx1) mRNA, complete cds [AY029294]	Xl.781	Transcription factor Otx1, orthodenticle homolog 1	OTX1_HUMAN HOMEOBOX PROTEIN OTX1	OTX1_MOUSE HOMEOBOX PROTEIN OTX1	A35912 homeotic protein orthodenticle - fruit fly	9.18	Down	4.93956e-06	0.000414152	18270.3	153717	0.924974	13956.2	102167	0.864543	10730.5	115173	1.03126	13388.2	144094	1.03269
A_10_P027472	orf	X83962	X.laevis mRNA for transmembrane protein containing an EGF domain [X83962]	Xl.77	Transmembrane protein with EGF-like and two follistatin-like domains 1	G01639 transmembrane protein - human	transmembrane protein with EGF-like and two follistatin-like domains 2; TMEFF2 [Mus musculus]		8.97	Down	0.00582067	0.0156779	101.65	341.152	0.525839	139.357	899.323	0.809788	24.4161	278.799	1.05842	40.2258	1051.23	1.42209
A_10_P006069	MGC84135	BC074313	Xenopus laevis MGC84135 protein, mRNA (cDNA clone MGC:84135 IMAGE:6951090), complete cds [BC074313]	Xl.70210	MGC84135 protein	I39428 alcam - human	C166_MOUSE CD166 antigen precursor	B41054 fasciclin II PI-linked splice form precursor - fruit fly	8.75	Down	0.00340951	0.0117211	1225.8	4758.13	0.589017	521.016	3718.68	0.853538	139.44	2764.7	1.29718	359.932	3846.44	1.02935
A_10_P003098	p2ry4-prov	BC046837	Xenopus laevis purinergic receptor P2Y, G-protein coupled 4, mRNA (cDNA clone MGC:52559 IMAGE:5541804), complete cds [BC046837]	No unigene id					8.61	Down	0.00198451	0.00841563	528.919	1950.76	0.566814	792.871	10338.2	1.11524	272.218	3282.96	1.08136	448.471	4253.38	0.977049
A_10_P006610	scn3b-prov	BC077295	Xenopus laevis sodium channel, voltage-gated, type III, beta, mRNA (cDNA clone MGC:80155 IMAGE:4970269), complete cds [BC077295]	Xl.67264	Sodium channel, voltage-gated, type III, beta	CIB3_HUMAN Sodium channel beta-3 subunit precursor	CIB1_MOUSE Sodium channel beta-1 subunit precursor		8.61	Down	0.00749242	0.0185021	150.955	349.748	0.364907	50.0378	689.365	1.13915	17.4788	177.445	1.00461	34.0306	577.159	1.22992
A_10_P005721	LOC398094	BC073518	Xenopus laevis retinoic acid converting enzyme, mRNA (cDNA clone MGC:82759 IMAGE:5156655), complete cds [BC073518]	Xl.456	Retinoic acid converting enzyme	cytochrome P450, subfamily XXVIA, polypeptide 1, isoform 1; P450, retinoic acid-inactivating, 1; retinoic acid-metabolizing cytochrome; retinoic acid 4-hydroxylase [Homo sapiens]	CP26_MOUSE Cytochrome P450 26	C4DK_DROME Probable cytochrome P450 4d20	8.51	Down	0.00697646	0.0176763	33080.5	155400	0.67188	15657.5	68214.5	0.639153	3682.68	61783.2	1.22469	5955.2	91077.2	1.18461
A_10_P000009	zic3-A	AB005292	Xenopus laevis mRNA for Zic3 protein, complete cds [AB005292]	Xl.7969	Zic family member 3 heterotaxy 1	Zic family member 3 heterotaxy 1	ZIC3_MOUSE Zinc finger protein ZIC3	A49839 odd-paired - fruit fly	8.43	Down	0.00628284	0.0164758	7626.99	33377.1	0.641096	4101.86	25083.2	0.786402	1050.07	12086.4	1.06119	1288.57	21153.7	1.21487
A_10_P003101	MGC52924	BC046843	Xenopus laevis hypothetical protein MGC52924, mRNA (cDNA clone MGC:52924 IMAGE:4889702), complete cds [BC046843]	Xl.23286	Hypothetical protein MGC52924		hypothetical protein 0610038L10Rik [Mus musculus]		8.33	Down	0.0176921	0.034213	282.958	1610.84	0.755332	369.803	4187.5	1.05398	44.8645	543.332	1.08233	126.292	777.919	0.789616
A_10_P023403	CD099362	CD099362	AGENCOURT_13998052 NICHD_XGC_Tad1 Xenopus laevis cDNA clone IMAGE:6937694 5', mRNA sequence [CD099362]	Xl.26035	Transcribed locus, weakly similar to XP_001143039.1 lectin, mannose-binding, 1 isoform 2 [Pan troglodytes]				8.29	Down	0.0010095	0.00512029	2001.98	7768.48	0.588876	955.497	7186.45	0.876285	526.088	6299.81	1.07771	1243.92	16786.8	1.13038
A_10_P017935	BQ732889	BQ732889	AGENCOURT_8510902 NICHD XGC Emb4 Xenopus laevis cDNA clone IMAGE:4684001 5', mRNA sequence [BQ732889]	Xl.5970	Transcribed locus, weakly similar to NP_035871.1 [Mus musculus]	IgG Fc binding protein [Homo sapiens]	T30257 IgG Fc binding protein - mouse		8.1	Down	0.00304489	0.0109128	84.3076	143.06	0.229651	65.3357	496.7	0.880943	27.7251	403.147	1.16381	27.8805	638.983	1.3617
A_10_P016209	BP684279	BP684279	BP684279 Osada Taira anterior neuroectoderm (ANE) pCS105 cDNA library Xenopus laevis cDNA clone XL445h24ex 5', mRNA sequence [BP684279]	Xl.15853	Transcribed locus, weakly similar to XP_001085881.1 similar to neurogenesin 1 [Macaca mulatta]	cysteine-rich motor neuron 1; cysteine-rich repeat-containing protein S52 precursor, [Homo sapiens]			7.98	Down	0.00410873	0.0129433	625.843	2459.67	0.594411	644.817	2959.81	0.661827	123.299	1594.9	1.11208	157.891	2745.26	1.24214
A_10_P003141	MGC53453	BC046950	Xenopus laevis similar to complement component factor h, mRNA (cDNA clone MGC:53453 IMAGE:5572007), complete cds [BC046950]	Xl.5021	Similar to complement component factor h	CFAH_HUMAN Complement factor H precursor	CFAH_MOUSE Complement factor H precursor	HIG_DROME Locomotion-related protein Hikaru genki precursor	7.95	Down	0.000495036	0.00343722	640.086	2141.93	0.524566	276.491	2017.55	0.863144	171.818	2391.47	1.14499	316.34	3709.63	1.06912
A_10_P011603	BG037404	BG037404	dc49f12.y1 NICHD XGC Emb3 Xenopus laevis cDNA clone IMAGE:3400486 5', mRNA sequence [BG037404]	Xl.9589	Transcribed locus				7.76	Down	0.000426885	0.00307543	1106.98	5096.6	0.663141	621.647	2670.46	0.633043	410.414	5788.26	1.14932	510.824	6637.74	1.11408
A_10_P019740	BX843691	BX843691	BX843691 Soares NXEG Xenopus laevis cDNA clone IMAGp998J1310648 ; IMAGE:4783980 5', mRNA sequence [BX843691]	Xl.25379	Transcribed locus, weakly similar to XP_001114398.1 similar to meteorin, glial cell differentiation regulator-like [Macaca mulatta]	hypothetical protein MGC2601 [Homo sapiens]			7.75	Down	0.00889241	0.0208707	294.855	1059.97	0.555684	153.119	778.138	0.706026	27.3521	476.283	1.24238	71.5643	813.364	1.05522
A_10_P027345	MGC52531	U77532	Xenopus laevis Pax6 mRNA, complete cds [U77532]	Xl.647	Similar to paired box gene 6	A56674 paired box transcription factor Pax-6 - human	PAX6_MOUSE Paired box protein Pax-6	HMPR_DROME Segmentation protein paired	7.74	Down	0.00659083	0.0170375	964.061	4681.24	0.686256	1004.06	15735.1	1.19511	345.863	1880.08	0.735147	562.798	4884.53	0.938503
A_10_P002744	MGC80993	BC044313	Xenopus laevis MGC80993 protein, mRNA (cDNA clone IMAGE:4681564) [BC044313]	Xl.65899	MGC80993 protein	hypothetical protein FLJ13044 [Homo sapiens]	CMC2_MOUSE Calcium-binding mitochondrial carrier protein Aralar2	CMC1_DROME Calcium-binding mitochondrial carrier Aralar1	7.65	Down	0.000652914	0.00391985	79.6445	273.492	0.535789	96.9479	657.351	0.831259	67.446	568.545	0.933321	31.3984	546.943	1.24322
A_10_P000100	xBMP-3b	AB059564	Xenopus laevis mRNA for xBMP-3b, complete cds [AB059564]	Xl.26501	XBMP-3b protein	BM3B_HUMAN Bone morphogenetic protein 3b precursor	BM3B_MOUSE Bone morphogenetic protein 3b precursor	DECA_DROME DECAPENTAPLEGIC PROTEIN PRECURSOR	7.5	Down	0.0254279	0.0448711	71.1152	154.344	0.336529	52.1641	124.721	0.378569	6.96978	123.477	1.24915	5.11956	176.217	1.53677
A_10_P008454	LOC495059	BC084214	Xenopus laevis hypothetical LOC495059, mRNA (cDNA clone MGC:80601 IMAGE:5505961), complete cds [BC084214]	Xl.45936	Hypothetical LOC495059	A43361 Ets-related transcription factor Elf-1 - human	ELF1_MOUSE ETS-RELATED TRANSCRIPTION FACTOR ELF-1	A34692 ecdysone-induced protein E74A - fruit fly	7.48	Down	4.36841e-05	0.00091626	746.974	3819.09	0.708654	499.631	3432.36	0.836943	749.886	6579.4	0.944746	607.427	6170.41	1.00842
A_10_P015266	BJ625984	BJ625984	BJ625984 NIBB Mochii normalized Xenopus early gastrula library Xenopus laevis cDNA clone XL213e17 5', mRNA sequence [BJ625984]	Xl.21276	Transcribed locus, weakly similar to XP_001082734.1 ATP-binding cassette, sub-family B, member 10 [Macaca mulatta]	MDR3_HUMAN Multidrug resistance protein 3	Abcb1a; P glycoprotein 3; ATP-binding cassette, sub-family B	A47377 multidrug resistance protein Mdr50 - fruit fly	7.48	Down	0.000342384	0.00276747	1458.81	6682.47	0.660937	1033.38	5502.72	0.726317	460.239	4846.38	1.02235	604.596	7363.8	1.0859
A_10_P016231	BP685210	BP685210	BP685210 Osada Taira anterior neuroectoderm (ANE) pCS105 cDNA library Xenopus laevis cDNA clone XL448h11ex 5', mRNA sequence [BP685210]	Xl.43000	Transcribed locus, weakly similar to XP_001094294.1 similar to zinc finger protein 608 isoform 2 [Macaca mulatta]				7.42	Down	0.000317407	0.00266223	82.172	348.669	0.627689	62.3656	416.82	0.825004	59.3059	634.67	1.03421	102.569	1022.19	0.999124
A_10_P000498	LOC398207	AF310008	Xenopus laevis putative transmembrane protein TA-2 mRNA, complete cds [AF310008]	Xl.736	Putative transmembrane protein TA-2				7.34	Down	0.00920581	0.0214242	1113.91	4110.6	0.567056	890.476	5059.63	0.754497	573.702	27845.8	1.68612	984.73	2809	0.455558
A_10_P006092	MGC84175	BC074340	Xenopus laevis MGC84175 protein, mRNA (cDNA clone MGC:84175 IMAGE:6952942), complete cds [BC074340]	Xl.47334	MGC84175 protein	Ras-related associated with diabetes [Homo sapiens]	Ras-related associated with diabetes; Ras-like GTP-binding protein rad [Mus musculus]	Ric-P1; Ras-related which interacted with Calmodulin [Drosophila melanogaster]	7.28	Down	0.0339139	0.0548783	72.6376	177.295	0.387536	58.434	143.551	0.39034	4.83944	176.973	1.56139	6.81814	87.2263	1.10883
A_10_P002688	kitlg-prov	BC044108	Xenopus laevis KIT ligand, mRNA (cDNA clone MGC:52814 IMAGE:4724973), complete cds [BC044108]	Xl.16672	KIT ligand	A35974 mast cell growth factor precursor - human	SCF_MOUSE Kit ligand precursor		7.22	Down	0.000421976	0.00307543	357.432	917.762	0.409537	254.154	2926.05	1.06119	267.306	1995.94	0.873098	207.141	2545.73	1.09006
A_10_P016167	BP682672	BP682672	BP682672 Osada Taira anterior neuroectoderm (ANE) pCS105 cDNA library Xenopus laevis cDNA clone XL440g20ex 5', mRNA sequence [BP682672]	Xl.43317	Transcribed locus				7.11	Down	0.00562704	0.0154627	567.53	1057.69	0.27037	594.602	2863.95	0.682739	419.568	5920.3	1.14927	410.593	8288.33	1.30567
A_10_P016682	BP704434	BP704434	BP704434 Osada Taira anterior neuroectoderm (ANE) pCS105 cDNA library Xenopus laevis cDNA clone XL511n21ex 5', mRNA sequence [BP704434]	Xl.33681	Transcribed locus				7.1	Down	0.00110801	0.00548322	274.899	1344.84	0.689499	117.468	707.835	0.780012	69.1348	690.123	1.00026	92.4603	799.303	0.937292
A_10_P001412	AW200477	AW200477	da21h11.y1 normalized Xenopus laevis gastrula Xenopus laevis cDNA clone XENOPUS_SOURCE_ID:xlnga003d22 5', mRNA sequence [AW200477]	Xl.11674	Transcribed locus				7.06	Down	0.00238389	0.00933832	284.751	1240.23	0.639038	164.484	903.378	0.739745	60.2824	556.563	0.965862	134.64	1513.59	1.05108
A_10_P015069	BJ613804	BJ613804	BJ613804 NIBB Mochii normalized Xenopus early gastrula library Xenopus laevis cDNA clone XL165e08 5', mRNA sequence [BJ613804]	Xl.51893	Shirin	similar to RhoGAP [Homo sapiens]	Rho GTPase activating protein 7 [Mus musculus]		7.03	Down	0.00275768	0.0103149	83.8827	264.13	0.498146	55.1203	191.931	0.541834	57.042	893.137	1.19467	55.4508	787.956	1.15478
A_10_P007729	MGC81646	BC081024	Xenopus laevis MGC81646 protein, mRNA (cDNA clone MGC:81646 IMAGE:6864271), complete cds [BC081024]	Xl.7324	MGC81646 protein	TGF	MEI3_MOUSE HOMEOBOX PROTEIN MEIS3	hth-P3; dorsotonals [Drosophila melanogaster]	6.92	Down	0.000316646	0.00266223	1778.31	11521.9	0.811517	797.329	5134.39	0.808851	949.95	8548.86	0.954534	1598.95	9771.69	0.785871
A_10_P000122	MASP3b	AB078637	Xenopus laevis MASP3b mRNA for mannose-binding lectin-associated serine protease-3b, complete cds [AB078637]	Xl.21674	Mannose-binding lectin-associated serine protease-3b	I54763 Ra-reactive factor	CRAR_MOUSE Complement-activating component of Ra-reactive factor precursor	S58984 development protein tolkin	6.91	Down	0.00322278	0.0113114	103.785	209.667	0.305394	50.5138	340.964	0.829299	16.6636	359.25	1.35544	30.8813	240.051	0.891265
A_10_P016253	BP686071	BP686071	BP686071 Osada Taira anterior neuroectoderm (ANE) pCS105 cDNA library Xenopus laevis cDNA clone XL450d13ex 5', mRNA sequence [BP686071]	Xl.13826	Transcribed locus	A49013 tumor cell suppression protein HTS1 [imported] - human			6.85	Down	0.00287708	0.0105941	3074.59	10577.6	0.536601	1509.19	6598.24	0.640683	570.439	7252.32	1.1041	1358.71	15628.4	1.06055
A_10_P016524	BP697797	BP697797	BP697797 Osada Taira anterior neuroectoderm (ANE) pCS105 cDNA library Xenopus laevis cDNA clone XL482m03ex 5', mRNA sequence [BP697797]	Xl.41456	Transcribed locus				6.81	Down	0.0216242	0.0399012	83.0189	303.397	0.562834	60.2532	274.035	0.657826	7.38838	105.817	1.16663	15.7824	142.449	0.964578
A_10_P007694	MGC86555	BC080438	Xenopus laevis MGC86555 protein, mRNA (cDNA clone MGC:86555 IMAGE:3400693), complete cds [BC080438]	Xl.52686	MGC86555 protein	SYT1_HUMAN Synaptotagmin I	SYT2_MOUSE Synaptotagmin II	SY65_DROME SYNAPTOTAGMIN	6.72	Down	1.96697e-05	0.000706331	1574.07	6402.59	0.609333	1209.59	9070.77	0.875008	985.727	11382.5	1.0629	1272.58	7384.13	0.763885
A_10_P006352	LOC398539	BC076719	Xenopus laevis hypothetical protein LOC398539, mRNA (cDNA clone MGC:79982 IMAGE:3400721), complete cds [BC076719]	Xl.847	Hypothetical protein LOC398539	A43932 mucin 2 precursor, intestinal - human	otogelin [Mus musculus]	A48217 single-strand DNA/RNA recognition protein - fruit fly	6.71	Down	0.00175899	0.00773115	127.961	466.159	0.561457	109.266	1028.76	0.973832	158.187	519.392	0.516143	115.993	2084.23	1.25849
A_10_P006004	MGC83405	BC074222	Xenopus laevis MGC83405 protein, mRNA (cDNA clone MGC:83405 IMAGE:7008453), complete cds [BC074222]	Xl.21144	MGC83405 protein	MOT2_HUMAN Monocarboxylate transporter 2	MOT4_MOUSE Monocarboxylate transporter 4		6.68	Down	0.00111517	0.00548322	9526.29	35403.7	0.570125	6174.81	31466.3	0.707222	2378.32	23568.8	0.995842	4424.04	46864.5	1.02493
A_10_P004009	sdf-1	BC061945	Xenopus laevis stromal-derived factor 1, mRNA (cDNA clone MGC:68770 IMAGE:4175594), complete cds [BC061945]	Xl.4813	Stromal-derived factor 1	stromal cell-derived factor 1 [Homo sapiens]	I81182 cytokine - mouse		6.59	Down	0.0185631	0.0355949	470.936	749.64	0.201891	375.817	1121.89	0.474972	48.942	1550.12	1.50091	74.7926	934.646	1.09785
A_10_P002846	idb4-prov	BC045022	Xenopus laevis inhibitor of DNA binding 4, mRNA (cDNA clone MGC:53157 IMAGE:5542811), complete cds [BC045022]	Xl.8624	Inhibitor of DNA binding 4	ID4_HUMAN DNA-binding protein inhibitor ID-4	inhibitor of DNA binding 4 [Mus musculus]	A34688 extramacrochaetae protein - fruit fly	6.59	Down	0.010867	0.0239457	178.066	815.12	0.660641	106.637	351.555	0.518085	34.7445	295.536	0.931435	24.4788	359.215	1.16706
A_10_P002043	LOC398676	AY316318	Xenopus laevis preprosomatostatin 1a mRNA, complete cds [AY316318]	Xl.29373	Preprosomatostatin 1a	SMS_HUMAN Somatostatin precursor [Contains: Somatostatin-28; Somatostatin-14]	SMS_MOUSE Somatostatin precursor [Contains: Antrin; Somatostatin-28; Somatostatin-14]		6.56	Down	0.0244129	0.043732	126.052	269.704	0.330335	85.7375	670.682	0.893346	18.9509	135.128	0.855458	14.8854	230.736	1.19334
A_10_P020419	BX851135	BX851135	BX851135 NICHD_XGC_Ov1 Xenopus laevis cDNA clone IMAGp998D2111129 ; IMAGE:5047268 5', mRNA sequence [BX851135]	Xl.18778	Transcribed locus, weakly similar to XP_001118212.1 transmembrane protein 16B [Macaca mulatta]	chromosome 11 open reading frame 25 [Homo sapiens]			6.52	Down	0.0121584	0.0259955	114.09	397.834	0.542455	114.747	949.191	0.917614	196.213	905.198	0.663877	291.651	3965.22	1.13341
A_10_P002046	Sst	AY319522	Xenopus laevis somatostatin 1b precursor, mRNA, complete cds [AY319522]	Xl.13593	Somatostatin 1b precursor	SMS_HUMAN Somatostatin precursor [Contains: Somatostatin-28; Somatostatin-14]	SMS_MOUSE Somatostatin precursor [Contains: Antrin; Somatostatin-28; Somatostatin-14]		6.41	Down	0.014415	0.0292716	217.439	764.144	0.545837	227.816	1300.96	0.756678	35.0088	355.685	1.00899	60.5876	501.036	0.917753
A_10_P016751	BP706655	BP706655	BP706655 Osada Taira anterior neuroectoderm (ANE) pCS105 cDNA library Xenopus laevis cDNA clone XL518g18ex 5', mRNA sequence [BP706655]	Xl.40370	Transcribed locus				6.4	Down	0.00354482	0.0119629	85.216	165.16	0.287382	60.8004	233.628	0.584618	17.4693	315.554	1.25998	25.54	318.988	1.09458
A_10_P002805	elf-1-prov	BC044973	Xenopus laevis E74-like factor 1 (ets domain transcription factor), mRNA (cDNA clone MGC:52937 IMAGE:4930183), complete cds [BC044973]	Xl.21868	E74-like factor 1 (ets domain transcription factor)	A43361 Ets-related transcription factor Elf-1 - human	ELF1_MOUSE ETS-RELATED TRANSCRIPTION FACTOR ELF-1	A34692 ecdysone-induced protein E74A - fruit fly	6.28	Down	0.000176262	0.00202823	203.821	1167.38	0.757962	156.405	1068.18	0.834392	98.9389	767.201	0.889947	115.85	592.689	0.711284
A_10_P003779	MGC68490	BC059995	Xenopus laevis hypothetical protein MGC68490, mRNA (cDNA clone MGC:68490 IMAGE:4030455), complete cds [BC059995]	Xl.14830	Hypothetical protein MGC68490	CBPN_HUMAN Carboxypeptidase N catalytic chain precursor	carboxypeptidase N, polypeptide 1, 50kD; kininase I; anaphylatoxin inactivator [Mus musculus]	T13420 probable carboxypeptidase	6.25	Down	0.00291499	0.0106184	360.982	1324.93	0.564707	270.491	1196.43	0.645736	86.7516	672.374	0.889409	113.315	1370.65	1.08282
A_10_P017718	BQ727267	BQ727267	AGENCOURT_8104424 NICHD XGC Emb2 Xenopus laevis cDNA clone IMAGE:4887872 5', mRNA sequence [BQ727267]	Xl.20362	Transcribed locus				6.15	Down	0.00863194	0.0204623	248.214	1244.02	0.700002	195.726	891.875	0.658656	44.5127	346.747	0.891586	93.2434	747.932	0.904406
A_10_P011809	BG161397	BG161397	dc50f05.y1 NICHD XGC Emb3 Xenopus laevis cDNA clone IMAGE:3400473 5', mRNA sequence [BG161397]	Xl.34887	Transcribed locus				6.12	Down	0.00537252	0.015144	191.488	791.747	0.616444	55.8488	253.47	0.656914	39.4777	354.67	0.953783	50.4817	420.978	0.920929
A_10_P000642	Xsox17-alpha	AJ001730	Xenopus laevis mRNA for Xsox17-alpha protein [AJ001730]	Xl.3831	Xsox17-alpha protein	SRY-related HMG-box transcription factor SOX17 [Homo sapiens]	SX17_MOUSE Transcription factor SOX-17	SX15_DROME Putative transcription factor SOX-15	6.07	Down	0.00865255	0.0204818	253.67	366.483	0.159785	147.338	645.052	0.64128	36.3985	559.053	1.21406	57.214	798.748	1.14289
A_10_P017965	BQ733291	BQ733291	AGENCOURT_8097570 NICHD XGC Emb4 Xenopus laevis cDNA clone IMAGE:5572735 5', mRNA sequence [BQ733291]	Xl.71183	Transcribed locus				6.07	Down	0.00292214	0.0106184	335.445	822.276	0.389396	182.446	935.28	0.709807	118.085	648.993	0.744132	65.3461	1284.93	1.29905
A_10_P022365	CB558406	CB558406	AGENCOURT_13046412 NICHD_XGC_Kid1 Xenopus laevis cDNA clone IMAGE:4033057 5', mRNA sequence [CB558406]	Xl.21146	Transcribed locus				6.03	Down	0.00565802	0.0154892	152.138	257.461	0.228473	70.8496	377.878	0.727014	22.0562	300.752	1.14698	44.0577	473.162	1.03229
A_10_P002597	gcm1-A	BC043988	Xenopus laevis glial cells missing homolog 1, mRNA (cDNA clone MGC:53973 IMAGE:5570938), complete cds [BC043988]	Xl.16562	Glial cells missing homolog 1	glial cells missing homolog a; glial cells missing	glial cells missing homolog 1; Gcm 1; Gcm a; glial cell deficient [Mus musculus]	A57215 glial cells missing	6.03	Down	0.0255358	0.0450137	74.7626	162.741	0.337812	57.9003	97.4727	0.226202	6.54031	140.796	1.33359	13.6481	228.503	1.22494
A_10_P019794	BX844402	BX844402	BX844402 NICHD_XGC_Emb1 Xenopus laevis cDNA clone IMAGp998F018302 ; IMAGE:3401856 5', mRNA sequence [BX844402]	Xl.51207	MGC81672 protein		polydomain protein [Mus musculus]		5.99	Down	0.0200883	0.0376968	7159.92	21234.7	0.472137	3163.19	16291.1	0.711826	716.709	7920.23	1.04301	1132.36	8646.92	0.882445
A_10_P016650	BP703294	BP703294	BP703294 Osada Taira anterior neuroectoderm (ANE) pCS105 cDNA library Xenopus laevis cDNA clone XL507o12ex 5', mRNA sequence [BP703294]	Xl.16197	Hypothetical protein MGC131067	ZN85_HUMAN Zinc finger protein 85	zinc finger protein 312; forebrain embryonic zinc finger [Mus musculus]		5.98	Down	0.00220003	0.00880545	3698.32	11758.8	0.502359	1162.56	7702.71	0.821227	1190.86	7118.6	0.776766	1838.78	18695.4	1.00745
A_10_P016245	BP685873	BP685873	BP685873 Osada Taira anterior neuroectoderm (ANE) pCS105 cDNA library Xenopus laevis cDNA clone XL404j23ex 5', mRNA sequence [BP685873]	Xl.53273	Transcribed locus, weakly similar to XP_001069294.1 hypothetical protein [Rattus norvegicus]				5.96	Down	0.0008521	0.00464555	202.158	488.255	0.382957	110.157	617.21	0.748419	110.382	1525.44	1.14024	144.543	974.607	0.829269
A_10_P002025	LOC399049	AY278679	Xenopus laevis alpha 1,3 [AY278679]	Xl.16504	Alpha 1,3/4 fucosyltransferase Lewis 1	A36669 galactoside 3	fucosyltransferase 9 [Mus musculus]	FUTA_DROME Core alpha-	5.95	Down	0.039046	0.0605082	66.4978	136.525	0.312406	58.8259	95.6944	0.211318	7.27412	115.624	1.23139	5.18442	122.488	1.37321
A_10_P006953	tcf3-A	BC077764	Xenopus laevis T-cell factor XTCF-3, mRNA (cDNA clone MGC:79946 IMAGE:5155565), complete cds [BC077764]	Xl.46	T-cell factor XTCF-3	HMG-box transcription factor TCF-3 [Homo sapiens]	transcription factor 7-like 1 [Mus musculus]	PANG_DROME PROTEIN PANGOLIN	5.94	Down	9.96314e-05	0.00144815	6584.39	28281.8	0.632991	8914.65	38540.5	0.635813	6477.89	36750.7	0.75373	4015.97	47411.2	1.07215
A_10_P008176	LOC494724	BC082698	Xenopus laevis hypothetical LOC494724, mRNA (cDNA clone MGC:86240 IMAGE:6958974), complete cds [BC082698]	Xl.49747	Hypothetical LOC494724	uridine 5' monophosphate hydrolase 1; pyrimidine 5'-nucleotidase; cytosolic 5'-nucleotidase III [Homo sapiens]			5.94	Down	0.0150997	0.0303249	1802.35	7137.1	0.597683	1199.84	4000.71	0.523015	245.617	2271.68	0.967049	878.161	8980.84	1.00963
A_10_P000423	NPR3	AF231035	Xenopus laevis natriuretic peptide receptor type C NPR-C mRNA, complete cds [AF231035]	Xl.689	Natriuretic peptide receptor type C NPR-C	OYHUCR natriuretic peptide receptor C precursor - human	ANPC_MOUSE Atrial natriuretic peptide clearance receptor precursor		5.91	Down	0.00529554	0.0151296	69.3147	248.263	0.554088	58.5623	361.822	0.790877	21.0497	170.751	0.908377	89.1417	606.166	0.832444
A_10_P023333	CB945344	CB945344	AGENCOURT_13851855 NICHD_XGC_Tad2 Xenopus laevis cDNA clone IMAGE:6934963 5', mRNA sequence [CB945344]	Xl.39993	Transcribed locus				5.88	Down	0.00182924	0.0079347	565.724	2095.49	0.568682	277.673	2275.3	0.913505	145.589	995.377	0.8347	274.808	1581.71	0.760333
A_10_P007033	MGC80567	BC077854	Xenopus laevis MGC80567 protein, mRNA (cDNA clone MGC:80567 IMAGE:5440121), complete cds [BC077854]	Xl.51045	MGC80567 protein	Y174_HUMAN Hypothetical protein KIAA0174			5.84	Down	0.000751761	0.00429541	387.219	1609.08	0.61862	174.526	887.03	0.706078	122.741	951.569	0.889436	160.907	1146.17	0.852505
A_10_P019966	BX846336	BX846336	BX846336 NICHD_XGC_Emb1 Xenopus laevis cDNA clone IMAGp998C018304 ; IMAGE:3402552 5', mRNA sequence [BX846336]	Xl.75532	Transcribed locus				5.82	Down	0.00202136	0.00846865	99.2189	229.105	0.363439	54.8836	182.574	0.521997	40.9795	457.097	1.04831	42.0137	562.188	1.12626
A_10_P016350	BP689799	BP689799	BP689799 Osada Taira anterior neuroectoderm (ANE) pCS105 cDNA library Xenopus laevis cDNA clone XL405j10ex 5', mRNA sequence [BP689799]	Xl.42421	Transcribed locus				5.81	Down	0.000763728	0.00434879	471.326	1901.62	0.605802	946.699	3910.92	0.616068	505.699	4312.07	0.930268	695.882	5566.17	0.902909
A_10_P000231	xfz8	AF033110	Xenopus laevis frizzled-8 (xfz8) mRNA, complete cds [AF033110]	Xl.412	Frizzled-8	frizzled homolog 8; frizzled	FZD8_MOUSE Frizzled 8 precursor	S71786 wingless receptor precursor dfz2 - fruit fly	5.79	Down	0.00554524	0.0153653	26314.9	84276	0.505503	12426.1	66808.8	0.730499	4757.62	38577.8	0.908888	6389.85	51462.4	0.906258
A_10_P000025	Xepsin	AB018694	Xenopus laevis Xepsin mRNA for epidermis specific serine protease, complete cds [AB018694]	Xl.909	Epidermis specific serine protease	marapsin; channel-activating protease 2 [Homo sapiens]	PSS8_MOUSE Prostasin precursor	A47547 serine proteinease stubble-stubbloid	5.77	Down	0.00721181	0.018042	4836.85	19680	0.609461	1772.98	6074.82	0.53483	992.613	8416.71	0.928417	1089.93	10206.6	0.971525
A_10_P000648	esr10-A	AJ009285	Xenopus laevis mRNA for enhancer of split related 10, esr10 gene, clone 11A10 [AJ009285]	Xl.9271	Enhancer of split related 10	HES2_HUMAN Transcription factor HES-2	A55438 transcription factor HES-5 - mouse	dpn-P1; anon-fast-evolving-1B12 [Drosophila melanogaster]	5.75	Down	0.00410244	0.0129433	973.216	2479.43	0.406143	1298.36	6939.95	0.727961	379.829	2696.49	0.850883	434.904	4910.91	1.05533
A_10_P000464	lft-A-prov	AF283562	Xenopus laevis TGF-beta family member lefty-A mRNA, complete cds [AF283562]	Xl.708	TGF-beta family member lefty-A	TGF4_HUMAN Transforming growth factor beta 4 precursor	TGF4_MOUSE Transforming growth factor beta 4 precursor	60A_DROME 60A protein precursor	5.69	Down	0.000157646	0.00186383	103.104	545.505	0.723525	90.2312	395.015	0.641257	83.8818	630.614	0.877194	53.7112	322.751	0.779858
A_10_P000645	irx2-A	AJ001835	Xenopus laevis mRNA for an homeobox Iro protein 2 [AJ001835]	Xl.155	Homeobox Iroquois protein 2	IRX5_HUMAN Iroquois-class homeodomain protein IRX-5	Iroquois related homeobox 5	T03095 homeoprotein Sail - fruit fly	5.68	Down	0.000226084	0.00225676	1951.76	7972.46	0.611167	2263.93	8379.47	0.568353	876.866	8219.71	0.971926	1172.43	8636.89	0.867586
A_10_P009428	LOC398552	BC089179	Xenopus laevis hypothetical protein LOC398552, mRNA (cDNA clone MGC:98816 IMAGE:3400383), complete cds [BC089179]	Xl.3085	Hypothetical protein LOC398552	PTEN induced putative kinase 1; protein kinase BRPK [Homo sapiens]		SNF1A-P1; G protein-coupled receptor kinase 4 [Drosophila melanogaster]	5.65	Down	0.000502033	0.00345173	748.002	3901.58	0.717338	558.77	3721.95	0.823537	925.503	4754.8	0.710297	1376.26	7855.9	0.75669
A_10_P005728	MGC82782	BC073525	Xenopus laevis MGC82782 protein, mRNA (cDNA clone MGC:82782 IMAGE:5435104), complete cds [BC073525]	Xl.47603	MGC82782 protein	CHIO_HUMAN Beta-chimaerin	RIKEN cDNA 1700112L09 [Mus musculus]	rn-P1; Distal-into-proximal; roughened eye [Drosophila melanogaster]	5.63	Down	0.0133028	0.0276902	190.875	427.507	0.350194	64.3024	272.433	0.627033	24.6944	194.82	0.899391	46.5752	625.168	1.12926
A_10_P000219	Xiro3	AF027175	Xenopus laevis homeobox transcription factor iriquois 3 (Xiro3) mRNA, complete cds [AF027175]	Xl.4522	Homeobox transcription factor iriquois 3	IRX5_HUMAN Iroquois-class homeodomain protein IRX-5	IRX3_MOUSE Iroquois-class homeodomain protein IRX-3	T03095 homeoprotein Sail - fruit fly	5.62	Down	2.67814e-05	0.000752149	777.631	5134.17	0.819697	948.751	4681.6	0.693242	1202.66	4559.41	0.578852	952.179	7707.16	0.908375
A_10_P002420	arg1-prov	BC043635	Xenopus laevis arginase, mRNA (cDNA clone MGC:53709 IMAGE:4889599), complete cds [BC043635]	Xl.1242	Arginase	A26370 arginase	ARGI_MOUSE ARGINASE 1	T13422 probable arginase	5.46	Down	7.5184e-05	0.00115352	7372.01	23474.2	0.503006	7553.86	32920.2	0.639293	4728.59	41151.5	0.939656	5901.77	43479.4	0.867492
A_10_P000587	LOC398485	AF465789	Xenopus laevis hatching gland-like XheI protein mRNA, complete cds [AF465789]	Xl.11134	Hatching gland-like XheI protein	tolloid-like 2 [Homo sapiens]	tolloid-like [Mus musculus]	A39288 dorsal-ventral patterning protein tolloid	5.45	Down	0.0373809	0.0588225	4998.99	10962	0.341009	2554.36	9423.08	0.56691	395.348	4344.32	1.04092	585.813	5834.71	0.998967
A_10_P003449	bmp7-prov	BC055959	Xenopus laevis bone morphogenetic protein 7, mRNA (cDNA clone MGC:68426 IMAGE:4889064), complete cds [BC055959]	Xl.442	Bone morphogenetic protein 7	BMHU7 bone morphogenetic protein 7 precursor - human	BMP7_MOUSE Bone morphogenetic protein 7 precursor	60A_DROME 60A protein precursor	5.43	Down	0.00502055	0.0147873	349.994	782.945	0.349671	252.559	979.089	0.588459	104.55	590.528	0.751884	96.1429	1710.53	1.2529
A_10_P013238	BJ029555	BJ029555	BJ029555 NIBB Mochii normalized Xenopus neurula library Xenopus laevis cDNA clone XL012m21 5', mRNA sequence [BJ029555]	No unigene id					5.42	Down	0.00910055	0.0212675	269.614	830.372	0.48853	91.7261	239.452	0.416725	62.223	644.021	1.01652	95.8978	993.585	1.01522
A_10_P000603	LOC398404	AF513854	Xenopus laevis ras-related protein RAS-DVA mRNA, complete cds [AF513854]	Xl.16543	Ras-related protein RAS-DVA	ras-related protein [Homo sapiens]	RAS, dexamethasone-induced 1 [Mus musculus]	A41217 transforming protein	5.41	Down	0.00190573	0.00820206	1546.57	6374.45	0.615072	1850.49	6463.17	0.543158	701.339	3428.29	0.689525	761.454	9299.5	1.08641
A_10_P000223	opl	AF028805	Xenopus laevis odd-paired-like (opl) mRNA, complete cds [AF028805]	Xl.1796	Odd-paired-like	ZIC1_HUMAN Zinc finger protein ZIC 1	ZIC1_MOUSE Zinc finger protein ZIC1	A49839 odd-paired - fruit fly	5.36	Down	0.00696111	0.0176763	108200	390970	0.557916	50739.2	197119	0.589385	22078.2	160000	0.860411	24422.1	197966	0.914503
A_10_P008414	LOC495031	BC084124	Xenopus laevis hypothetical LOC495031, mRNA (cDNA clone MGC:85422 IMAGE:6934106), complete cds [BC084124]	Xl.68788	Hypothetical LOC495031	core1 UDP-galactose:N-acetylgalactosamine-alpha-R beta 1,3-galactosyltransferase [Homo sapiens]	hypothetical protein from clone 1-44 [Mus musculus]		5.28	Down	0.00702982	0.0177297	1505.48	6912.83	0.66198	1300.62	5616.89	0.635344	371.245	2292.3	0.79032	569.03	3605.44	0.802458
A_10_P000444	crescent-A-prov	AF260729	Xenopus laevis crescent mRNA, complete cds [AF260729]	Xl.619	Crescent	JE0175 frezzled protein-1b - human	FZD7_MOUSE Frizzled 7 precursor	S71786 wingless receptor precursor dfz2 - fruit fly	5.26	Down	0.00734095	0.0182368	217.342	300.354	0.140489	163.375	679.117	0.618758	52.7343	552.26	1.02161	53.2861	679.892	1.10746
A_10_P005603	MGC80823	BC073385	Xenopus laevis MGC80823 protein, mRNA (cDNA clone MGC:80823 IMAGE:5513931), complete cds [BC073385]	Xl.67216	MGC80823 protein	2203409A OA1 protein [Homo sapiens]	OA1_MOUSE OCULAR ALBINISM TYPE 1 PROTEIN HOMOLOG		5.22	Down	0.00645309	0.0167598	103.029	191.076	0.268247	105.345	441.367	0.622187	36.1121	272.062	0.876581	65.0083	823.318	1.10375
A_10_P013709	BJ053454	BJ053454	BJ053454 NIBB Mochii normalized Xenopus neurula library Xenopus laevis cDNA clone XL038o03 3', mRNA sequence [BJ053454]	No unigene id					5.19	Down	0.00494311	0.0146605	80.1197	372.573	0.667472	59.3973	121.813	0.311927	21.0909	246.083	1.07662	31.4757	205.66	0.814447
A_10_P003480	MGC68907	BC055998	Xenopus laevis hypothetical protein MGC68907, mRNA (cDNA clone MGC:68907 IMAGE:4889143), complete cds [BC055998]	Xl.34	Angiotensin receptor-like 1b	I38435 angiotensin receptor homolog APJ - human	APJ_MOUSE Apelin receptor	JC7209 galanin receptor - fruit fly	5.16	Down	0.00786135	0.0191845	1094.5	2306.69	0.323773	611.815	2641.19	0.63518	426.049	4170.17	0.990565	1269.03	10087.6	0.899611
A_10_P002519	dsipi-prov	BC043841	Xenopus laevis glucocorticoid-induced leucine zipper, mRNA (cDNA clone MGC:53285 IMAGE:5570146), complete cds [BC043841]	Xl.12378	Glucocorticoid-induced leucine zipper	GILZ_HUMAN Glucocorticoid-induced leucine zipper protein	GILZ_MOUSE Glucocorticoid-induced leucine zipper protein	T13804 shs protein - fruit fly	5.14	Down	0.000301748	0.00260415	453.064	1630.99	0.556293	474.114	1596.49	0.527285	248.968	2907.24	1.06716	304.522	1496.55	0.691423
A_10_P002793	biklf-A	BC044955	Xenopus laevis, Similar to Kruppel-like factor 2 (lung), clone IMAGE:5537481, mRNA [BC044955]	Xl.70709	Blood island enriched kruppel like factor	KLF2_HUMAN Kruppel-like factor 2	KLF4_MOUSE Kruppel-like factor 4	buttonhead [Drosophila melanogaster]	5.13	Down	0.0388822	0.0603822	102.207	256.197	0.399096	159.818	431.221	0.431075	16.4246	292.149	1.25013	21.4375	123.858	0.808913
A_10_P002641	MGC53491	BC044046	Xenopus laevis similar to growth arrest and DNA-damage-inducible, alpha, mRNA (cDNA clone MGC:53491 IMAGE:5572415), complete cds [BC044046]	Xl.71159	Similar to growth arrest and DNA-damage-inducible, alpha	A39617 DNA-damage-inducible protein gadd45 - human	GA45_MOUSE Growth arrest and DNA-damage-inducible protein GADD45 alpha		5.1	Down	0.00278778	0.0103806	6213.27	21393.9	0.53697	2774.1	11296	0.609802	1627.96	15962.2	0.99252	2102.05	10382.3	0.693383
A_10_P000041	LOC378806	AB026192	Xenopus laevis mRNA for Kielin, complete cds [AB026192]	Xl.993	Kielin	cysteine-rich motor neuron 1; cysteine-rich repeat-containing protein S52 precursor, [Homo sapiens]	zonadhesin [Mus musculus]	A24420 notch protein - fruit fly	4.96	Down	0.00519054	0.0150481	300.914	821.64	0.436239	142.975	1890.11	1.12123	110.154	493.508	0.6513	281.793	1057.78	0.575135
A_10_P000694	fz4	AJ251750	Xenopus laevis mRNA for frizzled 4 protein (fz4 gene) [AJ251750]	Xl.460	Frizzled 4 protein	FZD4_HUMAN Frizzled 4 precursor	FZD4_MOUSE Frizzled 4 precursor	FRIZ_DROME Frizzled protein precursor	4.91	Down	0.0118751	0.0256293	1842.31	3845.38	0.319578	1174.09	3457.03	0.469001	289.597	2507.73	0.937848	532.556	5836	1.03976
A_10_P025527	CK797066	CK797066	AGENCOURT_18792339 NICHD_XGC_Te2N Xenopus laevis cDNA clone IMAGE:7205923 5', mRNA sequence [CK797066]	Xl.48753	Transcribed locus	ribosomal protein L13; 60S ribosomal protein L13; breast basic conserved protein 1 [Homo sapiens]		JC4260 breast basic conserved protein 1 - fruit fly	4.9	Down	0.0238117	0.0429337	406.136	1153.13	0.453206	299.765	1370.46	0.660087	57.1354	447.898	0.897891	104.423	591.323	0.756559
A_10_P026945	LOC397725	D29796	Xenopus laevis mRNA for complement factor B [D29796]	Xl.5152	Complement factor B	CFAB_HUMAN Complement factor B precursor	CFAB_MOUSE Complement factor B precursor	HIG_DROME Locomotion-related protein Hikaru genki precursor	4.9	Down	0.00117548	0.00574563	4720.22	10740.9	0.357076	2427.89	10166.5	0.621941	1313.81	13709.4	1.01917	2480.26	14370.2	0.763266
A_10_P011183	BG019193	BG019193	daa75c01.y1 Cho Li treated gastrula Xenopus laevis cDNA clone IMAGE:4061568 5', mRNA sequence [BG019193]	Xl.10084	Transcribed locus		JQ1058 DNA-binding protein - mouse		4.89	Down	0.00018112	0.0020416	178.171	820.06	0.663009	105.719	414.553	0.593426	103.713	555.854	0.729146	117.391	694.892	0.772225
A_10_P016564	BP699428	BP699428	BP699428 Osada Taira anterior neuroectoderm (ANE) pCS105 cDNA library Xenopus laevis cDNA clone XL487l01ex 5', mRNA sequence [BP699428]	Xl.34147	Aspartoacylase-3	ACY2_HUMAN Aspartoacylase			4.89	Down	0.0107609	0.0238061	6326.24	17537.2	0.442813	4435.48	16609.6	0.573419	1082.42	8345.13	0.886896	1896.65	13518.7	0.85301
A_10_P016515	BP697155	BP697155	BP697155 Osada Taira anterior neuroectoderm (ANE) pCS105 cDNA library Xenopus laevis cDNA clone XL472j07ex 5', mRNA sequence [BP697155]	Xl.41527	Transcribed locus				4.87	Down	0.0142737	0.0292094	741.503	1907.3	0.410306	581.303	3004.97	0.713439	150.561	785.477	0.718298	296.016	2393.12	0.909036
A_10_P004122	MGC81170	BC068723	Xenopus laevis hypothetical protein MGC81170, mRNA (cDNA clone MGC:81170 IMAGE:6318118), complete cds [BC068723]	Xl.6926	Hypothetical protein MGC81170	tripartite motif protein 36; zinc-binding protein Rbcc728 [Homo sapiens]	T09013 RING finger protein Fxy - mouse		4.85	Down	0.00314669	0.0110937	1453.91	4492.48	0.489949	1930.71	7124.49	0.567037	676.18	3341.3	0.693931	1015.06	9984.69	0.991787
A_10_P020508	BX852007	BX852007	BX852007 Soares NXEG Xenopus laevis cDNA clone IMAGp998K1511402 ; IMAGE:5162246 5', mRNA sequence [BX852007]	Xl.34147	Aspartoacylase-3	ACY2_HUMAN Aspartoacylase			4.83	Down	0.00152969	0.00698263	868.416	2104.38	0.384397	659.917	2824.07	0.631386	516.407	3873.71	0.874267	965.351	6770.42	0.845091
A_10_P008122	fkh1-A	BC082641	Xenopus laevis fork head domain protein, mRNA (cDNA clone MGC:81573 IMAGE:6863181), complete cds [BC082641]	Xl.1082	Fork head domain protein	hepatocyte nuclear factor 3, beta; Hepatic nuclear factor-3-beta [Homo sapiens]	B54258 transcription factor HNF-3 beta - mouse	A32380 nuclear protein fkh - fruit fly	4.81	Down	0.0379794	0.0594861	158.572	291.409	0.264277	164.539	629.242	0.582549	26.7288	194.113	0.864617	23.9615	250.974	1.03582
A_10_P011866	BG162061	BG162061	dc45c01.y1 NICHD XGC Emb3 Xenopus laevis cDNA clone IMAGE:3399936 5', mRNA sequence [BG162061]	Xl.57023	Transcribed locus, moderately similar to XP_001105358.1 WD repeat domain 12 protein [Macaca mulatta]	WD repeat domain 12 protein; hypothetical protein FLJ10881; likely ortholog of mouse WD repeat domain 12 [Homo sapiens]	WD repeat domain 12; nuclear protein Ytm1 [Mus musculus]	will die slowly [Drosophila melanogaster]	4.78	Down	0.000335199	0.00273608	416.944	1377.94	0.519153	450.883	2167.88	0.681972	223.238	1406.54	0.799836	248.273	1291.94	0.716029
A_10_P027258	FRL1	U40457	Xenopus laevis fibroblast growth factor receptor ligand 1 (FRL1) mRNA, complete cds [U40457]	Xl.1289	Cripto-1	CRI1_HUMAN Teratocarcinoma-derived growth factor 1	CRIO_MOUSE TERATOCARCINOMA-DERIVED GROWTH FACTOR PRECURSOR		4.77	Down	0.00292	0.0106184	34232.2	115932	0.529766	13932.8	45548.7	0.514439	10294	86081.6	0.922267	14570.3	81399.9	0.747742
A_10_P007739	MGC81734	BC081037	Xenopus laevis MGC81734 protein, mRNA (cDNA clone MGC:81734 IMAGE:6865523), complete cds [BC081037]	Xl.39944	MGC81734 protein	TGF	PNX1_MOUSE Homeobox protein PKNOX1	hth-P3; dorsotonals [Drosophila melanogaster]	4.75	Down	0.000479639	0.00335766	24939.7	89044.1	0.552714	14621.5	49743.3	0.531742	13109.7	115906	0.946346	18374.5	87076.1	0.6754
A_10_P000350	FoxD5a	AF162782	Xenopus laevis winged helix protein (FoxD5a) mRNA, complete cds [AF162782]	Xl.642	Winged helix protein	forkhead box D3 [Homo sapiens]	FXD3_MOUSE Forkhead box protein D3	FD3_DROME Fork head domain protein FD3	4.72	Down	0.00199357	0.00841563	15599.2	32691.9	0.321339	10916.3	45848.9	0.623252	4583.93	33786.4	0.867644	5606.17	42793.4	0.88289
A_10_P001451	AW200628	AW200628	da23g05.y1 normalized Xenopus laevis gastrula Xenopus laevis cDNA clone XENOPUS_SOURCE_ID:xlnga003l09 5' similar to TR:O15014 O15014 KIAA0295 ;, mRNA sequence [AW200628]	Xl.8295	Hypothetical protein LOC446274				4.71	Down	0.00345329	0.0117739	3023.45	7766.5	0.409722	1266.56	5005.87	0.596854	768.319	4572.15	0.775908	1033.99	8454.82	0.914449
A_10_P016755	BP706775	BP706775	BP706775 Osada Taira anterior neuroectoderm (ANE) pCS105 cDNA library Xenopus laevis cDNA clone XL518m07ex 5', mRNA sequence [BP706775]	Xl.74287	Transcribed locus				4.7	Down	0.00196225	0.00840166	320.312	940.266	0.467677	251.998	1180.98	0.670844	491.897	2485.84	0.703993	375.207	2636.83	0.846601
A_10_P002800	MGC52916	BC044968	Xenopus laevis similar to epithelial membrane protein 2, mRNA (cDNA clone MGC:52916 IMAGE:4889583), complete cds [BC044968]	Xl.6176	Similar to epithelial membrane protein 2	EMP2_HUMAN Epithelial membrane protein-2	EMP2_MOUSE Epithelial membrane protein-2		4.69	Down	0.00059151	0.00372674	3776.51	10623.8	0.449189	4507.4	22596.3	0.700111	2210.76	12063.3	0.73673	2633.3	16492.5	0.797132
A_10_P005616	MGC80850	BC073398	Xenopus laevis MGC80850 protein, mRNA (cDNA clone MGC:80850 IMAGE:5514552), complete cds [BC073398]	Xl.47645	MGC80850 protein	hypothetical protein STRAIT11499 [Homo sapiens]	RIKEN cDNA 3110038L01 [Mus musculus]		4.68	Down	0.0247703	0.0441812	3203.41	9027.59	0.449959	2012.67	7585.19	0.576193	386.844	3046.55	0.896275	980.027	5634.71	0.759682
A_10_P010006	BE507257	BE507257	db91b11.y1 Wellcome CRC pSK animal cap Xenopus laevis cDNA clone IMAGE:3380349 5', mRNA sequence [BE507257]	No unigene id					4.64	Down	0.00222011	0.00886441	115.731	280.322	0.384208	108.366	382.385	0.547607	34.5623	277.843	0.910023	61.8064	416.933	0.828999
A_10_P011174	BG019049	BG019049	dab03d09.y1 NICHD XGC Sp1 Xenopus laevis cDNA clone IMAGE:4173353 5', mRNA sequence [BG019049]	Xl.3082	Transcribed locus, weakly similar to XP_429706.1 hypothetical protein XP_429706 [Gallus gallus]				4.63	Down	0.00468729	0.0141215	2518.04	6888.43	0.437058	793.93	3779	0.677595	550.547	4109.69	0.873041	1020.4	4816.44	0.674002
A_10_P020308	BX849887	BX849887	BX849887 NICHD_XGC_Li1 Xenopus laevis cDNA clone IMAGp998K1811318 ; IMAGE:5129993 5', mRNA sequence [BX849887]	Xl.14841	Transcribed locus, weakly similar to XP_001117234.1 similar to serum amyloid P component precursor [Macaca mulatta]	CRP_HUMAN C-reactive protein precursor	RIKEN cDNA 1810030J14 [Mus musculus]		4.63	Down	0.0337567	0.0547307	89.5912	94.34	0.02243	63.5263	189.445	0.47453	20.3695	350.263	1.23743	12.2062	103.541	0.999859
A_10_P027075	PDGFA	M23237	X.laevis platelet-derived growth factor A chain (PDGFA) mRNA, complete cds, long form [M23237]	Xl.841	Platelet-derived growth factor A chain, long form	PDGA_HUMAN Platelet-derived growth factor, A chain precursor	PDGA_MOUSE Platelet-derived growth factor, A chain precursor	PDGF- and VEGF-related factor 1 [Drosophila melanogaster]	4.54	Down	5.42918e-06	0.000414152	311.018	1250.94	0.60445	273.526	1026.5	0.574363	257.23	1251.23	0.689752	277.612	1612.06	0.763639
A_10_P007027	hpgd-prov	BC077848	Xenopus laevis hydroxyprostaglandin dehydrogenase 15-(NAD), mRNA (cDNA clone MGC:80546 IMAGE:5161892), complete cds [BC077848]	Xl.39977	Hydroxyprostaglandin dehydrogenase 15-(NAD)	A35802 15-hydroxyprostaglandin dehydrogenase	hydroxyprostaglandin dehydrogenase 15	Fat body protein 2; Protein-6 [Drosophila melanogaster]	4.52	Down	0.000335141	0.00273608	1197.03	3654.01	0.484663	613.819	2723.66	0.647113	541.211	2616.73	0.68435	607.741	3873.04	0.804546
A_10_P005685	MGC80996	BC073478	Xenopus laevis MGC80996 protein, mRNA (cDNA clone MGC:80996 IMAGE:5542250), complete cds [BC073478]	Xl.16294	MGC80996 protein				4.5	Down	6.22545e-05	0.00106346	873.572	4009.71	0.661815	762.164	4443.85	0.765711	655.596	2681.29	0.611535	1067.15	4012.06	0.575146
A_10_P014087	BJ073152	BJ073152	BJ073152 NIBB Mochii normalized Xenopus tailbud library Xenopus laevis cDNA clone XL109b06 5', mRNA sequence [BJ073152]	Xl.72313	Transcribed locus				4.5	Down	0.00644039	0.0167531	88.3545	182.127	0.314145	60.4158	189.467	0.496384	23.1225	139.424	0.781536	20.9773	221.434	1.02385
A_10_P009189	LOC496058	BC087464	Xenopus laevis hypothetical LOC496058, mRNA (cDNA clone MGC:99296 IMAGE:7211756), complete cds [BC087464]	Xl.53475	Hypothetical LOC496058	dual-specificity tyrosine-			4.46	Down	0.000252736	0.00239305	227.835	660.032	0.461945	148.048	525.48	0.550155	99.3335	694.139	0.847578	151.352	834.435	0.741877
A_10_P002707	prdm1-prov	BC044261	Xenopus laevis PR domain containing 1, with ZNF domain, mRNA (cDNA clone MGC:52536 IMAGE:5542152), complete cds [BC044261]	Xl.8351	PR domain containing 1, with ZNF domain	B-lymphocyte-induced maturation protein 1; positive regulatory domain I-binding factor 1 [Homo sapiens]	A53503 B-lymphocyte-induced maturation protein 1 - mouse	GLAS_DROME GLASS PROTEIN	4.46	Down	0.00492428	0.0146605	1208.02	3056.05	0.403086	2032.22	4658.18	0.360245	1227.74	10486.3	0.93155	1468.14	11688	0.900889
A_10_P015030	BJ099729	BJ099729	BJ099729 NIBB Mochii normalized Xenopus early gastrula library Xenopus laevis cDNA clone XL151l22 3', mRNA sequence [BJ099729]	Xl.72536	Transcribed locus				4.46	Down	0.00753987	0.0185916	145.83	643.971	0.64502	118.625	264.769	0.34869	42.9808	221.509	0.713489	59.6615	463.467	0.892392
A_10_P011009	BF615423	BF615423	dg22d01.y1 Xenopus laevis gastrula non normalized Xenopus laevis cDNA clone XENOPUS_SOURCE_ID:xlnnga006h02 5', mRNA sequence [BF615423]	No unigene id					4.45	Down	0.00475955	0.0143132	97.8973	213.539	0.338706	58.4796	191.812	0.515871	21.1481	228.198	1.03388	62.9333	320.096	0.709147
A_10_P005624	gja1-A	BC073407	Xenopus laevis gap junction protein, alpha 1, 43kDa, mRNA (cDNA clone MGC:80870 IMAGE:5514939), complete cds [BC073407]	Xl.1109	Gap junction protein, alpha 1, 43kDa	A35853 gap junction protein Cx43, cardiac - human	A39802 gap junction protein Cx43 - mouse		4.45	Down	0.045914	0.0686637	69.6724	221.595	0.5025	50.2836	66.9837	0.124542	6.07125	134.849	1.36071	31.6439	132.033	0.619763
A_10_P004060	TWSG1	BC068634	Xenopus laevis twisted gastrulation protein, mRNA (cDNA clone MGC:79867 IMAGE:6631813), complete cds [BC068634]	Xl.778	Twisted gastrulation protein	twisted gastrulation [Homo sapiens]	twisted gastrulation protein; DNA segment, Chr 17, ERATO Doi 403, expressed [Mus musculus]	crossveinless; twisted gastrulation 2 [Drosophila melanogaster]	4.38	Down	0.000507085	0.00345908	1123.87	4139.94	0.566276	1344.02	5040.53	0.574072	1674.94	8760.75	0.719181	1735.02	8805.29	0.705733
A_10_P016113	BM262576	BM262576	dag42d09.y3 Blackshear [BM262576]	Xl.17274	Transcribed locus				4.34	Down	0.00138916	0.00648405	302.176	737.903	0.387739	124.029	665.566	0.729669	100.404	873.547	0.940208	224.741	701.177	0.494136
A_10_P005943	MGC81892	BC074149	Xenopus laevis MGC81892 protein, mRNA (cDNA clone MGC:81892 IMAGE:7008864), complete cds [BC074149]	Xl.33779	MGC81892 protein	cytochrome P450, subfamily IIJ	CPJ6_MOUSE Cytochrome P450 2J6	CP18_DROME Cytochrome P450 18a1	4.32	Down	0.00138057	0.00646214	598.18	1916.66	0.505714	413.164	1428.25	0.538681	426.92	1494.71	0.544515	462.038	4160.88	0.952872
A_10_P002331	ckm-prov	BC042249	Xenopus laevis creatine kinase, muscle, mRNA (cDNA clone MGC:53368 IMAGE:5571197), complete cds [BC042249]	Xl.5860	Creatine kinase, muscle	KIHUCM creatine kinase	KCRM_MOUSE CREATINE KINASE, M CHAIN	KARG_DROME ARGININE KINASE	4.31	Down	0.0108673	0.0239457	885.28	2378.1	0.429149	608.15	3476.11	0.757083	220.13	988.612	0.652331	536.607	2694.89	0.701317
A_10_P002045	LOC414675	AY318878	Xenopus laevis MAK-V [AY318878]	Xl.12483	MAK-V/Hunk variant	hormonally upregulated Neu-associated kinase; hormonally upregulated neu tumor-associated kinase [Homo sapiens]	hormonally upregulated Neu-associated kinase [Mus musculus]	SNF1A-P1; G protein-coupled receptor kinase 4 [Drosophila melanogaster]	4.29	Down	0.00834793	0.0199316	2441.74	8788.77	0.55623	695.422	3469.48	0.698015	732.803	5952.26	0.909652	1492.77	3465.57	0.365679
A_10_P003018	MGC52896	BC046657	Xenopus laevis hypothetical protein MGC52896, mRNA (cDNA clone MGC:52896 IMAGE:4889230), complete cds [BC046657]	Xl.4290	Hypothetical protein MGC52896	A40191 platelet-activating factor receptor - human	S63666 platelet activating factor receptor - mouse	TLR1_DROME Tachykinin-like peptides receptor 86C	4.29	Down	0.028679	0.0490414	20774.5	49135.4	0.373864	9820.47	27045.9	0.439969	2202.74	20850	0.976005	5258.56	28894.9	0.739939
A_10_P004003	MGC68797	BC061939	Xenopus laevis hypothetical protein MGC68797, mRNA (cDNA clone MGC:68797 IMAGE:4203206), complete cds [BC061939]	Xl.34494	Hypothetical protein MGC68797	GAC1_HUMAN Glioma amplified on chromosome 1 protein precursor	leucine rich repeat protein 1, neuronal [Mus musculus]	A36665 slit protein 1 precursor - fruit fly	4.28	Down	0.00053375	0.00353769	84.562	169.297	0.301473	72.4096	274.502	0.578749	52.8702	355.337	0.828423	43.5239	286.293	0.818427
A_10_P010848	BF611375	BF611375	dd79f04.y1 Wellcome CRC pcDNAI egg Xenopus laevis cDNA clone IMAGE:3430423 5', mRNA sequence [BF611375]	No unigene id					4.25	Down	0.0407019	0.0626213	118.432	313.821	0.423214	93.8934	317.144	0.528622	14.1216	110.423	0.905848	33.5051	156.343	0.66835
A_10_P016471	BP695017	BP695017	BP695017 Osada Taira anterior neuroectoderm (ANE) pCS105 cDNA library Xenopus laevis cDNA clone XL476e06ex 5', mRNA sequence [BP695017]	Xl.73388	Transcribed locus, weakly similar to XP_001091253.1 similar to mucin 15 isoform 2 [Macaca mulatta]	S53362 mucin 5AC	mucin 10, submandibular gland salivary mucin [Mus musculus]	SGS3_DROME Salivary glue protein SGS-3 precursor	4.19	Down	0.00745736	0.0184431	82.0507	98.2786	0.078376	60.6576	195.933	0.509222	43.2436	426.37	0.996653	39.2953	317.574	0.920709
A_10_P025114	CF521316	CF521316	AGENCOURT_15529047 NICHD_XGC_Kid1 Xenopus laevis cDNA clone IMAGE:7010022 5', mRNA sequence [CF521316]	Xl.9125	Transcribed locus				4.12	Down	0.000262344	0.00240915	697.655	3377.62	0.68497	955.763	3378.74	0.548404	1128.83	2836.96	0.400255	867.272	5811.46	0.826198
A_10_P017897	BQ732257	BQ732257	AGENCOURT_8097657 NICHD XGC Emb4 Xenopus laevis cDNA clone IMAGE:5572501 5', mRNA sequence [BQ732257]	Xl.71533	Transcribed locus				4.1	Down	0.00409485	0.0129433	171.248	442.96	0.41274	74.5173	247.051	0.520529	57.7933	336.198	0.764578	113.473	640.422	0.751494
A_10_P002500	MGC53195	BC043819	Xenopus laevis similar to interleukin-1 receptor-associated kinase 2, mRNA (cDNA clone MGC:53195 IMAGE:5543187), complete cds [BC043819]	Xl.16072	Similar to interleukin-1 receptor-associated kinase 2	IRA2_HUMAN Interleukin-1 receptor-associated kinase-2	IRA1_MOUSE Interleukin-1 receptor-associated kinase 1	pll-P1 [Drosophila melanogaster]	4.08	Down	0.00024905	0.0023854	137.128	433.009	0.49937	61.046	365.077	0.776727	84.7772	374.754	0.64548	90.8221	301.036	0.520302
A_10_P016250	BP685974	BP685974	BP685974 Osada Taira anterior neuroectoderm (ANE) pCS105 cDNA library Xenopus laevis cDNA clone XL404o24ex 5', mRNA sequence [BP685974]	Xl.42884	Transcribed locus				4.07	Down	0.00298236	0.0107769	273.635	1139.26	0.619453	327.651	1160.42	0.549204	118.597	591.376	0.69794	171.68	643.679	0.574208
A_10_P027046	L29057	L29057	Xenopus laevis (clone: XTCAD-1) cadherin gene, complete cds [L29057]	Xl.7483	E-cadherin	IJHUCE cadherin 1 precursor - human	CAD1_MOUSE Epithelial-cadherin precursor	T00021 DN-cadherin - fruit fly	4.06	Down	0.00083225	0.00461217	1808.21	4709.05	0.415685	2036.32	5735.02	0.449689	945.685	9474.78	1.00082	1764.41	6518.14	0.567598
A_10_P008494	LOC495089	BC084256	Xenopus laevis hypothetical LOC495089, mRNA (cDNA clone MGC:81858 IMAGE:7008397), complete cds [BC084256]	Xl.24922	Hypothetical LOC495089	VAS1_HUMAN Vacuolar ATP synthase subunit S1 precursor	VAS1_MOUSE Vacuolar ATP synthase subunit S1 precursor		4.05	Down	0.0400428	0.0617218	560.223	1327.81	0.374774	325.594	673.336	0.315555	51.2484	777.842	1.1804	263.213	950.94	0.560383
A_10_P008367	LOC494987	BC084070	Xenopus laevis hypothetical LOC494987, mRNA (cDNA clone MGC:80536 IMAGE:5161676), complete cds [BC084070]	Xl.49071	Hypothetical LOC494987	A38585 deoxycytidine kinase	A55122 deoxycytidine kinase	deoxyribonucleoside kinase [Drosophila melanogaster]	4.02	Down	0.00099249	0.00506893	6304	23564.8	0.572647	3160.64	15068.5	0.678294	2878.42	11186.5	0.589515	4163.42	15704.5	0.576844
A_10_P024009	DQ096886	DQ096886	Xenopus laevis rexp102 mRNA, complete sequence [DQ096886]	Xl.15860	Rexp102 mRNA, complete sequence				4.02	Down	0.00063591	0.0038605	886.512	2382.08	0.429272	502.232	2567.89	0.708673	368.648	1573.03	0.633198	475.643	2109.23	0.646839
A_10_P008612	MGC53910	BC084383	Xenopus laevis hypothetical protein MGC53910, mRNA (cDNA clone MGC:85469 IMAGE:6937636), complete cds [BC084383]	Xl.21885	Hypothetical protein MGC53910	hypothetical protein FLJ20330 [Homo sapiens]			3.95	Down	0.000507529	0.00345908	808.433	2769.62	0.534775	888.687	3256.01	0.563937	409.874	2028.3	0.694673	754.792	2973.07	0.595056
A_10_P017135	BP729214	BP729214	BP729214 Osada Taira anterior neuroectoderm (ANE) pCS105 cDNA library Xenopus laevis cDNA clone XL476o03ex 3', mRNA sequence [BP729214]	Xl.15595	Similar to eukaryotic translation initiation factor 4A2	IF42_HUMAN Eukaryotic initiation factor 4A-II	IF42_MOUSE Eukaryotic initiation factor 4A-II	IF4A_DROME Eukaryotic initiation factor 4A	3.94	Down	0.0387908	0.0603534	575.954	1829.14	0.501859	172.197	338.695	0.293783	146.247	554.675	0.578682	113.658	1159.71	1.00752
A_10_P019760	BX843958	BX843958	BX843958 Soares NXEG Xenopus laevis cDNA clone IMAGp998G1310646 ; IMAGE:4783140 5', mRNA sequence [BX843958]	Xl.17139	Transcribed locus, moderately similar to XP_001083359.1 similar to EH domain binding protein 1 isoform 3 [Macaca mulatta]	hypothetical protein FLJ14966 [Homo sapiens]	tangerin [Mus musculus]		3.93	Down	0.00415893	0.0130026	1375.82	3913.91	0.454048	952.197	4106.2	0.634713	1296.31	7426.73	0.758117	2690.43	9157.55	0.531969
A_10_P008916	BC084972	BC084972	Xenopus laevis cDNA clone MGC:84408 IMAGE:7019052, complete cds [BC084972]	Xl.958	CDNA clone MGC:84408 IMAGE:7019052	SIP1_HUMAN Zinc finger homeobox protein 1b	SIP1_MOUSE Zinc finger homeobox protein 1b	S33641 homeotic protein zfh-1 - fruit fly	3.91	Down	0.00356042	0.0119843	11525.8	26359.5	0.359266	6185.01	20761.1	0.52591	3529.82	15796.4	0.650812	4224.48	28854.9	0.83449
A_10_P002197	MGC52759	BC041234	Xenopus laevis similar to phosphatidylserine decarboxylase, mRNA (cDNA clone MGC:52759 IMAGE:4684113), complete cds [BC041234]	Xl.16040	Similar to phosphatidylserine decarboxylase	phosphatidylserine decarboxylase [Homo sapiens]			3.9	Down	0.00124888	0.0060024	294.748	591.644	0.30261	213.859	815.61	0.581354	185.641	759.87	0.61205	222.321	1634.21	0.866341
A_10_P008199	LOC397849	BC082825	Xenopus laevis cDNA clone MGC:79947 IMAGE:6317147, complete cds [BC082825]	Xl.7825	Zinc finger protein XFDL 156	A54661 zinc finger protein ZNF41 - human	zinc finger protein 235 [Mus musculus]	crol-P1 [Drosophila melanogaster]	3.9	Down	0.00671251	0.0172177	9544.29	30914.3	0.510415	3638.18	9940.63	0.43653	4948.38	27337.9	0.742139	6049.89	28588.1	0.674464
A_10_P003082	MGC53786	BC046731	Xenopus laevis similar to neuro-oncological ventral antigen 1, mRNA (cDNA clone MGC:53786 IMAGE:5537475), complete cds [BC046731]	Xl.65826	Similar to neuro-oncological ventral antigen 1	neuro-oncological ventral antigen 2; neuro-oncological ventral antigen 3 [Homo sapiens]	poly	mushroom-body expressed; mushroom bodies [Drosophila melanogaster]	3.88	Down	0.000672246	0.00399252	716.781	2330.03	0.511975	945.665	3077.94	0.512523	1190.87	4527.26	0.57992	928.558	5224.97	0.75028
A_10_P006602	MGC80108	BC077287	Xenopus laevis MGC80108 protein, mRNA (cDNA clone MGC:80108 IMAGE:4965259), complete cds [BC077287]	Xl.34010	MGC80108 protein	PTPL1-associated RhoGAP 1 [Homo sapiens]	MY9B_MOUSE Myosin IXb	rn-P1; Distal-into-proximal; roughened eye [Drosophila melanogaster]	3.86	Down	0.000994208	0.00506893	781.575	1955.11	0.3982	319.509	2099.85	0.817706	485.415	1798.4	0.568807	741.684	2693.17	0.560014
A_10_P019531	BC097740	BC097740	Xenopus laevis cDNA clone MGC:115426 IMAGE:6323598, complete cds [BC097740]	Xl.45218	Hypothetical protein MGC115426				3.85	Down	0.000529357	0.00352267	453.433	1227.74	0.432593	266.183	1055.66	0.598344	229.329	1072.84	0.669618	401.284	1752.23	0.642759
A_10_P025509	CK796935	CK796935	AGENCOURT_18791976 NICHD_XGC_Te2N Xenopus laevis cDNA clone IMAGE:7205696 5', mRNA sequence [CK796935]	Xl.6135	Transcribed locus				3.82	Down	0.00210398	0.00867747	596.459	1925.69	0.509007	767.29	2723.19	0.550118	274.279	1487.91	0.734055	450.861	1551.9	0.536675
A_10_P011042	BG016248	BG016248	de58f08.y1 Kirschner embryo St10 14 Xenopus laevis cDNA clone IMAGE:3516039 5', mRNA sequence [BG016248]	Xl.24168	Hypothetical protein MGC80198	A40138 glycogen phosphorylase	PHS2_MOUSE Glycogen phosphorylase, muscle form	PHSG_DROME Glycogen phosphorylase	3.81	Down	0.0348024	0.0559879	346.155	824.901	0.377132	73.5321	228.214	0.491866	56.2008	444.424	0.898138	85.2548	306.056	0.555253
A_10_P006952	LOC397701	BC077761	Xenopus laevis FGF receptor 4a, mRNA (cDNA clone MGC:79930 IMAGE:4957007), complete cds [BC077761]	Xl.1008	FGF receptor 4a	fibroblast growth factor receptor 4, isoform 1 precursor; tyrosine kinase related to fibroblast growth factor receptor; tyrosylprotein kinase; protein-tyrosine kinase; hydroxyaryl-protein kinase [Homo sapiens]	S18209 fibroblast growth factor receptor 4 precursor	A49120 fibroblast growth factor receptor homolog DFR1 - fruit fly	3.78	Down	0.000277996	0.00248994	2745.05	9455.44	0.537132	2655.47	9235.6	0.541325	3265.69	13553.7	0.618069	4084.16	16850.5	0.615458
A_10_P016206	BP684213	BP684213	BP684213 Osada Taira anterior neuroectoderm (ANE) pCS105 cDNA library Xenopus laevis cDNA clone XL445e16ex 5', mRNA sequence [BP684213]	Xl.50608	Transcribed locus				3.78	Down	0.0168385	0.0329414	486.229	1550.19	0.503545	192.445	905.596	0.672628	119.907	465.466	0.58979	160.302	559.077	0.54335
A_10_P000751	fut1	AJ575933	Xenopus laevis mRNA for alpha2-fucosyltransferase (fut1 gene) [AJ575933]	Xl.24073	Alpha2-fucosyltransferase	A36047 galactoside 2-alpha-L-fucosyltransferase	FUT1_MOUSE Galactoside 2-L-fucosyltransferase 1		3.77	Down	0.00267069	0.0101035	838.044	2580.55	0.488445	654.027	2036.77	0.493347	1119.03	6185.05	0.742496	1003.78	3808.81	0.579301
A_10_P000395	LOC398172	AF195021	Xenopus laevis zinc finger protein Fez mRNA, complete cds [AF195021]	Xl.645	Zinc finger protein Fez	ZN85_HUMAN Zinc finger protein 85	zinc finger protein 312; forebrain embryonic zinc finger [Mus musculus]	T13652 hypothetical protein 95B7.7 - fruit fly	3.75	Down	0.0373374	0.0588225	80.7894	277.032	0.535176	100.037	572.341	0.757494	37.3106	68.9619	0.286537	48.6552	264.626	0.735113
A_10_P000721	RDC1	BC098974	Xenopus laevis RDC1 like protein, mRNA (cDNA clone MGC:114801 IMAGE:4632706), complete cds [BC098974]	Xl.15037	RDC1 like protein	A39714 G protein-coupled receptor RDC1 - human	RDC1_MOUSE G protein-coupled receptor RDC1 homolog	TLR1_DROME Tachykinin-like peptides receptor 86C	3.75	Down	0.00210686	0.00867747	311.993	843.049	0.431708	266.987	503.165	0.27522	131.058	1059.56	0.907644	163.101	785.867	0.683246
A_10_P002772	sfrp2-prov	BC044687	Xenopus laevis secreted frizzled-related sequence protein 2, mRNA (cDNA clone MGC:53344 IMAGE:5571003), complete cds [BC044687]	Xl.15963	Secreted frizzled-related sequence protein 2	JE0174 frizzled protein-2 - human	secreted frizzled-related sequence protein 2; stromal cell derived factor 5; secreted frizzled-related sequence protein 5 [Mus musculus]	FRIZ_DROME Frizzled protein precursor	3.73	Down	0.00202389	0.00846865	16275.1	34457.5	0.325759	14538.6	32820.2	0.353618	6680.82	37495.8	0.749175	7386.23	53393	0.859331
A_10_P005261	MGC80468	BC072936	Xenopus laevis MGC80468 protein, mRNA (cDNA clone MGC:80468 IMAGE:5156307), complete cds [BC072936]	Xl.12327	MGC80468 protein	endothelial PAS domain protein 1 [Homo sapiens]	PAS1_MOUSE Endothelial PAS domain protein 1	SIMA_DROME Similar protein	3.7	Down	0.00263688	0.0100093	1892.98	3906.42	0.314632	835.675	3045.88	0.561676	559.328	3111.52	0.745518	922.647	4113.65	0.649128
A_10_P016505	BP696514	BP696514	BP696514 Osada Taira anterior neuroectoderm (ANE) pCS105 cDNA library Xenopus laevis cDNA clone XL407k13ex 5', mRNA sequence [BP696514]	Xl.41612	Transcribed locus				3.7	Down	0.0456932	0.0684571	71.9331	138.739	0.285271	55.2721	74.5498	0.129941	11.1141	85.7614	0.889531	11.1624	104.757	0.971052
A_10_P019816	BX844615	BX844615	BX844615 Wellcome CRC pRN3 St13 17 egg animal cap Xenopus laevis cDNA clone IMAGp998F178494 ; IMAGE:3475600 5', mRNA sequence [BX844615]	Xl.13999	Transcribed locus, weakly similar to XP_001106913.1 similar to roundabout, axon guidance receptor, homolog 3 [Macaca mulatta]	roundabout 1, isoform a; axon guidance receptor [Homo sapiens]	retinoblastoma inhibiting gene 1 [Mus musculus]		3.7	Down	0.0204131	0.0382198	91.9571	182.708	0.298173	85.2971	250.049	0.467092	57.8548	286.139	0.693806	150.766	984.495	0.815045
A_10_P000644	LOC397976	AJ001834	Xenopus laevis mRNA for an homeobox Iro protein 1 [AJ001834]	Xl.69	Homeobox Iro protein	IRX4_HUMAN Iroquois-class homeodomain protein IRX-4	IRX3_MOUSE Iroquois-class homeodomain protein IRX-3	T03095 homeoprotein Sail - fruit fly	3.69	Down	0.0309258	0.0516757	3894.44	10036.2	0.411127	5169.66	10022.9	0.287529	781.63	5433.12	0.841318	1384.74	7390.48	0.727489
A_10_P011166	BG018769	BG018769	daa56d01.y1 Wellcome CRC pCS2+ st19-26 Xenopus laevis cDNA clone IMAGE:4059697 5' similar to TR:P79948 P79948 LUNATIC FRINGE. ;, mRNA sequence [BG018769]	Xl.1077	Lunatic fringe		lunatic fringe gene homolog	A55376 fringe protein precursor - fruit fly	3.69	Down	0.000931864	0.00487938	2142.84	10616.6	0.694994	2203.06	6820.09	0.490764	2942.11	7683.88	0.416967	3374.46	15609.1	0.665167
A_10_P008223	LOC494752	BC082852	Xenopus laevis hypothetical LOC494752, mRNA (cDNA clone MGC:81668 IMAGE:6864569), complete cds [BC082852]	Xl.33867	Hypothetical LOC494752	STXB_HUMAN Syntaxin 11	syntaxin 1B; syntaxin1B; syntaxin 1 b [Mus musculus]	Syntaxin 1A; syntaxin1; syntaxin-1A; syntaxin [Drosophila melanogaster]	3.67	Down	0.018603	0.0355949	2204.16	6952.7	0.49891	845.529	2455.81	0.463067	450.64	3637.01	0.906459	1039.83	2553.38	0.39017
A_10_P002409	MGC52906	BC043622	Xenopus laevis similar to L-myc-2 protein, mRNA (cDNA clone MGC:52906 IMAGE:4889387), complete cds [BC043622]	Xl.179	Similar to L-myc-2 protein	MYCL_HUMAN L-myc-1 proto-oncogene protein	MYCL_MOUSE L-MYC PROTO-ONCOGENE PROTEIN		3.66	Down	0.0038703	0.0125994	24949	67492.1	0.4322	14706.2	47587.3	0.509992	7030.85	44599.2	0.804697	18038.9	58359.2	0.510297
A_10_P020454	BX851469	BX851469	BX851469 Soares NXEG Xenopus laevis cDNA clone IMAGp998E088084 ; IMAGE:3300463 5', mRNA sequence [BX851469]	Xl.18974	Transcribed locus				3.64	Down	0.00365353	0.0121321	238.077	775.997	0.513141	109.032	434.774	0.600708	87.3738	571.654	0.814538	199.522	410.399	0.314651
A_10_P008475	LOC495072	BC084236	Xenopus laevis hypothetical LOC495072, mRNA (cDNA clone MGC:81586 IMAGE:6863461), complete cds [BC084236]	Xl.50492	Hypothetical LOC495072	hypothetical protein FLJ20668 [Homo sapiens]			3.61	Down	0.00283858	0.010499	7322.5	20828.9	0.454006	4124.11	14481.9	0.545495	5571.52	18083.6	0.511641	7752.35	40457	0.717701
A_10_P002339	MGC53410	BC042262	Xenopus laevis similar to potassium channel, subfamily K, member 1, mRNA (cDNA clone MGC:53410 IMAGE:5571684), complete cds [BC042262]	Xl.21929	Similar to potassium channel, subfamily K, member 1	S65566 inward rectifier potassium channel TWIK-1 - human	CIW1_MOUSE Potassium channel subfamily K member 1	ORK1_DROME Open rectifier potassium channel protein 1	3.61	Down	0.00184628	0.00798769	366.033	671.788	0.263712	186.009	683.66	0.565307	125.08	590.136	0.674309	151.426	807.131	0.727141
A_10_P003176	nkx3-1-prov	BC047968	Xenopus laevis NK3 transcription factor related, locus 1 (Drosophila), mRNA (cDNA clone MGC:53041 IMAGE:5537411), complete cds [BC047968]	Xl.9076	NK3 transcription factor related, locus 1 (Drosophila)	HK31_HUMAN Homeobox protein NKX-3.1	HK31_MOUSE Homeobox protein NKX-3.1	HMBP_DROME Homeobox protein bagpipe	3.6	Down	0.000680437	0.0040124	1084.96	2216.56	0.310265	1203.52	3797.59	0.499054	742.091	4994.85	0.828085	995.744	3850.19	0.587336
A_10_P005416	MGC83622	BC073116	Xenopus laevis MGC83622 protein, mRNA (cDNA clone MGC:83622 IMAGE:5084377), complete cds [BC073116]	Xl.2079	MGC83622 protein	B3G8_HUMAN Probable beta-1,3-galactosyltransferase 8	UDP-Gal:betaGlcNAc beta 1,3-galactosyltransferase, polypeptide 1 [Mus musculus]	brn-P1; Gene B [Drosophila melanogaster]	3.6	Down	0.0143372	0.029257	19630.3	70231.5	0.553605	7676.18	36421.3	0.67621	6446.13	37893.8	0.769002	10306	17401.7	0.227352
A_10_P012162	BG360019	BG360019	dab90e03.y1 NICHD XGC Emb2 Xenopus laevis cDNA clone IMAGE:4404940 5' similar to SW:BB61_RABIT Q05004 BRUSH BORDER 61.9 KD PROTEIN PRECURSOR. ;, mRNA sequence [BG360019]	No unigene id					3.53	Down	0.00911281	0.0212675	204.3	299.105	0.165556	141.237	281.132	0.298962	68.3108	389.428	0.757133	73.7025	686.119	0.969081
A_10_P002319	Fzd7	BC042228	Xenopus laevis frizzled homolog 7 (Drosophila), mRNA (cDNA clone MGC:52543 IMAGE:5570875), complete cds [BC042228]	Xl.633	Frizzled homolog 7 (Drosophila)	frizzled 7; frizzled	FZD7_MOUSE Frizzled 7 precursor	S15708 hypothetical protein - fruit fly	3.5	Down	0.00251323	0.0096847	61879.6	152944	0.392984	28880.5	83430.8	0.460722	22425.7	113792	0.705368	30996.9	128793	0.618663
A_10_P007833	MGC84072	BC081140	Xenopus laevis MGC84072 protein, mRNA (cDNA clone MGC:84072 IMAGE:6948820), complete cds [BC081140]	Xl.62196	MGC84072 protein	BASP_HUMAN Brain acid soluble protein 1	1601423A neurofilament protein NF-H [Mus musculus]	bangles and beads [Drosophila melanogaster]	3.5	Down	0.041176	0.0631746	153.272	202.569	0.121111	57.3912	146.635	0.407393	30.0391	130.876	0.63952	59.0006	602.029	1.00996
A_10_P020622	BX853358	BX853358	BX853358 Soares NXEG Xenopus laevis cDNA clone IMAGp998I238084 ; IMAGE:3300574 5', mRNA sequence [BX853358]	Xl.11048	Transcribed locus				3.49	Down	0.00422966	0.0131493	4826.28	9459.93	0.292276	4326.54	14481.5	0.524673	3211.88	16506.8	0.710917	6706.01	29463.6	0.643783
A_10_P000353	HAS2	AF168465	Xenopus laevis hyaluronan synthase 2 (HAS2) mRNA, complete cds [AF168465]	Xl.608	Hyaluronan synthase 2	hyaluronan synthase 2 [Homo sapiens]	HAS2_MOUSE Hyaluronan synthase 2		3.48	Down	0.00387837	0.0126009	81.9289	230.607	0.449435	171.644	393.182	0.359965	65.6155	242.725	0.579875	70.2476	431.209	0.789653
A_10_P002074	ABCA4	AY429516	Xenopus laevis retinal ABCA4 transporter (ABCA4) mRNA, complete cds [AY429516]	Xl.17529	ATP-binding cassette, sub-family A, member 4	ABCR_HUMAN Retinal-specific ATP-binding cassette transporter	ATP-binding cassette, sub-family A, member 4; ATP-binding cassette 10; Rim protein [Mus musculus]	FYFFW white protein - fruit fly	3.48	Down	0.00479918	0.0144062	93.5983	215.166	0.361505	56.0973	169.302	0.47972	63.9064	149.622	0.368213	51.1726	464.394	0.95662
A_10_P000271	fkh-5	AF064810	Xenopus laevis forkhead-domain-containing protein 5 (fkh-5) mRNA, complete cds [AF064810]	Xl.403	Forkhead-domain-containing protein 5	forkhead box B1 [Homo sapiens]	forkhead box B1; forkhead box B1a; forkhead box B1b; mesoderm/mesenchyme forkhead 3 [Mus musculus]	FD4_DROME Fork head domain protein FD4	3.47	Down	0.00215003	0.00875749	2813.09	7428.69	0.421729	3797.76	10623.3	0.446733	1624.5	5777.45	0.551148	1824.63	10120.9	0.743996
A_10_P009409	BC089147	BC089147	Xenopus laevis cDNA clone MGC:85058 IMAGE:6327110, complete cds [BC089147]	Xl.13767	Hypothetical protein MGC85058	B3G8_HUMAN Probable beta-1,3-galactosyltransferase 8	UDP-GlcNAc:betaGal beta-1,3-N-acetylglucosaminyltransferase 3 [Mus musculus]	brn-P1; Gene B [Drosophila melanogaster]	3.47	Down	0.0015094	0.00690904	4523.81	15456.2	0.533597	3288.11	7935.63	0.382635	2381.07	16282.8	0.835047	3495.82	9015.23	0.41125
A_10_P026596	CV079516	CV079516	AGENCOURT_31443018 NICHD_XGC_Te2 Xenopus laevis cDNA clone IMAGE:7391748 5', mRNA sequence [CV079516]	Xl.19814	Transcribed locus	serine protease inhibitor, Kazal type, 2	ISK3_MOUSE Serine protease inhibitor Kazal-type 3 precursor		3.47	Down	0.0381211	0.0596023	159.098	262.834	0.218016	133.65	452.077	0.529244	65.6491	350.383	0.72784	28.1763	137.452	0.689987
A_10_P006669	snn-prov	BC077355	Xenopus laevis stannin, mRNA (cDNA clone MGC:81301 IMAGE:6632195), complete cds [BC077355]	Xl.22826	Stannin	T47139 hypothetical protein DKFZp761P2414.1 - human	SNN_MOUSE STANNIN		3.46	Down	6.79952e-05	0.00110459	4807.15	12920.2	0.429381	3563.88	11933.3	0.524837	3510.21	17350.5	0.694027	4943.01	15959.9	0.509068
A_10_P014720	BJ089244	BJ089244	BJ089244 NIBB Mochii normalized Xenopus tailbud library Xenopus laevis cDNA clone XL096o02 3', mRNA sequence [BJ089244]	Xl.13874	Transcribed locus				3.46	Down	0.0215194	0.0397965	202.769	376.842	0.269157	160.719	482.864	0.477757	42.9018	221.684	0.712251	65.3806	323.16	0.69401
A_10_P010879	BF612417	BF612417	df07g09.y1 Wellcome CRC pRN3 St13 17 egg animal cap Xenopus laevis cDNA clone IMAGE:3556793 5', mRNA sequence [BF612417]	Xl.44629	Transcribed locus				3.44	Down	0.000244405	0.00236101	2120.01	5548.44	0.417833	1382.57	4247.49	0.487446	1120.53	4567.34	0.609641	1131.68	4811.84	0.628548
A_10_P016833	BP710184	BP710184	BP710184 Osada Taira anterior neuroectoderm (ANE) pCS105 cDNA library Xenopus laevis cDNA clone XL409i08ex 5', mRNA sequence [BP710184]	Xl.53652	Transcribed locus, weakly similar to NP_001005654.1 recognition complex, subunit 4-like [Xenopus tropicalis]				3.44	Down	0.0199557	0.037533	147.733	308.001	0.319074	119.887	455.442	0.579662	31.9667	187.317	0.767908	111.904	339.245	0.481744
A_10_P000265	C3H-2	AF061981	Xenopus laevis CCCH zinc finger protein C3H-2 (C3H-2) mRNA, complete cds [AF061981]	Xl.475	CCCH zinc finger protein C3H-2	S34854 epidermal growth factor-response factor 1 - human	TISB_MOUSE Butyrate response factor 1	2104281A cc1 gene [Drosophila melanogaster]	3.43	Down	2.08873e-05	0.000706331	1453.04	4403.2	0.481491	1203.38	4856.58	0.605926	1065.56	3438.74	0.508826	1342.73	4698.64	0.544072
A_10_P001830	AW767188	AW767188	da64a01.y1 Harland stage 19-23 Xenopus laevis cDNA clone IMAGE:3199656 5', mRNA sequence [AW767188]	Xl.70262	Transcribed locus				3.37	Down	0.0169951	0.0332086	1065.68	2472.34	0.36548	818.268	3095.23	0.577797	1630.75	5922.45	0.560156	2229.51	9060.79	0.608952
A_10_P013518	BJ046550	BJ046550	BJ046550 NIBB Mochii normalized Xenopus neurula library Xenopus laevis cDNA clone XL007l20 3', mRNA sequence [BJ046550]	Xl.15579	Transcribed locus, weakly similar to NP_065262.1 carrier family 16, member 8 [Mus musculus]	solute carrier family 16	MOT4_MOUSE Monocarboxylate transporter 4		3.37	Down	0.0469347	0.0698749	430.628	632.809	0.167171	203.915	316.999	0.191608	54.6947	528.061	0.98342	80.2388	471.457	0.769727
A_10_P002064	ID14	AY363162	Xenopus laevis ID14 (ID14) mRNA, complete cds [AY363162]	Xl.29784	ID14 protein	tectorin alpha precursor; Tectorin, alpha [Homo sapiens]	tectorin alpha; [a]-tectorin [Mus musculus]		3.36	Down	0.0160424	0.0317926	143.418	199.917	0.144247	85.7199	238.562	0.444519	26.0208	200.737	0.886382	63.6904	272.559	0.631664
A_10_P002208	eif4a2-prov	BC041252	Xenopus laevis eukaryotic translation initiation factor 4A2, mRNA (cDNA clone MGC:52799 IMAGE:4724842), complete cds [BC041252]	Xl.5092	Eukaryotic translation initiation factor 4A2	IF42_HUMAN Eukaryotic initiation factor 4A-II	IF42_MOUSE Eukaryotic initiation factor 4A-II	IF4A_DROME Eukaryotic initiation factor 4A	3.36	Down	7.07806e-05	0.00111928	6629.72	15778.2	0.376563	5529.82	15566.2	0.449472	3878.2	17808.6	0.661967	4566.55	18928.1	0.617524
A_10_P011712	BG160506	BG160506	daa26f10.y1 NICHD XGC Lu1 Xenopus laevis cDNA clone IMAGE:4057483 5', mRNA sequence [BG160506]	Xl.32988	Transcribed locus				3.36	Down	0.000675854	0.00399961	2150.8	6719.44	0.494733	2155.36	8957.49	0.618666	2111.14	4572.18	0.33563	2377.75	10784.5	0.65677
A_10_P013844	BJ058828	BJ058828	BJ058828 NIBB Mochii normalized Xenopus tailbud library Xenopus laevis cDNA clone XL060l09 5', mRNA sequence [BJ058828]	No unigene id					3.35	Down	0.0119633	0.0257087	72.9541	165.358	0.355377	86.1887	289.032	0.525496	31.0707	153.189	0.692709	105.835	356.581	0.527521
A_10_P025089	CF520036	CF520036	AGENCOURT_15529701 NICHD_XGC_Kid1 Xenopus laevis cDNA clone IMAGE:7010354 5', mRNA sequence [CF520036]	Xl.18381	Transcribed locus				3.35	Down	0.0329764	0.0537814	1217.04	3020.05	0.394709	683.822	2331.98	0.532782	304.16	781.209	0.409891	337.094	1949.9	0.762866
A_10_P013337	BJ038391	BJ038391	BJ038391 NIBB Mochii normalized Xenopus neurula library Xenopus laevis cDNA clone XL043f01 5', mRNA sequence [BJ038391]	Xl.33584	Transcribed locus				3.34	Down	0.00798527	0.0193444	263.652	354.98	0.129173	86.4306	275.78	0.503895	106.339	488.559	0.663816	80.9127	509.383	0.819413
A_10_P005280	BC072959	BC072959	Xenopus laevis cDNA clone MGC:82481 IMAGE:4959497, complete cds [BC072959]	Xl.58275	Neuro-oncological ventral antigen 1	neuro-oncological ventral antigen 2; neuro-oncological ventral antigen 3 [Homo sapiens]	poly	mushroom-body expressed; mushroom bodies [Drosophila melanogaster]	3.33	Down	0.000104292	0.00148155	6213.84	15753.5	0.404017	5465.05	13859.2	0.404144	5488.33	21124.3	0.585358	4510.12	22502.3	0.698135
A_10_P005989	MGC82133	BC074207	Xenopus laevis MGC82133 protein, mRNA (cDNA clone MGC:82133 IMAGE:7012183), complete cds [BC074207]	Xl.43573	MGC82133 protein	T42659 hypothetical protein DKFZp434K1815.1 - human			3.32	Down	0.0115852	0.0252079	24180.2	65433.1	0.432337	10696.4	26492.5	0.393885	6402.81	41764.7	0.813852	12071.4	33449.2	0.442257
A_10_P009632	BC092156	BC092156	Xenopus laevis cDNA clone MGC:115049 IMAGE:6954704, complete cds [BC092156]	Xl.52134	Hypothetical protein MGC115049	schwannomin interacting protein 1 [Homo sapiens]	schwannomin interacting protein 1; neurofibromatosis 2 interacting protein [Mus musculus]		3.32	Down	0.00230786	0.00914863	1053.8	3412.18	0.510275	1031.69	4572.31	0.646588	558.777	2160.27	0.587339	1009.46	2215.05	0.3414
A_10_P026132	CK806894	CK806894	AGENCOURT_19191767 NICHD_XGC_Te2 Xenopus laevis cDNA clone IMAGE:7209494 5', mRNA sequence [CK806894]	Xl.12792	Transcribed locus				3.31	Down	0.00146438	0.00677587	13631.9	37277	0.436884	6914.47	21723.5	0.49717	9837.38	36311.8	0.567213	12015	45428.3	0.577613
A_10_P003385	dj473b4-prov	BC054306	Xenopus laevis hypothetical protein MGC64576, mRNA (cDNA clone MGC:64576 IMAGE:6880501), complete cds [BC054306]	Xl.26524	Hypothetical protein MGC64576	hypothetical protein dJ473B4 [Homo sapiens]			3.27	Down	0.0460093	0.0687443	447.827	1006.37	0.351646	907.441	2923.45	0.508077	179.724	617.813	0.536315	299.588	1374.19	0.661547
A_10_P003722	MGC69076	BC059331	Xenopus laevis hypothetical protein MGC69076, mRNA (cDNA clone MGC:69076 IMAGE:4968838), complete cds [BC059331]	Xl.31785	Hypothetical protein MGC69076	T50627 hypothetical protein DKFZp547C176.1 - human			3.27	Down	4.0502e-05	0.000860409	776.426	1779.24	0.360135	675.408	2277.17	0.527829	606.726	2831.23	0.668836	754.559	2379.6	0.498857
A_10_P020079	BX847580	BX847580	BX847580 Cho Li treated gastrula Xenopus laevis cDNA clone IMAGp998N229034 ; IMAGE:3749589 5', mRNA sequence [BX847580]	Xl.57695	Transcribed locus	B28096 line-1 protein ORF2 - human	POL2_MOUSE Retrovirus-related POL polyprotein [Contains: Reverse transcriptase ; Endonuclease]		3.27	Down	0.0042214	0.0131482	6600.77	12142.3	0.264705	3076.02	8217	0.426724	2141.91	12355.3	0.761201	3637.64	14724.8	0.60722
A_10_P000379	brn3d-A	AF184979	Xenopus laevis class IV POU-homeodomain protein (Brn3d) mRNA, complete cds [AF184979]	Xl.701	Class IV POU-homeodomain protein	2118317A Brn-3c gene [Homo sapiens]	B49642 POU-domain protein Brn-3.1 - mouse	abnormal chemosensory jump 6; Twin of I-POU [Drosophila melanogaster]	3.25	Down	0.0157212	0.0313856	287.519	589.026	0.311468	331.29	488.307	0.168484	89.644	459.989	0.710251	108.708	778.365	0.854937
A_10_P003362	prdx6-prov	BC054278	Xenopus laevis peroxiredoxin 6, mRNA (cDNA clone MGC:64522 IMAGE:6877839), complete cds [BC054278]	Xl.61452	Peroxiredoxin 6	AOP2_HUMAN Antioxidant protein 2	peroxiredoxin 5; anti-oxidant protein 2; acidic calcium-independent phospholipase A2 [Mus musculus]	Peroxiredoxin 6005 [Drosophila melanogaster]	3.25	Down	0.0227884	0.0414949	137.676	138.379	0.002212	59.6406	212.86	0.552552	37.613	123.245	0.515343	35.0551	333.858	0.984249
A_10_P003319	MGC64405	BC054223	Xenopus laevis slow troponin I, mRNA (cDNA clone MGC:64405 IMAGE:6879065), complete cds [BC054223]	Xl.11074	Slow troponin I	troponin I, skeletal, slow; Troponin-I, skeletal, slow [Homo sapiens]	troponin I, skeletal, slow 1 [Mus musculus]	A38594 troponin I - fruit fly	3.24	Down	0.0135435	0.0280521	817.571	1531.61	0.272623	512.856	1652.6	0.508171	179.019	955.609	0.726623	409.714	1400.85	0.534983
A_10_P004075	MGC81050	BC068665	Xenopus laevis hypothetical protein MGC81050, mRNA (cDNA clone MGC:81050 IMAGE:6316264), complete cds [BC068665]	Xl.8563	Hypothetical protein MGC81050	MEP50 protein [Homo sapiens]		Lis1-P1 [Drosophila melanogaster]	3.24	Down	0.0199229	0.0375138	9420.9	23144.1	0.390347	4758.31	14366.6	0.4799	2174.75	7979.24	0.564859	3924.67	15979.9	0.609581
A_10_P001780	AW765822	AW765822	da77g01.y1 Harland stage 19-23 Xenopus laevis cDNA clone IMAGE:3200976 5' similar to gb:Z23143 M.musculus ALK-6 mRNA, complete CDS (MOUSE); gb:gb [AW765822]	Xl.70191	Transcribed locus, weakly similar to NP_033742.2 A receptor, type II-like 1 [Mus musculus]	bone morphogenetic protein receptor, type IB; serine/threonine receptor kinase [Homo sapiens]	A53444 activin receptor-like kinase 6 precursor - mouse	A55921 serine/threonine kinase Atr-1 - fruit fly	3.23	Down	0.00729397	0.0181473	225.413	489.945	0.337168	420.055	1388.43	0.519219	284.199	705.838	0.396041	177.008	1084.68	0.787555
A_10_P002604	rap2c-prov	BC043998	Xenopus laevis RAP2C, member of RAS oncogene family, mRNA (cDNA clone MGC:53342 IMAGE:5570981), complete cds [BC043998]	Xl.75469	RAP2C, member of RAS oncogene family	RAP2A, member of RAS oncogene family; RAP2, member of RAS oncogene family	RAP2B, member of RAS oncogene family [Mus musculus]	Rap2l-P1 [Drosophila melanogaster]	3.23	Down	0.000724199	0.00418118	515.208	1246.31	0.383643	532.101	1652.43	0.49213	256.787	1226.44	0.678773	473.664	1442.13	0.484036
A_10_P004127	MGC81185	BC068728	Xenopus laevis hypothetical protein MGC81185, mRNA (cDNA clone MGC:81185 IMAGE:6318338), complete cds [BC068728]	Xl.13161	Hypothetical protein MGC81185	beta-1,3-N-acetylglucosaminyltransferase bGnT-1; beta3gal-T5 gene; beta-1,3-N-acetylglucosaminyltransferase bGnT-2 [Homo sapiens]	UDP-Gal:betaGlcNAc beta 1,3-galactosyltransferase, polypeptide 1 [Mus musculus]	brn-P1; Gene B [Drosophila melanogaster]	3.22	Down	0.000635884	0.0038605	4255.19	7434.13	0.242311	2832.9	8608.47	0.482695	2020.48	10814.2	0.728525	2936.32	11165	0.580047
A_10_P007687	MGC86475	BC080428	Xenopus laevis MGC86475 protein, mRNA (cDNA clone MGC:86475 IMAGE:4680448), complete cds [BC080428]	Xl.15961	MGC86475 protein	Protein inhibitor of activated STAT X [Homo sapiens]	protein inhibitor of activated STAT gamma [Mus musculus]	Suppressor of variegation 2-10; zinc finger-containing Miz1 PIAS3-like [Drosophila melanogaster]	3.22	Down	0.00683867	0.0174602	9198.52	16928	0.264888	6196.57	17071.9	0.440129	3078.24	11148.9	0.559205	3215.83	18910.4	0.769485
A_10_P020617	BX853276	BX853276	BX853276 NICHD_XGC_Sp1 Xenopus laevis cDNA clone IMAGp998A159473 ; IMAGE:4173206 5', mRNA sequence [BX853276]	Xl.51481	Transcribed locus, weakly similar to XP_001094565.1 Rho GTPase activating protein 6 [Macaca mulatta]	Rho GTPase activating protein 6 isoform 2; rhoGAPX-1 [Homo sapiens]	Rho GTPase activating protein 6 [Mus musculus]		3.2	Down	0.00430313	0.013278	777.301	1970.86	0.404066	657.59	2148.99	0.514278	622.958	2312.38	0.569686	1341.53	4593.77	0.534777
A_10_P000497	MGC68418	AF310007	Xenopus laevis spalt transcription factor Sall1 (sall1) mRNA, complete cds [AF310007]	Xl.3005	Hypothetical protein MGC68418	sal-like 1	sal-like 1	T13805 spalt-related protein - fruit fly	3.19	Down	0.0221879	0.0406348	8930.01	15737.2	0.246075	5675.01	11480.6	0.305997	1631.06	10549.3	0.810132	3675.98	16464	0.650988
A_10_P016135	BP672375	BP672375	BP672375 Osada Taira anterior neuroectoderm (ANE) pCS105 cDNA library Xenopus laevis cDNA clone XL410g20ex 5', mRNA sequence [BP672375]	Xl.49055	Transcribed locus				3.19	Down	0.0143892	0.0292716	3309.19	5224.68	0.198338	1155.94	4241.48	0.564583	748.415	3036.32	0.607924	1077.97	4765.78	0.645631
A_10_P000761	MGC81231	AJ635202	Xenopus laevis mRNA for G-protein coupled receptor (GPR4-like gene) [AJ635202]	Xl.45565	Hypothetical protein MGC81231	GPR4_HUMAN Probable G protein-coupled receptor GPR4	TDA8_MOUSE PROBABLE G PROTEIN-COUPLED RECEPTOR TDAG8	S17783 tachykinin receptor homolog DTKR - fruit fly	3.18	Down	0.00146804	0.00677587	2438.62	7341.28	0.478629	2082.31	10633	0.708113	1578.08	5861.8	0.570031	3371.45	6059.98	0.254622
A_10_P021491	CA980763	CA980763	AGENCOURT_11283144 Wellcome [CA980763]	Xl.10973	Transcribed locus, weakly similar to NP_065704.1 finger protein 287 [Homo sapiens]	kruppel-like zinc finger protein [Homo sapiens]	JN0533 finger protein pMLZ-4 - mouse	crol-P1 [Drosophila melanogaster]	3.17	Down	0.0245609	0.0438551	1929.06	6424.17	0.522472	750.123	2052.19	0.437085	661.447	3816.99	0.761183	2140.32	4119.54	0.284357
A_10_P003482	MGC68910	BC056000	Xenopus laevis hypothetical protein MGC68910, mRNA (cDNA clone MGC:68910 IMAGE:4889637), complete cds [BC056000]	Xl.1683	Hypothetical protein MGC68910	marapsin; channel-activating protease 2 [Homo sapiens]	PSS8_MOUSE Prostasin precursor	A47547 serine proteinease stubble-stubbloid	3.16	Down	0.0298684	0.0507089	11741.2	24164.7	0.313467	6512.32	15500	0.376597	2329.76	12285.7	0.722325	2965.61	11513.8	0.589043
A_10_P013869	BJ061000	BJ061000	BJ061000 NIBB Mochii normalized Xenopus tailbud library Xenopus laevis cDNA clone XL067k23 5', mRNA sequence [BJ061000]	Xl.72760	Transcribed locus	KIAA0336 gene product [Homo sapiens]			3.16	Down	0.0164937	0.0324476	70.7552	118.833	0.225178	60.054	195.623	0.512879	68.9769	301.288	0.640088	123.118	511.372	0.619321
A_10_P011650	BG038447	BG038447	dd95e07.x1 Wellcome CRC pcDNAI egg Xenopus laevis cDNA clone IMAGE:3431917 3', mRNA sequence [BG038447]	Xl.34542	Zinc finger transcription factor SALL4	similar to SALL1	sal-like 1	T13805 spalt-related protein - fruit fly	3.14	Down	0.033603	0.0545884	1935.3	4212.33	0.337773	901.524	2974.21	0.518394	414.62	1644.42	0.599594	491.662	1681.8	0.534764
A_10_P024910	CF286175	CF286175	AGENCOURT_15183614 NICHD_XGC_Emb4 Xenopus laevis cDNA clone IMAGE:5515948 5', mRNA sequence [CF286175]	Xl.73612	Transcribed locus, moderately similar to XP_513340.2 microfilament and actin filament cross-linker protein isoform 4 [Pan troglodytes]	T00079 hypothetical protein KIAA0465 - human	ACF7_MOUSE Actin cross-linking family protein 7		3.14	Down	0.0129419	0.0271796	108.728	207.934	0.281583	52.9552	223.982	0.626304	146.914	486.886	0.520521	132.35	480.393	0.560662
A_10_P007152	HAS-rs	BC077983	Xenopus laevis hyaluronan synthase related sequence protein, mRNA (cDNA clone MGC:81616 IMAGE:6863887), complete cds [BC077983]	Xl.23252	Hyaluronan synthase related sequence protein	hyaluronan synthase 1 [Homo sapiens]	hyaluronan synthase1 [Mus musculus]		3.11	Down	0.00493488	0.0146605	49003.9	106495	0.3371	26184.5	69371.8	0.423138	20132.7	66426.8	0.518396	16233.9	79716.3	0.691581
A_10_P000109	klf2-prov	AB067694	Xenopus laevis XLKLF mRNA for lung enriched kruppel like factor, complete cds [AB067694]	Xl.54773	Kruppel-like factor 2 (lung)	Kruppel-like factor [Homo sapiens]	Kruppel-like factor 2	buttonhead [Drosophila melanogaster]	3.1	Down	0.0462893	0.0691003	138.357	831.884	0.779062	117.376	282.848	0.381973	309.209	1167.8	0.576522	476.663	808.294	0.229076
A_10_P002149	Btg-x	AY762636	Xenopus laevis B-cell translocation protein x (Btg-x) mRNA, complete cds [AY762636]	Xl.49497	B-cell translocation protein x	BTG4_HUMAN BTG4 protein	BTG3_MOUSE BTG3 PROTEIN		3.1	Down	5.44549e-05	0.000973459	1619.09	6285.06	0.589038	2150.22	4889.38	0.35677	1572.4	6289.05	0.602114	1717.4	4490.7	0.417779
A_10_P016344	BP689420	BP689420	BP689420 Osada Taira anterior neuroectoderm (ANE) pCS105 cDNA library Xenopus laevis cDNA clone XL459g15ex 5', mRNA sequence [BP689420]	Xl.51190	Transcribed locus				3.09	Down	0.00516672	0.0150462	426.546	736.965	0.23748	443.625	1041.44	0.370617	299.239	896.91	0.476768	290.67	2193.5	0.87744
A_10_P020609	BX853192	BX853192	BX853192 NICHD_XGC_Li1 Xenopus laevis cDNA clone IMAGp998I208293 ; IMAGE:3398491 5', mRNA sequence [BX853192]	Xl.67142	Transcribed locus				3.09	Down	0.00148344	0.00682796	155.379	304.248	0.291835	90.8509	296.817	0.51416	59.6807	244.7	0.612176	83.5873	290.171	0.544264
A_10_P000512	kcna2-A-prov	AF323749	Xenopus laevis Kv1.2' potassium channel mRNA, complete cds [AF323749]	Xl.748	Kv1.2' potassium channel	CIK2_HUMAN Voltage-gated potassium channel protein Kv1.2	CIK2_MOUSE Voltage-gated potassium channel protein Kv1.2	S00480 potassium channel protein A	3.08	Down	0.0348376	0.0559902	87.053	195.488	0.351336	55.3549	155.949	0.449826	15.96	76.1176	0.679734	37.3912	111.885	0.476102
A_10_P004310	MGC83227	BC068954	Xenopus laevis hypothetical protein MGC83227, mRNA (cDNA clone MGC:83227 IMAGE:6635594), complete cds [BC068954]	Xl.46731	Hypothetical protein MGC83227		schlafen 3 [Mus musculus]		3.08	Down	0.024514	0.0438185	670.96	1089.64	0.210589	1059.4	3777.13	0.552101	336.749	1288.81	0.583615	407.48	1665.15	0.611361
A_10_P009195	BC087472	BC087472	Xenopus laevis cDNA clone IMAGE:7202035 [BC087472]	Xl.32203	CDNA clone IMAGE:7202035				3.06	Down	0.000518792	0.00346628	2607.98	5948.36	0.358093	2251.06	7028.45	0.494472	1412.01	4666.81	0.5196	1960.85	7288.52	0.570838
A_10_P013244	BJ030698	BJ030698	BJ030698 NIBB Mochii normalized Xenopus neurula library Xenopus laevis cDNA clone XL004o16 5', mRNA sequence [BJ030698]	Xl.53498	MGC80783 protein		RIKEN cDNA 2310008M10 [Mus musculus]		3.06	Down	0.00868367	0.0205262	326.31	599.83	0.264398	605.799	1449.1	0.378771	209.403	1095.11	0.718429	331.969	1265.46	0.583149
A_10_P013836	BJ058051	BJ058051	BJ058051 NIBB Mochii normalized Xenopus tailbud library Xenopus laevis cDNA clone XL058c12 5', mRNA sequence [BJ058051]	Xl.15681	Transcribed locus				3.06	Down	0.00530495	0.0151296	538.85	919.953	0.232298	288.06	793.81	0.440233	152.513	870.721	0.758868	304.525	994.027	0.515023
A_10_P002055	SALL4	AY336983	Xenopus laevis zinc finger transcription factor SALL4 (SALL4) mRNA, complete cds [AY336983]	Xl.34542	Zinc finger transcription factor SALL4	similar to SALL1	sal-like 1	T13805 spalt-related protein - fruit fly	3.05	Down	0.00026316	0.00240915	4984.97	11656.6	0.368907	3178.24	8989.18	0.451533	3794.27	11021.2	0.462997	3308.86	14971.2	0.655297
A_10_P003649	MGC68922	BC057731	Xenopus laevis hypothetical protein MGC68922, mRNA (cDNA clone MGC:68922 IMAGE:4957178), complete cds [BC057731]	Xl.6522	Hypothetical protein MGC68922	SPS2_HUMAN Selenide,water dikinase 2	SPS2_MOUSE Selenide,water dikinase 2	SELD_DROME Selenide,water dikinase	3.04	Down	0.00369144	0.0121847	2024.04	4621.41	0.358556	1305.78	4116.64	0.498673	735.217	2627.5	0.553697	1118.83	3736.43	0.524412
A_10_P016170	BP682923	BP682923	BP682923 Osada Taira anterior neuroectoderm (ANE) pCS105 cDNA library Xenopus laevis cDNA clone XL441e17ex 5', mRNA sequence [BP682923]	Xl.13603	Transcribed locus				3.04	Down	0.00794239	0.019297	349.883	401.078	0.059305	222.84	1257.34	0.751459	245.949	1150.89	0.669447	337.726	959.09	0.45128
A_10_P002454	MGC52938	BC043762	Xenopus laevis hypothetical protein MGC52938, mRNA (cDNA clone MGC:52938 IMAGE:4930191), complete cds [BC043762]	Xl.16555	Hypothetical protein MGC52938	RSF2_HUMAN Ras association domain family 2	novel ras effector 1 [Mus musculus]		3.03	Down	0.00427919	0.0132288	3206.31	5713.01	0.25086	3705.4	8188	0.344343	1719.49	6672.9	0.588674	1411.03	7735.31	0.738943
A_10_P006288	MGC82140	BC075182	Xenopus laevis MGC82140 protein, mRNA (cDNA clone MGC:82140 IMAGE:7012254), complete cds [BC075182]	Xl.2712	MGC82140 protein		RHOP_MOUSE GTP-RHO BINDING PROTEIN 1		3.03	Down	0.015002	0.0301779	1229.25	3185.68	0.413562	556.73	1537.18	0.441079	569.598	2192.49	0.58509	1383.84	4230.72	0.484706
A_10_P013855	BJ060193	BJ060193	BJ060193 NIBB Mochii normalized Xenopus tailbud library Xenopus laevis cDNA clone XL065b04 5', mRNA sequence [BJ060193]	Xl.53241	Transcribed locus				3.03	Down	0.0263284	0.0460677	201.932	339.991	0.226261	123.791	390.245	0.498648	41.6369	236.804	0.752281	69.9041	194.798	0.445331
A_10_P001621	AW638861	AW638861	bl75e06.w1 Blackshear [AW638861]	Xl.7598	Transcribed locus				3.02	Down	0.00386335	0.0125994	1201.5	2656.15	0.344528	1479.24	4781.66	0.50954	732.388	2265.73	0.49206	1224.33	4623.1	0.576683
A_10_P005613	MGC80845	BC073395	Xenopus laevis MGC80845 protein, mRNA (cDNA clone MGC:80845 IMAGE:5514434), complete cds [BC073395]	Xl.13503	MGC80845 protein	retinoblastoma-binding protein 8; CTBP-interacting protein CtIP; Rim; retinoblastoma-interacting myosin-like [Homo sapiens]			3.02	Down	0.00255031	0.00978211	3384.24	8418.83	0.395791	1616.52	6349.78	0.594177	1430.71	5444.31	0.580026	2567.89	5756.74	0.351197
A_10_P012261	BG439425	BG439425	dab14d10.x1 NICHD XGC Sp1 Xenopus laevis cDNA clone IMAGE:4174506 3', mRNA sequence [BG439425]	Xl.70515	Transcribed locus				3.01	Down	0.0438134	0.0663609	193.144	300.044	0.191304	138.043	271.828	0.29428	34.8775	159.237	0.659427	49.7292	293.755	0.772705
A_10_P027347	LOC397855	U77640	Xenopus laevis lunatic fringe mRNA, complete cds [U77640]	Xl.1077	Lunatic fringe		lunatic fringe gene homolog	A55376 fringe protein precursor - fruit fly	3.01	Down	0.000628109	0.0038605	3052.17	13458.4	0.644384	2754.69	8585.02	0.493669	3113.35	6046.27	0.288438	3218.47	9890.28	0.487996
A_10_P004727	LOC397712	BC071081	Xenopus laevis BMP receptor, mRNA (cDNA clone MGC:79931 IMAGE:6316079), complete cds [BC071081]	Xl.1195	BMP receptor	I37163 ALK-3 - human	A56238 bone morphogenetic protein receptor BRK-1 precursor - mouse	2017214A receptor Ser/Thr kinase [Drosophila melanogaster]	2.98	Down	0.000794777	0.00444914	1521.96	2578.39	0.228946	977.507	3265.21	0.523791	1126.54	5012.89	0.648823	1349.68	4206.12	0.492311
A_10_P001428	AW200542	AW200542	da22f09.y1 normalized Xenopus laevis gastrula Xenopus laevis cDNA clone XENOPUS_SOURCE_ID:xlnga003g18 5', mRNA sequence [AW200542]	Xl.34197	Transcribed locus				2.98	Down	0.0395812	0.0611339	1569.52	2980.63	0.278542	1420.01	3779.88	0.425188	408.896	1281.3	0.495857	510.275	2528.29	0.695132
A_10_P020205	BX848878	BX848878	BX848878 Soares NXEG Xenopus laevis cDNA clone IMAGp998H118086 ; IMAGE:3301306 5', mRNA sequence [BX848878]	Xl.64289	Transcribed locus				2.98	Down	0.000517774	0.00346628	2584.96	6520.9	0.401853	1572.06	4198.86	0.426663	1793.66	6704.93	0.572815	2216.71	6962.95	0.49708
A_10_P013345	BJ038948	BJ038948	BJ038948 NIBB Mochii normalized Xenopus neurula library Xenopus laevis cDNA clone XL045p10 5', mRNA sequence [BJ038948]	No unigene id					2.97	Down	0.0197624	0.0372964	306.063	498.061	0.211472	142.486	353.639	0.394788	211.495	1301.16	0.789239	298.164	938.424	0.497849
A_10_P016643	BP702886	BP702886	BP702886 Osada Taira anterior neuroectoderm (ANE) pCS105 cDNA library Xenopus laevis cDNA clone XL506i15ex 5', mRNA sequence [BP702886]	Xl.42832	Transcribed locus				2.97	Down	0.0307568	0.0516757	859.571	1781.76	0.316567	656.825	1217.23	0.267923	163.773	986.94	0.782281	474.932	1590.43	0.524787
A_10_P005867	MGC83636	BC073703	Xenopus laevis MGC83636 protein, mRNA (cDNA clone MGC:83636 IMAGE:5084940), complete cds [BC073703]	Xl.47610	MGC83636 protein	KFHU5 coagulation factor V precursor - human	RIKEN cDNA 4631413K11 [Mus musculus]	T13799 neurexin IV - fruit fly	2.96	Down	0.0319816	0.0528353	1665.64	3688.67	0.345288	1010.54	1877	0.268911	327.897	1644.24	0.700109	605.026	2259.9	0.572322
A_10_P007456	MGC86295	BC079781	Xenopus laevis MGC86295 protein, mRNA (cDNA clone MGC:86295 IMAGE:7020583), complete cds [BC079781]	Xl.46649	MGC86295 protein	YA09_HUMAN Hypothetical protein CGI-109 precursor	RIKEN cDNA 1200002G13 [Mus musculus]		2.96	Down	0.00227465	0.00906031	1211.27	1975.15	0.212358	1115.51	2775.02	0.395791	607.014	2322.73	0.582836	763.062	3787.3	0.695689
A_10_P001926	ARL4	AY009369	Xenopus laevis ADP-ribosylation-like 4 protein mRNA, complete cds [AY009369]	Xl.32623	ADP-ribosylation-like 4 protein	ARL4_HUMAN ADP-ribosylation factor-like protein 4	ADP-ribosylation-like 4 [Mus musculus]	Arf79F-P1 [Drosophila melanogaster]	2.95	Down	0.00248901	0.00961375	418.829	1056	0.401627	571.506	1314.87	0.361863	579.288	1833.38	0.500682	634.203	2599.22	0.612358
A_10_P004000	MGC83301	BC061934	Xenopus laevis MGC83301 protein, mRNA (cDNA clone IMAGE:3398970) [BC061934]	Xl.66141	MGC83301 protein				2.95	Down	0.0118944	0.0256293	3153.01	6562.21	0.318325	1316.32	4221.62	0.506118	915.448	3852.9	0.623947	2227.41	6015.31	0.43179
A_10_P010345	BE680744	BE680744	df84e06.y1 Xenopus laevis oocyte non normalized Xenopus laevis cDNA clone XENOPUS_SOURCE_ID:xlnnoc003k11 5', mRNA sequence [BE680744]	Xl.44620	Transcribed locus, weakly similar to XP_001106775.1 similar to dynamin binding protein [Macaca mulatta]				2.95	Down	0.0303868	0.0512848	185.048	249.515	0.129812	57.6754	123.572	0.33093	67.8163	325.178	0.681246	87.1225	473.209	0.734559
A_10_P003113	MGC53707	BC046856	Xenopus laevis similar to eukaryotic translation initiation factor 4A2, mRNA (cDNA clone MGC:53707 IMAGE:4889541), complete cds [BC046856]	Xl.15595	Similar to eukaryotic translation initiation factor 4A2	IF42_HUMAN Eukaryotic initiation factor 4A-II	IF42_MOUSE Eukaryotic initiation factor 4A-II	IF4A_DROME Eukaryotic initiation factor 4A	2.94	Down	0.00980008	0.0223769	14070.2	28346.8	0.304204	10868.5	25474.5	0.369936	4120.89	17455.3	0.626974	7302.94	27320.9	0.573214
A_10_P011093	BG017560	BG017560	de65f08.y1 Kirschner embryo St10 14 Xenopus laevis cDNA clone IMAGE:3516806 5', mRNA sequence [BG017560]	Xl.6427	Hypothetical protein MGC81409	T12467 hypothetical protein DKFZp564M082.1 - human			2.94	Down	0.00618538	0.0163203	12543	23942.2	0.280764	8328.84	21318.2	0.408166	4273.29	15329.8	0.555269	5176.71	22031.6	0.628843
A_10_P027246	bteb1-A	U35408	Xenopus laevis BTEB (gene 1) mRNA, complete cds [U35408]	Xl.347	Basic transcription element binding protein 1	I59602 GC box binding protein - human	BTE1_MOUSE Transcription factor BTEB1	buttonhead [Drosophila melanogaster]	2.94	Down	0.011528	0.0251665	263.711	372.547	0.150053	184.889	397.851	0.332808	108.097	342.616	0.501607	76.8947	593.349	0.887843
A_10_P003462	loc60449-prov	BC055978	Xenopus laevis G protein beta-subunit gene, mRNA (cDNA clone MGC:68852 IMAGE:4680122), complete cds [BC055978]	Xl.13550	Guanine nucleotide binding protein (G protein), beta polypeptide 1	GBB3_HUMAN Guanine nucleotide-binding protein G	JC5057 G protein beta 1 - mouse	G protein beta-subunit 13F; G-protein beta 13F; G protein beta subunit; G[[beta]] brain [Drosophila melanogaster]	2.93	Down	0.00739612	0.0183464	10382.8	17180.7	0.218728	7029.89	15261.8	0.336656	2891.68	18075	0.795901	5643.46	18624.8	0.51855
A_10_P013362	BJ040509	BJ040509	BJ040509 NIBB Mochii normalized Xenopus neurula library Xenopus laevis cDNA clone XL046l03 5', mRNA sequence [BJ040509]	Xl.16629	Transcribed locus				2.92	Down	0.00580007	0.0156779	559.204	1148.98	0.312744	254.487	1012.65	0.599793	598.401	1621.79	0.433038	589.964	1945.69	0.518545
A_10_P019904	BX845808	BX845808	BX845808 Wellcome CRC pSK animal cap Xenopus laevis cDNA clone IMAGp998C128246 ; IMAGE:3380291 5', mRNA sequence [BX845808]	Xl.22524	Transcribed locus				2.92	Down	0.0286328	0.0490414	636.537	1182.77	0.269076	491.319	1383.12	0.449496	154.066	613.543	0.600237	235.446	826.011	0.545076
A_10_P010890	DR724084	DR724084	AGENCOURT_54828945 NICHD_XGC_Emb10 Xenopus laevis cDNA clone IMAGE:7979509 5', mRNA sequence [DR724084]	Xl.1673	Transcribed locus, weakly similar to XP_001083415.1 hypothetical protein isoform 2 [Macaca mulatta]	A45259 desmoyokin - human	S20638 desmoyokin - mouse		2.92	Down	0.0163459	0.0322059	207.434	251.671	0.083953	89.2537	212.615	0.376969	75.8055	394.084	0.716078	50.8537	246.501	0.685525
A_10_P008288	LOC494800	BC082931	Xenopus laevis hypothetical LOC494800, mRNA (cDNA clone MGC:85562 IMAGE:6931952), complete cds [BC082931]	Xl.65995	Hypothetical LOC494800	CATZ_HUMAN Cathepsin Z precursor	cathepsin Z; cathepsin Z precursor; cathepsin X [Mus musculus]	CATL_DROME Cathepsin L precursor	2.91	Down	0.00542652	0.0152144	630.379	1682.7	0.426405	1090.39	2906.09	0.425729	578.354	1316.43	0.357004	695.651	3099.22	0.649419
A_10_P020715	BX854219	BX854219	BX854219 Soares NXEG Xenopus laevis cDNA clone IMAGp998L108088 ; IMAGE:3302169 5', mRNA sequence [BX854219]	Xl.4001	Transcribed locus				2.91	Down	0.0481778	0.0714048	823.198	1825.32	0.345834	242.227	824.347	0.531888	161.884	540.099	0.523559	273.675	781.999	0.455996
A_10_P002727	MGC78772	BC044284	Xenopus laevis, Similar to splicing factor, arginine [BC044284]	Xl.5499	Hypothetical protein MGC78772	S59042 splicing factor SRp40 - human	SFR5_MOUSE Splicing factor, arginine/serine-rich 5	A40459 nuclear phosphoprotein SRp55 - fruit fly	2.89	Down	5.11666e-05	0.000973459	118160	324636	0.438928	109193	267943	0.389849	78918.9	324391	0.614054	107727	271324	0.403576
A_10_P000479	bax-A	AF288809	Xenopus laevis bax mRNA, complete cds [AF288809]	Xl.743	BCL2-associated X protein	A Chain A, Solution Structure Of A Pro-Apoptotic Protein Bax	D47538 bcl-2-associated protein x - mouse		2.89	Down	0.00299977	0.0108057	1053.98	1972.47	0.272179	1491.85	3977.05	0.425834	1276.38	4903.83	0.584537	924.799	3381.86	0.563245
A_10_P015125	BJ617327	BJ617327	BJ617327 NIBB Mochii normalized Xenopus early gastrula library Xenopus laevis cDNA clone XL180e18 5', mRNA sequence [BJ617327]	No unigene id					2.89	Down	0.00620126	0.0163362	2167.04	3507.84	0.209173	1659.3	2605.33	0.195939	989.571	5325.9	0.730938	987.587	5029.14	0.707177
A_10_P026025	CK804551	CK804551	AGENCOURT_19144895 NICHD_XGC_Te2 Xenopus laevis cDNA clone IMAGE:7206979 5', mRNA sequence [CK804551]	Xl.71727	Transcribed locus				2.89	Down	0.000408542	0.00303567	380.881	744.775	0.291235	302.348	952.094	0.498173	244.106	845.936	0.539816	377.009	1233.55	0.515266
A_10_P000172	xDR-M1	AB111446	Xenopus laevis xDR-M1 mRNA for death receptor-M1, complete cds [AB111446]	Xl.35367	Death receptor-M1	A40036 apoptosis-mediating surface antigen Fas precursor - human	tumor necrosis factor receptor superfamily, member 22; tumor necrosis factor receptor superfamily, member 1a-like 2 [Mus musculus]		2.87	Down	0.00280608	0.010402	2319.94	8600.93	0.569069	1916.05	5165.11	0.430674	1394.1	3458.47	0.395643	1714	4718.51	0.43999
A_10_P006339	MGC84808	BC075254	Xenopus laevis MGC84808 protein, mRNA (cDNA clone MGC:84808 IMAGE:6953600), complete cds [BC075254]	Xl.23166	MGC84808 protein	hypothetical protein FLJ22353 [Homo sapiens]			2.87	Down	0.00929017	0.02156	342.438	633.084	0.266879	409.573	1360.54	0.521379	176.43	561.673	0.504711	313.701	1084.6	0.541724
A_10_P006410	Encr-2	BC076781	Xenopus laevis ectoderm neural cortex related-2, mRNA (cDNA clone MGC:83685 IMAGE:6638045), complete cds [BC076781]	Xl.24679	Ectoderm neural cortex related-2	ENC1_HUMAN Ectoderm-neural cortex-1 protein	ENC1_MOUSE Ectoderm-neural cortex-1 protein	A45773 kelch protein, long form - fruit fly	2.85	Down	0.0216213	0.0399012	1487.1	4237.78	0.454797	1568.42	3245.46	0.315815	540.787	1497.47	0.442338	820.426	3329.28	0.608359
A_10_P009007	vim1	BC085223	Xenopus laevis vimentin 1, mRNA (cDNA clone MGC:98978 IMAGE:5507020), complete cds [BC085223]	Xl.127	Vimentin 1	A25074 vimentin - human	VIME_MOUSE Vimentin	A29965 lamin Dm-0 precursor - fruit fly	2.85	Down	0.00373851	0.0122936	10187.2	19607.2	0.284361	9352.59	25275.7	0.431772	4938.5	14854.6	0.478543	7394.36	31328	0.627376
A_10_P016428	BP693173	BP693173	BP693173 Osada Taira anterior neuroectoderm (ANE) pCS105 cDNA library Xenopus laevis cDNA clone XL406m10ex 5', mRNA sequence [BP693173]	Xl.74731	Transcribed locus				2.85	Down	0.00582836	0.0156779	1365.15	2081.07	0.183105	717.258	1648.99	0.361543	663.633	2295.59	0.538984	730.085	3986.75	0.737226
A_10_P027134	NCAM	M76710	Xenopus laevis cell adhesion molecule (NCAM) mRNA, complete cds [M76710]	Xl.1054	Cell adhesion molecule	neural cell adhesion molecule 1 [Homo sapiens]	IJMSNL neural cell adhesion molecule precursor, long domain splice form - mouse	B41054 fasciclin II PI-linked splice form precursor - fruit fly	2.85	Down	0.00433685	0.0133516	638.645	1222.68	0.282054	903.798	2458.71	0.434636	918.904	2089.81	0.356825	572.487	3182.92	0.745007
A_10_P001784	AW765930	AW765930	da80b02.y1 Harland stage 19-23 Xenopus laevis cDNA clone IMAGE:3201195 5', mRNA sequence [AW765930]	No unigene id					2.84	Down	0.0273174	0.0473482	105.992	248.098	0.369352	64.7842	98.3419	0.18127	31.0424	267.503	0.935565	54.7078	116.699	0.328663
A_10_P013827	BJ057452	BJ057452	BJ057452 NIBB Mochii normalized Xenopus tailbud library Xenopus laevis cDNA clone XL104b18 5', mRNA sequence [BJ057452]	Xl.63870	Transcribed locus				2.84	Down	0.0126146	0.0267293	1743.97	3486.3	0.300825	818.295	2429.39	0.472587	975.433	2487.74	0.406651	460.785	1993.99	0.636168
A_10_P001488	AW570641	AW570641	da40f06.y1 Xenla 13 Xenopus laevis cDNA clone IMAGE:3031139 5', mRNA sequence [AW570641]	No unigene id					2.83	Down	0.000197856	0.00212673	468.635	1023.27	0.339155	474.368	1325.92	0.446402	323.585	1056.41	0.514397	460.837	1492.93	0.510704
A_10_P007032	MGC80563	BC077853	Xenopus laevis MGC80563 protein, mRNA (cDNA clone MGC:80563 IMAGE:5440042), complete cds [BC077853]	Xl.50370	MGC80563 protein	BTG1_HUMAN BTG1 protein	I48272 btg1 protein - mouse		2.83	Down	0.0185317	0.0355818	16311.5	30673.7	0.274271	12091.8	30712.7	0.404825	4530.56	16475.6	0.560499	6598.15	24292	0.566423
A_10_P010470	BF047352	BF047352	dc06c03.y1 Wellcome CRC pSK animal cap Xenopus laevis cDNA clone IMAGE:3381700 5', mRNA sequence [BF047352]	Xl.30703	Transcribed locus				2.83	Down	0.00720952	0.018042	1045.53	2522.19	0.382442	535.833	1509.24	0.449727	414.595	1144.95	0.441876	492.685	1677.38	0.532659
A_10_P012416	BG515677	BG515677	dae03d05.y1 NICHD XGC Lu1 Xenopus laevis cDNA clone IMAGE:4633016 5' similar to TR:O42110 O42110 ORF2. ;, mRNA sequence [BG515677]	Xl.10739	Transcribed locus				2.82	Down	0.0370385	0.0585575	92.7147	100.808	0.036345	55.9522	127.868	0.358944	61.019	199.784	0.514726	69.832	543.468	0.893009
A_10_P020405	BX851025	BX851025	BX851025 NICHD_XGC_Lu1 Xenopus laevis cDNA clone IMAGp998A099327 ; IMAGE:4057232 5', mRNA sequence [BX851025]	Xl.61992	Hypothetical protein MGC68869	histone acetyltransferase [Homo sapiens]	histone acetyltransferase [Mus musculus]	males absent on the first; males-absent on the X [Drosophila melanogaster]	2.82	Down	0.0126947	0.0268304	1903.67	3442.11	0.257232	1539.23	4341.61	0.450347	650.802	2463.14	0.577721	1651.15	5422.17	0.517183
A_10_P026969	SOX11	D87209	Xenopus laevis mRNA for XLS13B protein, complete cds [D87209]	Xl.891	XLS13B protein	SX11_HUMAN Transcription factor SOX-11	SRY-box containing gene 11 [Mus musculus]	Dichaete; lethal of Dichaete; Sox box protein 70D; fish-hook [Drosophila melanogaster]	2.82	Down	0.00493025	0.0146605	161501	402580	0.396677	132876	256747	0.28606	69400.4	239261	0.53763	74754.9	282787	0.578155
A_10_P017458	BQ386606	BQ386606	NISC_mn19b09.y1 NICHD XGC Ov1 Xenopus laevis cDNA clone IMAGE:5073760 5', mRNA sequence [BQ386606]	Xl.52384	Hypothetical protein MGC131116	beta-tubulin cofactor E [Homo sapiens]			2.81	Down	0.00025719	0.00240915	184.053	472.042	0.409037	148.556	463.675	0.494323	139.654	506.068	0.559151	249.118	533.045	0.330343
A_10_P005164	LOC398494	BC072816	Xenopus laevis similar to heterogeneous nuclear ribonucleoprotein U (scaffold attachment factor A), mRNA (cDNA clone MGC:80160 IMAGE:4970321), complete cds [BC072816]	Xl.70085	Similar to heterogeneous nuclear ribonucleoprotein U (scaffold attachment factor A)	S22765 heterogeneous ribonuclear particle protein U - human	heterogenous nuclear ribonucleoprotein U; scaffold attachment factor A; nuclear matrix protein sp120 [Mus musculus]		2.8	Down	0.0118738	0.0256293	1482.97	2393.28	0.20786	526.377	1370.2	0.415486	475.663	1944.43	0.611574	661.691	2354.42	0.551049
A_10_P016237	BP685591	BP685591	BP685591 Osada Taira anterior neuroectoderm (ANE) pCS105 cDNA library Xenopus laevis cDNA clone XL449l01ex 5', mRNA sequence [BP685591]	Xl.34723	Transcribed locus				2.78	Down	0.0241463	0.0434423	479.089	938.812	0.292163	211.14	576.905	0.436535	121.52	413.469	0.530989	161.447	532.236	0.520975
A_10_P016520	BP697649	BP697649	BP697649 Osada Taira anterior neuroectoderm (ANE) pCS105 cDNA library Xenopus laevis cDNA clone XL482f07ex 5', mRNA sequence [BP697649]	Xl.41477	Transcribed locus				2.78	Down	0.00460429	0.0139731	2944.13	5411.71	0.264378	1922.07	5084.05	0.422441	1367.09	4886.83	0.553208	2730.07	9331.68	0.533915
A_10_P007710	MGC81382	BC081004	Xenopus laevis MGC81382 protein, mRNA (cDNA clone MGC:81382 IMAGE:6634568), complete cds [BC081004]	Xl.12484	MGC81382 protein	apoptosis response protein; prostate apoptosis response protein 4 [Homo sapiens]			2.77	Down	0.00638495	0.0166363	7969.58	20809.5	0.416826	7252.12	20071.2	0.442109	9496.19	32249.4	0.530985	16510.2	39794.4	0.382079
A_10_P003492	MGC68927	BC056012	Xenopus laevis hypothetical protein MGC68927, mRNA (cDNA clone MGC:68927 IMAGE:4957278), complete cds [BC056012]	Xl.13893	Hypothetical protein MGC68927	G786_HUMAN Protein GS3786	OIT1_MOUSE Oncoprotein-induced protein 1		2.77	Down	0.0142463	0.0292094	431.882	597.556	0.141013	318.632	790.2	0.394447	120.936	528.532	0.640138	179.95	710.094	0.595806
A_10_P016792	BP708255	BP708255	BP708255 Osada Taira anterior neuroectoderm (ANE) pCS105 cDNA library Xenopus laevis cDNA clone XL494a01ex 5', mRNA sequence [BP708255]	Xl.40177	Transcribed locus				2.77	Down	0.0289468	0.0493974	771.302	1237.54	0.205335	539.261	1580.12	0.46689	177.751	707.515	0.600806	360.741	1136.62	0.497378
A_10_P003374	apacd-prov	BC054292	Xenopus laevis ATP binding protein associated with cell differentiation, mRNA (cDNA clone MGC:64546 IMAGE:6879130), complete cds [BC054292]	Xl.10367	ATP binding protein associated with cell differentiation	ATP binding protein associated with cell differentiation; ATP binding protein; Protein 1-4 [Homo sapiens]	phosducin-like protein 2; protein B [Mus musculus]		2.76	Down	0.0222928	0.0407493	1155.01	2606.29	0.353436	1609.5	4243.05	0.420988	1847.29	6716.24	0.561071	3125.73	8440.72	0.431694
A_10_P006553	hal-prov	BC077229	Xenopus laevis histidine ammonia-lyase, mRNA (cDNA clone MGC:79072 IMAGE:4960389), complete cds [BC077229]	Xl.2256	Histidine ammonia-lyase	HUTH_HUMAN Histidine ammonia-lyase	A46128 histidine ammonia-lyase		2.76	Down	0.0122421	0.0261406	87178.5	161322	0.267285	54590.6	113432	0.317616	24597.7	107900	0.641444	35648.9	123191	0.538156
A_10_P017147	BP730276	BP730276	BP730276 Osada Taira anterior neuroectoderm (ANE) pCS105 cDNA library Xenopus laevis cDNA clone XL407n11ex 3', mRNA sequence [BP730276]	Xl.74683	Transcribed locus				2.76	Down	0.00522965	0.0150785	568.187	1106.47	0.289448	586.73	1612.31	0.439011	298.116	842.981	0.451489	481.009	1851.51	0.585426
A_10_P023129	CB756059	CB756059	AGENCOURT_12983543 NICHD_XGC_Tad1 Xenopus laevis cDNA clone IMAGE:6877193 3', mRNA sequence [CB756059]	Xl.72750	Transcribed locus				2.76	Down	0.0308831	0.0516757	72.3404	221.108	0.485224	62.2353	79.0733	0.103993	25.8759	87.4255	0.527957	49.5233	219.8	0.651868
A_10_P020147	BX848223	BX848223	BX848223 NICHD_XGC_Emb1 Xenopus laevis cDNA clone IMAGp998M228303 ; IMAGE:3402429 5', mRNA sequence [BX848223]	Xl.2995	Transcribed locus, weakly similar to NP_055333.2 finger protein 229 [Homo sapiens]	kruppel-like zinc finger protein [Homo sapiens]	OZF_MOUSE Zinc finger protein OZF	crol-P2 [Drosophila melanogaster]	2.75	Down	0.0225012	0.0410171	3135.37	6619.29	0.324522	1353.9	2568.21	0.278044	1409.52	5506.22	0.592068	2369.21	8691.54	0.564275
A_10_P021359	CA973259	CA973259	AGENCOURT_10769374 Wellcome [CA973259]	Xl.70631	Transcribed locus				2.74	Down	0.00356564	0.0119843	367.512	873.359	0.375921	289.585	920.68	0.502333	169.579	512.576	0.480377	238.21	592.047	0.397097
A_10_P000522	Eya1	AF352029	Xenopus laevis eyes absent-1 beta mRNA, complete cds [AF352029]	Xl.779	Eyes absent-1 beta	EYA1_HUMAN Eyes absent homolog 1	EYA1_MOUSE Eyes absent homolog 1	eyes absent; Eyes-Absent; clift [Drosophila melanogaster]	2.73	Down	0.00574712	0.0156371	105.027	219.62	0.320372	59.6249	141.416	0.37507	66.1266	207.782	0.497671	101.114	357.946	0.54901
A_10_P017912	BQ732479	BQ732479	AGENCOURT_8510980 NICHD XGC Emb4 Xenopus laevis cDNA clone IMAGE:4683934 5', mRNA sequence [BQ732479]	Xl.13297	Transcribed locus				2.72	Down	0.00289364	0.0106079	10457.7	18662	0.251522	10433.5	26640.5	0.407112	5028.27	18760.6	0.572192	6056.85	19407.8	0.506169
A_10_P000030	AB022088	AB022088	Xenopus laevis mRNA for cytochrome P450, complete cds, MC2 [AB022088]	Xl.1220	Cytochrome P450	CP11_HUMAN Cytochrome P450 1A1	CP11_MOUSE Cytochrome P450 1A1	CP18_DROME Cytochrome P450 18a1	2.71	Down	0.000224325	0.00225676	4275.92	13597	0.502414	4535.51	14613.3	0.508121	4129.06	9493.24	0.361565	3904.31	9003.88	0.362897
A_10_P008870	xL-myc1	BC084925	Xenopus laevis African clawed frog L-myc oncogene (xL-myc1), mRNA (cDNA clone MGC:81524 IMAGE:6862458), complete cds [BC084925]	Xl.46111	African clawed frog L-myc oncogene (xL-myc1)	MYCL_HUMAN L-myc-1 proto-oncogene protein	MYCL_MOUSE L-MYC PROTO-ONCOGENE PROTEIN		2.71	Down	0.00219345	0.00880036	48240	106773	0.345052	31058.1	77046.5	0.394578	22760.7	65300.2	0.457705	30086.6	102891	0.534001
A_10_P020721	BX854274	BX854274	BX854274 NICHD_XGC_Sp1 Xenopus laevis cDNA clone IMAGp998J199478 ; IMAGE:4175346 5', mRNA sequence [BX854274]	Xl.9307	Transcribed locus				2.71	Down	0.0440429	0.0665867	615.127	1083.91	0.24603	890.759	2532.87	0.453853	1192.86	2705.73	0.35641	1295.19	6139.74	0.675549
A_10_P003306	degs-prov	BC054207	Xenopus laevis degenerative spermatocyte homolog, lipid desaturase (Drosophila), mRNA (cDNA clone MGC:64370 IMAGE:6878152), complete cds [BC054207]	Xl.9959	Degenerative spermatocyte homolog, lipid desaturase (Drosophila)	degenerative spermatocyte; membrane fatty acid	degenerative spermatocyte homolog	ifc-P1; degenerative spermatocyte; degenerating spermatocyte [Drosophila melanogaster]	2.7	Down	0.0295445	0.0502104	7606.94	11280	0.1711	3766.16	6331.12	0.225583	1865.77	9999.76	0.729157	4170.99	16524.5	0.597891
A_10_P005611	MGC80840	BC073393	Xenopus laevis MGC80840 protein, mRNA (cDNA clone MGC:80840 IMAGE:5514293), complete cds [BC073393]	Xl.15658	MGC80840 protein	JE0325 LIM protein - human	sciellin [Mus musculus]		2.69	Down	0.0161439	0.0319219	68.7848	193.056	0.44819	61.5006	189.619	0.489003	26.9142	83.4871	0.492433	55.0297	106.669	0.288198
A_10_P002024	LOC399050	AY278677	Xenopus laevis alpha 1,3 [AY278677]	Xl.34505	Alpha 1,3/4 fucosyltransferase Lewis 2	A36669 galactoside 3	fucosyltransferase 9 [Mus musculus]	FUTA_DROME Core alpha-	2.67	Down	0.0165815	0.0325154	114.999	145.051	0.100825	99.2477	180.034	0.258634	62.1525	403.802	0.813166	112.752	384.727	0.533075
A_10_P008971	LOC495483	BC085067	Xenopus laevis hypothetical LOC495483, mRNA (cDNA clone MGC:97878 IMAGE:4970193), complete cds [BC085067]	Xl.10272	Hypothetical LOC495483	hypothetical protein FLJ20546 [Homo sapiens]			2.66	Down	0.0198702	0.0374572	11950.6	24474.6	0.311326	7571.91	19344.2	0.407346	3571.67	10940.5	0.486309	5059.19	15878	0.497207
A_10_P016462	BP694566	BP694566	BP694566 Osada Taira anterior neuroectoderm (ANE) pCS105 cDNA library Xenopus laevis cDNA clone XL474o11ex 5', mRNA sequence [BP694566]	Xl.41844	Transcribed locus, moderately similar to XP_001089931.1 similar to Peroxisome assembly factor 1 (PAF-1) (Peroxin-2) (Peroxisomal membrane protein 3) (35 kDa peroxisomal membrane protein) (RING finger protein 72) [Macaca mulatta]	PEX2_HUMAN Peroxisome assembly factor-1	PEX2_MOUSE Peroxisome assembly factor-1		2.66	Down	0.0256013	0.0450811	104.989	315.922	0.478437	163.099	497.311	0.484176	60.1695	144.976	0.382066	99.014	223.97	0.354846
A_10_P020110	BX847846	BX847846	BX847846 Soares NXEG Xenopus laevis cDNA clone IMAGp998J228088 ; IMAGE:3302133 5', mRNA sequence [BX847846]	Xl.3993	Transcribed locus				2.66	Down	0.0127283	0.0268672	1803.97	3489.13	0.286488	1211.93	2359.66	0.289374	786.579	2889.56	0.564941	1691.67	6081.49	0.556824
A_10_P005697	MGC81015	BC073490	Xenopus laevis MGC81015 protein, mRNA (cDNA clone MGC:81015 IMAGE:5570748), complete cds [BC073490]	Xl.5930	MGC81015 protein	FTDH_HUMAN 10-formyltetrahydrofolate dehydrogenase	DHA2_MOUSE Aldehyde dehydrogenase 1A2	T13418 methylmalonate-semialdehyde dehydrogenase	2.65	Down	0.00123859	0.00598349	2011.71	3151	0.194884	1869.23	4867.52	0.415645	1093.07	4407.54	0.605004	1349.97	4030.56	0.475195
A_10_P007091	soat1-prov	BC077916	Xenopus laevis sterol O-acyltransferase (acyl-Coenzyme A: cholesterol acyltransferase) 1, mRNA (cDNA clone MGC:80837 IMAGE:5514253), complete cds [BC077916]	Xl.23975	Sterol O-acyltransferase (acyl-Coenzyme A: cholesterol acyltransferase) 1	A48026 sterol O-acyltransferase	2201440B acyl-CoA/cholesterol acyltransferase [Mus musculus]		2.65	Down	0.0003677	0.00290133	3859.12	7448.62	0.285588	2711.04	7888.11	0.463837	2360.59	6504.91	0.440324	3084.77	9863.86	0.504707
A_10_P001253	BC099031	BC099031	Xenopus laevis cDNA clone MGC:115585 IMAGE:3744869, complete cds [BC099031]	Xl.7910	Hypothetical protein MGC115585				2.65	Down	0.0323813	0.0532537	318.655	713.222	0.349905	158.924	460.557	0.462094	411.51	1064.44	0.413047	494.098	1447.45	0.466673
A_10_P003566	MGC69111	BC056099	Xenopus laevis hypothetical protein MGC69111, mRNA (cDNA clone MGC:69111 IMAGE:5047563), complete cds [BC056099]	Xl.7007	Hypothetical protein MGC69111	DKFZP434C245 protein [Homo sapiens]	platelet-activating factor acetylhydrolase, isoform 1b, beta1 subunit; lissencephaly-1 protein; minisatellite 10u detected by probe MMS10 [Mus musculus]	Lis1-P1 [Drosophila melanogaster]	2.64	Down	0.00535742	0.015144	2712.68	6007.48	0.345294	1575.58	4447.06	0.450633	1042.05	3476.09	0.523232	1706.74	3971.29	0.366773
A_10_P016854	BP711711	BP711711	BP711711 Osada Taira anterior neuroectoderm (ANE) pCS105 cDNA library Xenopus laevis cDNA clone XL415e21ex 3', mRNA sequence [BP711711]	Xl.58438	Transcribed locus				2.63	Down	0.0012999	0.00615412	16663.5	29517.3	0.24831	8255.79	28010.7	0.530566	8279.09	25234.2	0.483482	11334.7	29491.6	0.415902
A_10_P020628	BX853388	BX853388	BX853388 Wellcome CRC pSK egg Xenopus laevis cDNA clone IMAGp998P218238 ; IMAGE:3377540 5', mRNA sequence [BX853388]	Xl.5296	Transcribed locus, weakly similar to XP_001106134.1 similar to Extracellular superoxide dismutase [Cu-Zn] precursor (EC-SOD) isoform 1 [Macaca mulatta]	SODE_HUMAN Extracellular superoxide dismutase [Cu-Zn] precursor	S52859 superoxide dismutase	SODC_DROME Superoxide dismutase [Cu-Zn]	2.63	Down	0.0170637	0.0332642	93.0335	320.177	0.536751	155.999	269.291	0.237101	53.5708	135.744	0.407422	96.1072	307.009	0.50297
A_10_P001659	AW640794	AW640794	bl99a04.w1 Blackshear [AW640794]	Xl.7024	Transcribed locus				2.62	Down	0.00076647	0.00434945	493.645	1222.82	0.393947	326.957	1196.37	0.563375	384.649	1048.41	0.435592	646.329	1231.71	0.280246
A_10_P008431	LOC495044	BC084161	Xenopus laevis hypothetical LOC495044, mRNA (cDNA clone MGC:78990 IMAGE:4406307), complete cds [BC084161]	Xl.4993	Hypothetical LOC495044	centaurin, alpha 1; centaurin-alpha [Homo sapiens]	T42627 ADP-ribosylation factor-directed GTPase activating protein, isoform a - mouse	centaurin beta 1A [Drosophila melanogaster]	2.62	Down	0.00390726	0.0126452	1619.85	2296.41	0.151575	1866.18	4179.06	0.350125	1066.7	3678.86	0.537993	1127.6	4865.71	0.635298
A_10_P014019	BJ070042	BJ070042	BJ070042 NIBB Mochii normalized Xenopus tailbud library Xenopus laevis cDNA clone XL055f21 5', mRNA sequence [BJ070042]	No unigene id					2.62	Down	0.00401956	0.0128371	114.522	281.468	0.390541	79.8239	171.389	0.33185	94.8825	293.094	0.490123	138.813	403.957	0.462626
A_10_P018319	BQ897435	BQ897435	AGENCOURT_8587179 NICHD XGC Emb2 Xenopus laevis cDNA clone IMAGE:5461606 5', mRNA sequence [BQ897435]	Xl.20880	Transcribed locus				2.62	Down	0.0180473	0.034813	229.548	403.858	0.245354	116.054	208.955	0.255392	103.9	254.295	0.388998	83.732	506.892	0.782596
A_10_P025972	CK803677	CK803677	AGENCOURT_19149313 NICHD_XGC_Te2 Xenopus laevis cDNA clone IMAGE:7207807 5', mRNA sequence [CK803677]	Xl.52777	Transcribed locus				2.62	Down	0.00246276	0.00953455	1230.12	2225.45	0.257468	664.18	1813.7	0.436279	586.36	1935.45	0.518555	561.486	1633.46	0.464294
A_10_P011169	BG018842	BG018842	dab13d09.y1 NICHD XGC Sp1 Xenopus laevis cDNA clone IMAGE:4174145 5', mRNA sequence [BG018842]	Xl.57618	Transcribed locus				2.61	Down	0.0406278	0.0625653	142.166	177.11	0.095448	61.8376	116.457	0.274914	70.9822	217.537	0.486347	26.4069	171.098	0.811179
A_10_P002155	HSF2	AY885243	Xenopus laevis heat shock factor 2 protein (HSF2) mRNA, complete cds [AY885243]	Xl.50380	Heat shock transcription factor 2	HSF2_HUMAN Heat shock factor protein 2	B40583 heat shock transcription factor HSF2 - mouse	A36295 heat shock transcription factor HSF - fruit fly	2.6	Down	0.003273	0.0114176	2215.28	4291.47	0.287178	2131.47	5770.97	0.432571	1333.36	4144.45	0.492475	2675.71	7450.78	0.444793
A_10_P003038	BC046679	BC046679	Xenopus laevis, Similar to splicing factor, arginine [BC046679]	Xl.39705	CDNA clone IMAGE:6642365	A40040 alternative splicing factor ASF-1 - human	S26404 alternative splicing factor ASF - mouse	A40459 nuclear phosphoprotein SRp55 - fruit fly	2.6	Down	0.00833113	0.0199202	6710.71	13491.5	0.303292	7642.33	14111	0.266332	4499.96	10115.9	0.351724	5134.05	27922	0.735371
A_10_P009572	BC091712	BC091712	Xenopus laevis cDNA clone MGC:84975 IMAGE:6324771, complete cds [BC091712]	Xl.33937	Hypothetical protein MGC84975	KIAA0941 protein; rab11-family interacting protein 2 [Homo sapiens]	UNC-13 homolog	T13942 UNC-13-B protein - fruit fly	2.59	Down	0.00940565	0.0216762	1212.94	1996.51	0.21643	786.15	1235.55	0.196355	509.78	1826.95	0.554444	520.887	2526.6	0.686324
A_10_P010317	BE679823	BE679823	df56a08.y1 Xenopus laevis unfertilized egg cDNA library Xenopus laevis cDNA clone XENOPUS_SOURCE_ID:xlnneg002i15 5', mRNA sequence [BE679823]	Xl.61972	Transcribed locus				2.59	Down	0.00413086	0.0129637	458.428	852.876	0.269615	398.985	1187.61	0.473717	453.122	1513.19	0.523876	739.337	1812.72	0.389593
A_10_P026947	Eif4e	D31837	Xenopus laevis mRNA for translation initiation factor eIF-4E [D31837]	Xl.59	EIF-4E protein	IF4E_HUMAN Eukaryotic translation initiation factor 4E	I49644 translation initiation factor eIF-4E - mouse	2111242A initiation factor 4E [Drosophila melanogaster]	2.59	Down	0.00628408	0.0164758	2530.89	4629.36	0.262248	3584.26	8950.1	0.397428	1654.53	4884.52	0.469895	1788.28	6013.91	0.52651
A_10_P008118	MGC80880	BC082636	Xenopus laevis MGC80880 protein, mRNA (cDNA clone MGC:81537 IMAGE:6862732), complete cds [BC082636]	Xl.52422	MGC80880 protein	T43477 hypothetical protein DKFZp434I0535.1 - human	CpG binding protein [Mus musculus]	partner of paired [Drosophila melanogaster]	2.58	Down	0.00132361	0.0062485	9518.49	17339.3	0.260463	6684.98	14700.3	0.342225	6197.38	19453.7	0.497038	8024.3	28063.8	0.543771
A_10_P002475	slc37a1-prov	BC043786	Xenopus laevis solute carrier family 37 (glycerol-3-phosphate transporter), member 1, mRNA (cDNA clone MGC:53019 IMAGE:5537165), complete cds [BC043786]	Xl.9939	Solute carrier family 37 (glycerol-3-phosphate transporter), member 1	GLPT_HUMAN Glycerol-3-phosphate transporter	glucose-6-phosphatase, transport protein 1 [Mus musculus]		2.57	Down	0.0317735	0.0525962	444.678	565.958	0.104739	181.209	554.99	0.486106	105.251	431.969	0.612495	128.542	349.427	0.432802
A_10_P016706	BP705125	BP705125	BP705125 Osada Taira anterior neuroectoderm (ANE) pCS105 cDNA library Xenopus laevis cDNA clone XL513p11ex 5', mRNA sequence [BP705125]	Xl.40533	Transcribed locus				2.57	Down	0.00293624	0.0106463	3690.24	7940.97	0.332818	2506.85	5887.4	0.370796	2216.15	4651.52	0.322011	2298.43	9417.56	0.612432
A_10_P016970	BP718371	BP718371	BP718371 Osada Taira anterior neuroectoderm (ANE) pCS105 cDNA library Xenopus laevis cDNA clone XL439g19ex 3', mRNA sequence [BP718371]	Xl.2633	Similar to nuclease sensitive element binding protein 1	S34426 nuclease sensitive element-binding protein 1 - human	I58195 Y box-binding protein 1 - mouse		2.57	Down	0.0249981	0.0444441	1146.18	2128.7	0.268864	665.188	1467.92	0.343758	323.918	1120.72	0.540214	393.28	1210.35	0.489579
A_10_P003823	MGC68792	BC060345	Xenopus laevis hypothetical protein MGC68792, mRNA (cDNA clone MGC:68792 IMAGE:4202734), complete cds [BC060345]	Xl.34460	Hypothetical protein MGC68792	ROH1_HUMAN Heterogeneous nuclear ribonucleoprotein H	heterogeneous nuclear ribonucleoprotein H1; heterogeneous nuclear ribonucleoprotein H [Mus musculus]		2.56	Down	0.0120713	0.0258427	4814.87	10191	0.325634	4258.18	9910.48	0.366871	2490.26	5986.11	0.380851	4721.46	17097.5	0.558926
A_10_P020220	MGC85404	BX849015	BX849015 NICHD_XGC_Emb3 Xenopus laevis cDNA clone IMAGp998M038298 ; IMAGE:3400490 5', mRNA sequence [BX849015]	Xl.47191	MGC85404 protein	RL38_HUMAN 60S ribosomal protein L38	RIKEN cDNA 0610025G13 [Mus musculus]		2.56	Down	0.000185961	0.00205871	273.756	558.787	0.309883	288.44	754.447	0.417573	222.37	559.737	0.399673	258.323	825.132	0.503321
A_10_P006096	MGC84182	BC074344	Xenopus laevis MGC84182 protein, mRNA (cDNA clone MGC:84182 IMAGE:6953232), complete cds [BC074344]	Xl.3804	MGC84182 protein	RB25_HUMAN Ras-related protein Rab-25	RB25_MOUSE Ras-related protein Rab-25	Rab11-P1; lethal	2.55	Down	0.00522151	0.0150785	110.755	303.987	0.43849	125.821	270.978	0.33318	129.284	590.406	0.65958	202.346	317.724	0.196036
A_10_P017638	BQ723944	BQ723944	AGENCOURT_8104751 NICHD XGC Emb2 Xenopus laevis cDNA clone IMAGE:4889164 5', mRNA sequence [BQ723944]	No unigene id					2.54	Down	0.0467049	0.0696076	329.708	430.807	0.116154	197.281	413.866	0.321774	84.66	221.964	0.422164	102.728	595.606	0.763239
A_10_P019777	BX844210	BX844210	BX844210 NICHD_XGC_Emb1 Xenopus laevis cDNA clone IMAGp998G238302 ; IMAGE:3401902 5', mRNA sequence [BX844210]	Xl.75338	Hypothetical LOC495512	A42828 3',5'-cyclic-GMP phosphodiesterase	S30762 3',5'-cyclic-GMP phosphodiesterase	S65543 3',5'-cyclic-nucleotide phosphodiesterase	2.54	Down	0.0156117	0.0312046	337.07	663.854	0.294352	220.818	617.793	0.446809	115.961	330.164	0.454716	164.517	433.151	0.419959
A_10_P002150	LOC496402	AY766161	Xenopus laevis orphan G protein-coupled receptor Xflop mRNA, complete cds [AY766161]	Xl.22754	Orphan G protein-coupled receptor Xflop	GPR4_HUMAN Probable G protein-coupled receptor GPR4	TDA8_MOUSE PROBABLE G PROTEIN-COUPLED RECEPTOR TDAG8	JC7209 galanin receptor - fruit fly	2.53	Down	0.00661169	0.0170647	666.309	1503.78	0.35351	563.514	1302.74	0.363954	637.52	2138.51	0.525593	1149.86	2682.63	0.36812
A_10_P002643	flj12787-prov	BC044048	Xenopus laevis hypothetical protein MGC53515, mRNA (cDNA clone MGC:53515 IMAGE:5572607), complete cds [BC044048]	Xl.9070	Hypothetical protein MGC53515	hypothetical protein FLJ12787 [Homo sapiens]	RGMSB4 GTP-binding regulatory protein beta-4 chain - mouse	EG:25E8.3 gene product [Drosophila melanogaster]	2.53	Down	0.00455628	0.0139185	9116.66	16232.7	0.250555	10924.4	24495.8	0.350692	5288.3	14748.9	0.445659	6769.57	25075.1	0.569112
A_10_P007495	BC079828	BC079828	Xenopus laevis cDNA clone IMAGE:3398688 [BC079828]	Xl.24244	CDNA clone IMAGE:3398688				2.53	Down	0.0102057	0.0229767	14760	26174.5	0.248794	17136.3	41283.8	0.381863	7005.18	20436.1	0.465002	9944.69	32869.2	0.519144
A_10_P016314	BP688228	BP688228	BP688228 Osada Taira anterior neuroectoderm (ANE) pCS105 cDNA library Xenopus laevis cDNA clone XL456m06ex 5', mRNA sequence [BP688228]	Xl.22826	Stannin	T47139 hypothetical protein DKFZp761P2414.1 - human	SNN_MOUSE STANNIN		2.53	Down	0.0251509	0.04462	1242.96	1956.92	0.197116	1592.48	4060.41	0.406497	511.729	1791.77	0.544196	1088.36	3148.83	0.461433
A_10_P007982	xG28K	BC082361	Xenopus laevis cDNA clone MGC:81566 IMAGE:6863092, complete cds [BC082361]	Xl.21546	GTP-binding protein like 1	Wnt-1 responsive Cdc42 homolog; novel Ras family protein; Ryu GTPase; CDC42-like GTPase; GTP-binding protein like 1 [Homo sapiens]	cell division cycle 42 homolog	Cdc42 [Drosophila melanogaster]	2.52	Down	0.018285	0.0351487	3551.95	8222.32	0.364528	2207.88	5215.26	0.373301	3201.51	8211.33	0.409142	5366.61	15340.8	0.456236
A_10_P007861	MGC84310	BC081171	Xenopus laevis MGC84310 protein, mRNA (cDNA clone MGC:84310 IMAGE:6957390), complete cds [BC081171]	Xl.33920	MGC84310 protein	T12468 hypothetical protein DKFZp564O123.1 - human	RIKEN cDNA 2810405I11 [Mus musculus]		2.51	Down	0.000846375	0.00464555	9619.97	18701.8	0.288709	6080.73	14609.8	0.380689	5545.57	14528.7	0.418521	6218.51	20308.8	0.514036
A_10_P020494	BX851854	BX851854	BX851854 NICHD_XGC_Emb1 Xenopus laevis cDNA clone IMAGp998H088303 ; IMAGE:3402295 5', mRNA sequence [BX851854]	Xl.4498	P33ING1b variant 2	inhibitor of growth 1-like [Homo sapiens]			2.5	Down	0.0206373	0.0385089	152.335	260.216	0.232532	66.0674	242.768	0.565204	138.088	361.165	0.417251	208.708	496.617	0.376414
A_10_P026943	PARP	D14667	Xenopus laevis mRNA for poly(ADP-ribose) polymerase [D14667]	Xl.1271	NAD(+) ADP-ribosyltransferase	PPOL_HUMAN Poly [ADP-ribose] polymerase-1	PPOL_MOUSE Poly [ADP-ribose] polymerase-1	Poly-	2.49	Down	0.00029518	0.0025879	16008.1	25619.1	0.204225	11837	34438.7	0.463806	10722.3	29955.1	0.446209	12950.9	38285.4	0.470863
A_10_P004406	MGC81381	BC070620	Xenopus laevis hypothetical protein MGC81381, mRNA (cDNA clone MGC:81381 IMAGE:6634514), complete cds [BC070620]	Xl.54849	Hypothetical protein MGC81381	binder of Rho GTPases 4; Cdc42 effector protein 4 [Homo sapiens]	binder of Rho GTPase 4; Borg4 protein [Mus musculus]		2.48	Down	0.00611826	0.0162746	1317.93	2815.46	0.329658	1447.02	3021.21	0.319708	761.46	1952.32	0.408992	1309.06	4357.7	0.522278
A_10_P005322	LOC398451	BC073008	Xenopus laevis similar to deoxyribonuclease I-like 3, mRNA (cDNA clone MGC:82593 IMAGE:4970952), complete cds [BC073008]	Xl.6017	Similar to deoxyribonuclease I-like 3	DRNG_HUMAN Deoxyribonuclease gamma precursor	DRNG_MOUSE DEOXYRIBONUCLEASE GAMMA PRECURSOR		2.48	Down	0.00490194	0.0146605	74.5972	133.573	0.252997	54.0117	84.3974	0.193841	48.4517	150.928	0.494711	34.7135	150.058	0.673961
A_10_P025502	CK796876	CK796876	AGENCOURT_18792201 NICHD_XGC_Te2N Xenopus laevis cDNA clone IMAGE:7205799 5', mRNA sequence [CK796876]	Xl.24743	Reticulon 4	RTN4_HUMAN Reticulon 4	reticulon 4 [Mus musculus]		2.48	Down	0.0443097	0.0668073	52125.3	89311.5	0.233859	30159.3	92882.9	0.488515	17333.1	63879.7	0.566576	17096	33022	0.286043
A_10_P027141	PPARb	M84162	Xenopus laevis peroxisome proliferator activated receptor beta (PPARb) mRNA, complete cds [M84162]	Xl.846	Peroxisome proliferator activated receptor beta	PPAS_HUMAN Peroxisome proliferator activated receptor beta	I55442 peroxisome proliferator-activated receptor delta chain - mouse	A34598 ecdysone-induced protein E75A - fruit fly	2.48	Down	7.41609e-05	0.00114845	119.986	270.609	0.35321	140.871	379.843	0.430781	149.758	386.801	0.412027	140.015	336.611	0.380842
A_10_P017731	BQ728105	BQ728105	AGENCOURT_8103448 NICHD XGC Emb2 Xenopus laevis cDNA clone IMAGE:4885195 5', mRNA sequence [BQ728105]	Xl.15497	Hypothetical protein MGC154697	KIAA0972 protein [Homo sapiens]	A48830 probable transcription regulator NT fin12 - mouse	Meiotic central spindle [Drosophila melanogaster]	2.47	Down	0.0423319	0.0645045	256.893	547.918	0.328963	91.2421	368.49	0.60623	76.5047	202.087	0.421187	147.387	240.877	0.212137
A_10_P024423	CD329416	CD329416	AGENCOURT_14150629 NICHD_XGC_Brn1 Xenopus laevis cDNA clone IMAGE:6951486 5', mRNA sequence [CD329416]	Xl.51901	Transcribed locus				2.47	Down	0.0113454	0.0248021	79.4606	182.772	0.361758	62.2132	82.8772	0.124552	66.2207	198.155	0.47781	63.8862	258.057	0.606323
A_10_P002044	LOC414676	AY318877	Xenopus laevis MAK-V [AY318877]	Xl.24322	MAK-V/Hunk	hormonally upregulated Neu-associated kinase; hormonally upregulated neu tumor-associated kinase [Homo sapiens]	hormonally upregulated Neu-associated kinase [Mus musculus]	SNF1A-P1; G protein-coupled receptor kinase 4 [Drosophila melanogaster]	2.46	Down	0.00279483	0.0103835	956.862	2085.99	0.338462	1404.55	2785.19	0.297319	1383.52	2884.39	0.319193	1110.41	4535.2	0.611108
A_10_P009348	LOC496339	BC088935	Xenopus laevis hypothetical LOC496339, mRNA (cDNA clone MGC:85134 IMAGE:6868866), complete cds [BC088935]	Xl.5507	Hypothetical LOC496339	PAR2_HUMAN Proteinase activated receptor 2 precursor	PAR2_MOUSE Proteinase activated receptor 2 precursor	JC7209 galanin receptor - fruit fly	2.46	Down	0.00400846	0.0128371	4293.93	9997.79	0.367049	6588.17	16247.8	0.39203	4767.29	12838.5	0.430693	7970.7	18745.6	0.37119
A_10_P005832	BC093570	BC093570	Xenopus laevis cDNA clone IMAGE:6955663 [BC093570]	Xl.9189	CDNA clone IMAGE:6955663				2.46	Down	0.0292829	0.0498682	2320.27	4893.01	0.324037	1875.42	5339.52	0.454404	787.887	2180.84	0.442382	1944.71	4285.83	0.343609
A_10_P024278	CD327154	CD327154	AGENCOURT_14148179 NICHD_XGC_Eye1 Xenopus laevis cDNA clone IMAGE:6949667 5', mRNA sequence [CD327154]	Xl.72317	Transcribed locus				2.46	Down	0.0379821	0.0594861	289.36	424.595	0.166537	168.451	361.794	0.331987	94.8187	271.559	0.456874	67.1106	273.552	0.60976
A_10_P001449	AW200620	AW200620	da23f05.y1 normalized Xenopus laevis gastrula Xenopus laevis cDNA clone XENOPUS_SOURCE_ID:xlnga003k10 5', mRNA sequence [AW200620]	Xl.71723	Transcribed locus				2.44	Down	0.00924519	0.0214857	15069.3	31090	0.314528	17834.7	26903.7	0.178547	7096.51	27577.7	0.589209	15097.3	44537	0.469694
A_10_P009367	LOC496355	BC088957	Xenopus laevis hypothetical LOC496355, mRNA (cDNA clone MGC:85065 IMAGE:6327388), complete cds [BC088957]	Xl.3990	Hypothetical LOC496355	chondroitin 4-O-sulfotransferase 2 [Homo sapiens]	chondroitin 4-sulfotransferase [Mus musculus]		2.44	Down	0.0303933	0.0512848	277.161	333.102	0.079845	158.055	510.692	0.509349	170.805	404.595	0.374507	298.194	1141.21	0.583976
A_10_P009628	BC092147	BC092147	Xenopus laevis cDNA clone MGC:98877 IMAGE:4056907, complete cds [BC092147]	Xl.44136	Hypothetical protein MGC98877	KLFA_HUMAN Transforming growth factor-beta-inducible early growth response protein 1	KLFA_MOUSE Transforming growth factor-beta-inducible early growth response protein 1		2.44	Down	0.00630593	0.016507	3384.42	6549.94	0.286753	2190.39	4600.22	0.322257	1729.98	4198.19	0.385321	2414.63	8651.03	0.554364
A_10_P016659	BP703580	BP703580	BP703580 Osada Taira anterior neuroectoderm (ANE) pCS105 cDNA library Xenopus laevis cDNA clone XL508o16ex 5', mRNA sequence [BP703580]	Xl.40728	Transcribed locus				2.44	Down	0.00816635	0.0196111	184.892	287.315	0.191441	163.444	384.92	0.372001	76.0737	237.36	0.494172	102.746	316.663	0.489031
A_10_P017769	BQ729736	BQ729736	AGENCOURT_8103225 NICHD XGC Emb2 Xenopus laevis cDNA clone IMAGE:4885157 5', mRNA sequence [BQ729736]	Xl.13254	Transcribed locus				2.44	Down	0.0359108	0.0571607	1098.2	1483.27	0.130537	772.352	1559.36	0.305132	241.69	1153.92	0.678596	548.829	1490.73	0.433619
A_10_P008159	LOC494688	BC082679	Xenopus laevis hypothetical LOC494688, mRNA (cDNA clone MGC:85271 IMAGE:6874029), complete cds [BC082679]	Xl.13484	Hypothetical LOC494688	hypothetical protein MGC13064 [Homo sapiens]			2.43	Down	0.000933473	0.00487938	4676.24	9560.84	0.310599	4072.45	10793	0.423285	4827.86	11098.7	0.361086	6016.06	16802.9	0.446263
A_10_P003425	arl4a-prov	BC054979	Xenopus laevis ADP-ribosylation factor-like 4A, mRNA (cDNA clone IMAGE:6873239) [BC054979]	Xl.67112	ADP-ribosylation factor-like 4A	ARL4_HUMAN ADP-ribosylation factor-like protein 4	ADP-ribosylation-like 4 [Mus musculus]	Arf79F-P1 [Drosophila melanogaster]	2.43	Down	0.000468282	0.00330188	18627.3	40071.5	0.332686	13586.3	31114.1	0.359856	12226.4	41879	0.534635	18927.5	39000.5	0.314031
A_10_P007064	dzip1-prov	BC077887	Xenopus laevis DAZ interacting protein 1, mRNA (cDNA clone MGC:80687 IMAGE:5511284), complete cds [BC077887]	Xl.31912	DAZ interacting protein 1	zinc-finger protein DZIP1 [Homo sapiens]	Rho-associated coiled-coil forming kinase 1; Rho-associated coiled-coil forming kinage 1 [Mus musculus]	T13030 microtubule binding protein D-CLIP-190 - fruit fly	2.43	Down	0.0325186	0.0533498	278.792	339.646	0.085746	173.824	368.296	0.326087	64.4764	272.891	0.626887	107.704	345.198	0.505853
A_10_P017181	BP732492	BP732492	BP732492 Osada Taira anterior neuroectoderm (ANE) pCS105 cDNA library Xenopus laevis cDNA clone XL488c21ex 3', mRNA sequence [BP732492]	Xl.29838	Transcribed locus, moderately similar to XP_001107941.1 similar to corneal wound healing-related protein [Macaca mulatta]	hypothetical protein FLJ22643 [Homo sapiens]			2.43	Down	0.0269988	0.0469433	208.21	268.716	0.110791	78.3131	231.324	0.470386	51.1201	184.885	0.55765	84.4152	213.849	0.40475
A_10_P019700	BX843357	BX843357	BX843357 Soares NXEG Xenopus laevis cDNA clone IMAGp998G048087 ; IMAGE:3301659 5', mRNA sequence [BX843357]	Xl.10323	Transcribed locus				2.43	Down	0.0211012	0.0391104	693.995	1069.16	0.187686	779.338	1458.33	0.272129	254.819	1104.96	0.638058	340.641	950.433	0.445616
A_10_P019724	BX843561	BX843561	BX843561 NICHD_XGC_Sp1 Xenopus laevis cDNA clone IMAGp998P159478 ; IMAGE:4175486 5', mRNA sequence [BX843561]	Xl.9313	Transcribed locus				2.42	Down	0.0329409	0.0537814	104.738	128.981	0.090421	97.0158	209.452	0.334241	41.5306	104.161	0.398859	36.6436	187.561	0.717445
A_10_P020122	BX848034	BX848034	BX848034 Wellcome CRC pcDNAI egg Xenopus laevis cDNA clone IMAGp998D158378 ; IMAGE:3431006 5', mRNA sequence [BX848034]	Xl.17011	Transcribed locus				2.42	Down	0.0441661	0.0666514	686.439	1292.79	0.274926	409.592	1194.12	0.464697	197.419	499.257	0.402395	493.12	1208.91	0.389302
A_10_P021545	CA981337	CA981337	AGENCOURT_11278229 Wellcome [CA981337]	Xl.63801	Transcribed locus, weakly similar to XP_001060793.1 similar to zinc finger protein 36, C3H type-like 2 [Rattus norvegicus]	S34854 epidermal growth factor-response factor 1 - human	TISB_MOUSE Butyrate response factor 1	2104281A cc1 gene [Drosophila melanogaster]	2.41	Down	0.000225783	0.00225676	475.256	889.51	0.272223	376.675	905.523	0.380933	295.068	850.052	0.459432	411.993	1069.72	0.414204
A_10_P000620	AF549892	AF549892	Xenopus laevis clone S10-46-G6 mRNA sequence [AF549892]	Xl.54966	Hypothetical LOC495834	B28096 line-1 protein ORF2 - human			2.4	Down	0.000285994	0.0025207	29714.7	86047.1	0.461765	30051.6	62319.7	0.316757	39497	89785.1	0.35701	37575.7	90960.6	0.384038
A_10_P002529	ccne2-prov	BC043855	Xenopus laevis cyclin E2, mRNA (cDNA clone MGC:53684 IMAGE:4888874), complete cds [BC043855]	Xl.48005	Cyclin E2	cyclin E2, isoform 1; G1/S-specific cyclin E2 [Homo sapiens]	CGE2_MOUSE G1/S-specific cyclin E2	S41756 cyclin E type I - fruit fly	2.39	Down	0.0278311	0.0479378	5096.83	8497.51	0.221992	2081.92	5971.48	0.457618	3078.79	15180.6	0.692964	5494.53	7598.79	0.140885
A_10_P003154	gng7-A	BC047249	Xenopus laevis guanine nucleotide binding protein (G protein), gamma 7, mRNA (cDNA clone MGC:53387 IMAGE:5571475), complete cds [BC047249]	Xl.23640	Guanine nucleotide binding protein (G protein), gamma 7	guanine nucleotide binding protein	guanine nucleotide binding protein	G protein gamma 1 [Drosophila melanogaster]	2.39	Down	0.0144082	0.0292716	1958.39	3071.13	0.195399	2867.99	6234.78	0.337243	1590.82	3550.23	0.348638	1823.6	7782.85	0.630127
A_10_P006099	BC074347	BC074347	Xenopus laevis cDNA clone IMAGE:6953816, containing frame-shift errors [BC074347]	Xl.57188	CDNA clone IMAGE:6953816, containing frame-shift errors				2.39	Down	0.00236656	0.00929241	587.996	788.281	0.127307	333.62	988.791	0.471853	380.857	1218.38	0.505118	509.19	1311.02	0.41065
A_10_P009491	BC090055	BC090055	Xenopus laevis cDNA clone MGC:68889 IMAGE:4724666, complete cds [BC090055]	Xl.16447	Hypothetical protein MGC68889	non-kinase Cdc42 effector protein SPEC2 [Homo sapiens]			2.39	Down	0.00527534	0.0151296	200.309	515.075	0.41017	221.256	688.648	0.493103	161.684	273.053	0.228184	182.901	444.27	0.386124
A_10_P006779	BC077479	BC077479	Xenopus laevis cDNA clone MGC:82514 IMAGE:4963532, complete cds [BC077479]	Xl.13594	Hypothetical protein LOC100036771	CP4Y_HUMAN Cytochrome P450 4A11 precursor	CP4B_MOUSE Cytochrome P450 4B1	C4D1_DROME Cytochrome P450 4d1	2.38	Down	0.0334235	0.05435	384.02	750.905	0.291231	822.122	1507.6	0.26335	268.868	646.246	0.381468	330.672	1223.43	0.567086
A_10_P016604	BP701161	BP701161	BP701161 Osada Taira anterior neuroectoderm (ANE) pCS105 cDNA library Xenopus laevis cDNA clone XL500k01ex 5', mRNA sequence [BP701161]	Xl.15738	Transcribed locus				2.38	Down	0.0448336	0.0674132	3068.45	3788.95	0.0916	1548.88	4002.48	0.412312	667.307	2278.75	0.53317	1425.66	4174.51	0.466629
A_10_P024939	CF287488	CF287488	AGENCOURT_15182372 NICHD_XGC_Emb4 Xenopus laevis cDNA clone IMAGE:5515156 5', mRNA sequence [CF287488]	No unigene id					2.38	Down	0.0148405	0.0299158	87.8554	124.159	0.150211	54.9185	137.978	0.400091	93.8223	274.712	0.466559	44.9132	137.874	0.48969
A_10_P001709	AW645154	AW645154	cm49f02.w1 Blackshear [AW645154]	Xl.19776	Transcribed locus				2.37	Down	0.012885	0.0270945	340.91	717.297	0.323059	209.272	490.023	0.369505	146.596	529.984	0.558029	394.5	702.474	0.250645
A_10_P006703	MGC81677	BC077393	Xenopus laevis MGC81677 protein, mRNA (cDNA clone MGC:81677 IMAGE:6864661), complete cds [BC077393]	Xl.48027	MGC81677 protein	A57198 splicing factor, arginine/serine-rich 7 - human	S14016 X16 protein - mouse	1905314A RNA-binding protein [Drosophila melanogaster]	2.37	Down	0.00823724	0.0197241	38809.1	56192.6	0.160745	19056.1	41912.9	0.342313	14258.8	54161.6	0.579496	22073.5	57473.5	0.415584
A_10_P019963	BX846317	BX846317	BX846317 Cho Li treated gastrula Xenopus laevis cDNA clone IMAGp998H109037 ; IMAGE:3750585 5', mRNA sequence [BX846317]	Xl.60956	Hypothetical protein MGC81442	A54670 RNA polymerase II transcription cofactor p15 - human	P15_MOUSE ACTIVATED RNA POLYMERASE II TRANSCRIPTIONAL COACTIVATOR P15 PRECURSOR	Ssb-c31a-P1 [Drosophila melanogaster]	2.37	Down	0.0355397	0.0568409	5456.15	10199.7	0.271703	5731.28	7547.27	0.119539	1701.48	6486.04	0.580854	2322.89	7816.54	0.526827
A_10_P005522	MGC80659	BC073283	Xenopus laevis MGC80659 protein, mRNA (cDNA clone MGC:80659 IMAGE:5506999), complete cds [BC073283]	Xl.47617	MGC80659 protein				2.36	Down	0.0259737	0.0455434	956.957	1775.51	0.268432	446.359	859.35	0.284486	347.158	920.533	0.423933	341.207	1115.68	0.514347
A_10_P017633	BQ723795	BQ723795	AGENCOURT_8100257 NICHD XGC Emb2 Xenopus laevis cDNA clone IMAGE:4888811 5', mRNA sequence [BQ723795]	Xl.13091	Mitotic phosphoprotein 140	Z217_HUMAN Zinc finger protein 217	I48689 gene NK10 protein - mouse	S40022 spalt protein - fruit fly	2.35	Down	0.010331	0.0231691	1042.98	1790.68	0.234744	901.336	1994.01	0.344841	715.4	1942.74	0.433792	1363.2	4040.22	0.471901
A_10_P001180	AW164953	AW164953	da20a11.y3 normalized Xenopus laevis gastrula Xenopus laevis cDNA clone XENOPUS_SOURCE_ID:xlnga002m21 5', mRNA sequence [AW164953]	No unigene id					2.34	Down	0.0368857	0.0584318	1922.38	2778.36	0.159949	2178.76	3803.8	0.242009	966.3	2734.53	0.450944	1962.73	8208.66	0.62089
A_10_P002672	rpc155-prov	BC044092	Xenopus laevis polymerase (RNA) III (DNA directed) (155kD), mRNA (cDNA clone MGC:52746 IMAGE:4683994), complete cds [BC044092]	Xl.19102	Polymerase (RNA) III (DNA directed) (155kD)	RPC1_HUMAN DNA-directed RNA polymerase III largest subunit	RPB1_MOUSE DNA-directed RNA polymerase II largest subunit	RNFF2L DNA-directed RNA polymerase	2.34	Down	0.00395121	0.0127129	238.304	328.314	0.139157	229.159	627.227	0.437287	142.926	405.989	0.454608	155.711	439.535	0.450941
A_10_P003122	MGC52651	BC046865	Xenopus laevis similar to midnolin, mRNA (cDNA clone MGC:52651 IMAGE:4681497), complete cds [BC046865]	Xl.15338	Similar to midnolin		midnolin [Mus musculus]		2.34	Down	0.00360568	0.0120488	2417.56	4401.93	0.260265	1846.76	3672.56	0.298558	1641.72	3767.93	0.361003	2070.44	7435.56	0.555447
A_10_P011640	BG038213	BG038213	dg33g02.y1 Xenopus laevis gastrula non normalized Xenopus laevis cDNA clone XENOPUS_SOURCE_ID:xlnnga009n03 5', mRNA sequence [BG038213]	Xl.25711	Nucleoporin 43kDa	hypothetical protein FLJ13287 [Homo sapiens]			2.34	Down	0.000828007	0.00460405	477.993	988.955	0.315755	460.053	1007.77	0.340555	326.402	943.207	0.460916	570.745	1302.42	0.358234
A_10_P017899	BQ732271	BQ732271	AGENCOURT_8097515 NICHD XGC Emb4 Xenopus laevis cDNA clone IMAGE:5572516 5', mRNA sequence [BQ732271]	Xl.53642	Hypothetical protein MGC83856	A56002 pre-B-cell leukemia transcription factor 2 - human	PBX2_MOUSE Pre-B-cell leukemia transcription factor-2	A48840 extradenticle protein - fruit fly	2.34	Down	0.000877805	0.00476504	2815.24	5740.85	0.309461	2534.53	4810.85	0.278324	2199.04	4799.63	0.339204	2316.33	8290.57	0.554407
A_10_P004231	MGC81502	BC068845	Xenopus laevis hypothetical protein MGC81502, mRNA (cDNA clone MGC:81502 IMAGE:6636962), complete cds [BC068845]	Xl.44669	Hypothetical protein MGC81502	nucleolar protein family A, member 2; likely homolog of yeast Nhp2, component of the H/ACA snoRNP [Homo sapiens]	RIKEN cDNA 2410130M07 [Mus musculus]	NHPX_DROME NHP2-like protein	2.33	Down	0.00507278	0.0148769	9465.15	18447.7	0.289815	13693.3	21662.5	0.199201	6757.77	16865.5	0.398098	6179.69	23803	0.585996
A_10_P006377	MGC82241	BC076744	Xenopus laevis MGC82241 protein, mRNA (cDNA clone MGC:82241 IMAGE:4031212), complete cds [BC076744]	Xl.36062	MGC82241 protein		RIKEN cDNA 1700034I23 [Mus musculus]		2.33	Down	0.00934039	0.0215947	115.324	195.762	0.229809	182.418	427.341	0.369706	106.966	292.46	0.435671	156.954	425.142	0.43306
A_10_P006979	dck-prov	BC077796	Xenopus laevis deoxycytidine kinase, mRNA (cDNA clone MGC:80405 IMAGE:5154953), complete cds [BC077796]	Xl.1736	Deoxycytidine kinase	A38585 deoxycytidine kinase	A55122 deoxycytidine kinase	deoxyribonucleoside kinase [Drosophila melanogaster]	2.33	Down	0.00955172	0.0219517	9193.06	14429.9	0.195803	4554.8	14914.6	0.515142	3818.69	8801.43	0.3626	5139.53	12700.9	0.392942
A_10_P018346	BU152728	BU152728	AGENCOURT_8671041 NICHD XGC Emb4 Xenopus laevis cDNA clone IMAGE:4681525 5', mRNA sequence [BU152728]	Xl.53025	Transcribed locus				2.33	Down	0.0115923	0.0252079	1240.12	2757.21	0.347004	2258.3	3972.97	0.245334	1998.99	5204.52	0.41568	2284.39	6569.68	0.458727
A_10_P009224	LOC496092	BC087518	Xenopus laevis hypothetical LOC496092, mRNA (cDNA clone MGC:99380 IMAGE:7205474), complete cds [BC087518]	Xl.7797	Hypothetical LOC496092	hypothetical protein FLJ22353 [Homo sapiens]			2.32	Down	0.0381282	0.0596023	6586.38	12353	0.273127	4550.72	11454.2	0.400883	2018.04	5233.2	0.414547	4386.89	10304.7	0.370562
A_10_P005590	MGC80789	BC073368	Xenopus laevis MGC80789 protein, mRNA (cDNA clone MGC:80789 IMAGE:5513400), complete cds [BC073368]	Xl.16815	MGC80789 protein	hypothetical protein MGC3067 [Homo sapiens]	carcinoma related gene [Mus musculus]		2.31	Down	0.000848583	0.00464555	1837.78	3084.92	0.224951	1024.57	2866.21	0.446768	1124.75	3295.71	0.466848	1289.45	2664.63	0.315141
[truncated: 105 more rows]
