# Supplementary material for: EBF factors drive expression of multiple classes of target genes governing neuronal development
Source: Neural Dev. 2011 Apr 30;6:19. doi: 10.1186/1749-8104-6-19 (PMC3113313; doi:10.1186/1749-8104-6-19)
Supplement: Additional file 4 — Microarray results table showing genes up- or downregulated more than two-fold by EBF3 activity in the absence of Noggin. [file 1749-8104-6-19-S4.XLSX]

## Sheet: Table of Contents
Contents of Comparison worksheet:
Column	Contents
ProbeName	Name of Agilent 60-mer oligonucleotide probe
GeneName	Gene's symbol
SystematicName	Gene's accession number
Description	Description of gene
Unigene ID	Unigene cluster number
Unigene Title	Unigene cluster title
human_homolog	Homologous human protein from Unigene
mouse_homolog	Homologous mouse protein from Unigene
drosophila_homolog	Homologous Drosophila protein from Unigene
Xebf3 fold change	fold change in the presence of active Xebf3
Xebf3 Direction	Direction of change (up or down) with addition of Dex

## Sheet: Comparison
ProbeName	GeneName	SystematicName	Description	Unigene Id	Unigene Title	human_homolog	mouse_homolog	drosophila_homolog	Xebf3 fold change	Xebf3 direction
A_10_P005839	LOC397758	BC073672	Xenopus laevis X.laevis MyoD1 homologue (mf25) gene (expressed prior to somite formation), mRNA (cDNA clone MGC:83032 IMAGE:5571795), complete cds [BC073672]	Xl.823	Myogenic differentiation 1	MYOD_HUMAN Myoblast determination protein 1	MYOD_MOUSE MYOBLAST DETERMINATION PROTEIN 1	A36663 nautilus protein - fruit fly	106.816	Up
A_10_P002169	MGC52596	BC041190	Xenopus laevis similar to myogenic differentiation 1, mRNA (cDNA clone MGC:52596 IMAGE:4885255), complete cds [BC041190]	Xl.1249	Myogenic differentiation 1	MYOD_HUMAN Myoblast determination protein 1	MYOD_MOUSE MYOBLAST DETERMINATION PROTEIN 1	A36663 nautilus protein - fruit fly	54.359	Up
A_10_P004877	LOC398028	BC072130	Xenopus laevis stem cell leukemia protein SCL, mRNA (cDNA clone MGC:79923 IMAGE:4175038), complete cds [BC072130]	Xl.278	T-cell acute lymphocytic leukemia 1	A36358 SCL protein - human	A37864 SCL protein homolog - mouse	S00995 gene twist protein - fruit fly	52.3257	Up
A_10_P008574	LOC495143	BC084343	Xenopus laevis hypothetical LOC495143, mRNA (cDNA clone MGC:84304 IMAGE:6957181), complete cds [BC084343]	Xl.68783	Sp8 transcription factor	S26638 SPR-1 protein - human	osterix [Mus musculus]	buttonhead [Drosophila melanogaster]	49.9887	Up
A_10_P003711	hhex-A	BC059320	Xenopus laevis hematopoietically expressed homeobox, mRNA (cDNA clone MGC:69042 IMAGE:4965399), complete cds [BC059320]	Xl.225	Hematopoietically expressed homeobox	JN0767 homeobox protein HEX - human	HMPH_MOUSE Homeobox protein PRH	1604244A empty spiracles gene [Drosophila melanogaster]	41.2082	Up
A_10_P005312	MGC82572	BC072996	Xenopus laevis MGC82572 protein, mRNA (cDNA clone MGC:82572 IMAGE:4970061), complete cds [BC072996]	Xl.26304	Neurogenic differentiation 1	NDF1_HUMAN Neurogenic differentiation factor 1	I49338 neurogenic differentiation factor - mouse	target of Poxn; target of Pox-n; biparous [Drosophila melanogaster]	40.1545	Up
A_10_P006112	MGC84237	BC074360	Xenopus laevis MGC84237 protein, mRNA (cDNA clone MGC:84237 IMAGE:6955713), complete cds [BC074360]	Xl.12745	Protocadherin 8	protocadherin 8, isoform 1 precursor; arcadlin [Homo sapiens]	protocadherin 8 [Mus musculus]	FAT_DROME Cadherin-related tumor suppressor precursor	38.8911	Up
A_10_P004008	MGC68611	BC061944	Xenopus laevis homeo box D10, mRNA (cDNA clone MGC:68611 IMAGE:4032032), complete cds [BC061944]	Xl.14155	Homeobox D10	A42008 homeotic protein HOX4E - human	HXDA_MOUSE Homeobox protein Hox-D10	A32584 Abd-B protein - fruit fly	31.7389	Up
A_10_P007218	Nr2f2	BC078057	Xenopus laevis Nr2f2 protein, mRNA (cDNA clone MGC:82853 IMAGE:5511294), complete cds [BC078057]	Xl.48372	Nr2f2 protein	COT1_HUMAN COUP transcription factor 1	I48305 gene COUP-TF1 protein - mouse	A32693 steroid receptor protein svp 1 - fruit fly	28.0942	Up
A_10_P002517	BC043838	BC043838	Xenopus laevis, Similar to hypothetical protein FLJ13687, clone IMAGE:5569934, mRNA [BC043838]	Xl.57589	Transcribed locus, strongly similar to XP_002942230.1 PREDICTED: protein GREB1 [Xenopus (Silurana) tropicalis]	T00340 hypothetical protein KIAA057 - human	RIKEN cDNA 5730583K22 gene [Mus musculus]		27.69	Up
A_10_P009209	LOC496078	BC087494	Xenopus laevis hypothetical LOC496078, mRNA (cDNA clone MGC:99335 IMAGE:7203631), complete cds [BC087494]	Xl.46899	Hypothetical LOC496078	ADX_HUMAN Adrenodoxin, mitochondrial precursor	S53524 adrenodoxin precursor - mouse		27.4413	Up
A_10_P000060	zic5-A	AB034983	Xenopus laevis Zic5 mRNA, complete cds [AB034983]	Xl.1043	Zic family member 5 (odd-paired homolog)	zinc family member 5 protein [Homo sapiens]	ZIC1_MOUSE Zinc finger protein ZIC1	A49839 odd-paired - fruit fly	23.3788	Up
A_10_P008656	LOC495280	BC084434	Xenopus laevis hypothetical LOC495280, mRNA (cDNA clone MGC:86488 IMAGE:5514274), complete cds [BC084434]	Xl.49521	Nescient helix loop helix 1	A45075 transcription factor NSCL-1 - human	A41788 basic helix-loop-helix protein Hen1 - mouse		23.322	Up
A_10_P006916	emx1-prov	BC077629	Xenopus laevis empty spiracles homolog 1 (Drosophila), mRNA (cDNA clone MGC:86204 IMAGE:6957219), complete cds [BC077629]	Xl.48177	Empty spiracles homeobox 1	empty spiracles homolog 2	ventral anterior homeobox containing gene 1 [Mus musculus]	E5 [Drosophila melanogaster]	22.2831	Up
A_10_P027163	Inhbb	S61773	activin beta B subunit [Xenopus laevis, mRNA, 2716 nt] [S61773]	Xl.1090	Inhibin, beta B	A40150 inhibin beta-B chain precursor - human	S31440 inhibin beta-A chain - mouse	Activin Like Protein at 23B [Drosophila melanogaster]	20.6913	Up
A_10_P000286	bix3-A	AF079561	Xenopus laevis homeobox protein BIX3 (Bix3) mRNA, complete cds [AF079561]	Xl.398	Homeobox protein BIX3	short stature homeobox, isoform a; growth control factor, X-linked; pseudoautosomal homeobox-containing osteogenic gene [Homo sapiens]	Mix1 homeobox-like 1	GSBD_DROME Gooseberry distal protein	19.6408	Up
A_10_P000118	Stripy	AB073615	Xenopus laevis ledgerline mRNA, presomitic mesoderm specific gene, complete cds [AB073615]	Xl.9206	Ripply2 homolog, gene 1	Down syndrome critical region protein 6 [Homo sapiens]			19.2307	Up
A_10_P003146	foxa1-prov	BC047130	Xenopus laevis forkhead box A1, mRNA (cDNA clone MGC:52590 IMAGE:5572849), complete cds [BC047130]	Xl.52787	Forkhead box A1	HN3A_HUMAN Hepatocyte nuclear factor 3-alpha	HN3A_MOUSE HEPATOCYTE NUCLEAR FACTOR 3-ALPHA	A32380 nuclear protein fkh - fruit fly	17.7509	Up
A_10_P013271	BJ032556	BJ032556	BJ032556 NIBB Mochii normalized Xenopus neurula library Xenopus laevis cDNA clone XL017a10 5', mRNA sequence [BJ032556]	Xl.16352	Transcribed locus				17.5737	Up
A_10_P024922	CF286648	CF286648	AGENCOURT_15182262 NICHD_XGC_Emb4 Xenopus laevis cDNA clone IMAGE:5513894 5', mRNA sequence [CF286648]	Xl.29698	Transcribed locus				17.5216	Up
A_10_P003590	wnt-2-prov	BC056128	Xenopus laevis C. elegans WNT family member precursor (40.4 kD) (wnt-2), mRNA (cDNA clone MGC:69163 IMAGE:5048927), complete cds [BC056128]	Xl.17496	Wingless-type MMTV integration site family, member 5B	wingless-type MMTV integration site family, member 5B precursor; WNT-5B protein precursor [Homo sapiens]	E36470 Wnt-5b protein - mouse	Wnt2-P1 [Drosophila melanogaster]	17.3186	Up
A_10_P003500	MGC68948	BC056020	Xenopus laevis hypothetical protein MGC68948, mRNA (cDNA clone MGC:68948 IMAGE:4959167), complete cds [BC056020]	Xl.16232	Hypothetical protein MGC68948	A55185 intermediate filament peripherin - human	PERI_MOUSE Peripherin	Lam-P1; ?:n-lamin; alpha-Lamin; lamin; lamin Dm[[0]]; misguided; lethal	16.2547	Up
A_10_P005925	MGC81839	BC074130	Xenopus laevis MGC81839 protein, mRNA (cDNA clone MGC:81839 IMAGE:7008205), complete cds [BC074130]	Xl.78949	Empty spiracles homeobox 2	empty spiracles homolog 2	ventral anterior homeobox containing gene 2 [Mus musculus]	E5 [Drosophila melanogaster]	15.8304	Up
A_10_P005086	MGC83548	BC072365	Xenopus laevis hypothetical protein MGC83548, mRNA (cDNA clone MGC:83548 IMAGE:5078849), complete cds [BC072365]	Xl.47119	TNFAIP3 interacting protein 2	2211333A peripheral membrane protein p230 [Homo sapiens]	kinesin family member 21A [Mus musculus]	lava lamp [Drosophila melanogaster]	15.2775	Up
A_10_P001976	krm2	AY150813	Xenopus laevis kremen2 (krm2) mRNA, complete cds [AY150813]	Xl.15701	Kringle containing transmembrane protein 2	hypothetical protein MGC10791 [Homo sapiens]	kringle-coding gene marking the eye and the nose; kremen [Mus musculus]	Nrk-P1; neurospecific receptor tyrosine kinase; Drosophila neurospecific receptor kinase [Drosophila melanogaster]	15.0528	Up
A_10_P024921	CF286639	CF286639	AGENCOURT_15188405 NICHD_XGC_Emb4 Xenopus laevis cDNA clone IMAGE:5513904 5', mRNA sequence [CF286639]	Xl.9710	Transcribed locus				14.3804	Up
A_10_P000674	xfd-13	AJ242680	Xenopus laevis mRNA for XFD-13 protein [AJ242680]	Xl.182	Forkhead box F1	2208384A transcription factor FREAC-1 [Homo sapiens]	FXF1_MOUSE Forkhead box protein F1	FD3_DROME Fork head domain protein FD3	14.1976	Up
A_10_P025459	MGC82293	CK796536	AGENCOURT_18787914 NICHD_XGC_Te2N Xenopus laevis cDNA clone IMAGE:7206193 5', mRNA sequence [CK796536]	Xl.28895	Microsomal glutathione S-transferase 1	GST1_HUMAN Microsomal glutathione S-transferase 1	prostaglandin E synthase; DNA segment, Chr 2, ERATO Doi 369, expressed [Mus musculus]		12.8806	Up
A_10_P003302	dhcr7-prov	BC054203	Xenopus laevis 7-dehydrocholesterol reductase, mRNA (cDNA clone MGC:64361 IMAGE:6877885), complete cds [BC054203]	Xl.70080	7-dehydrocholesterol reductase	7-dehydrocholesterol reductase; Delta-7-dehydrocholesterol reductase [Homo sapiens]	7-dehydrocholesterol reductase [Mus musculus]		12.1665	Up
A_10_P000537	lmo2-A	AF374473	Xenopus laevis LIM-only protein LMO-2 mRNA, complete cds [AF374473]	Xl.9549	LIM domain only 2 (rhombotin-like 1)	RHM2_HUMAN Rhombotin-2	A39370 rhombotin homolog 2 - mouse	Lim3-P1; lethal	12.0824	Up
A_10_P003657	MGC69003	BC057739	Xenopus laevis hypothetical protein MGC69003, mRNA (cDNA clone MGC:69003 IMAGE:4963637), complete cds [BC057739]	Xl.2874	Runt-related transcription factor 1	S57842 AML1c protein - human	RUN1_MOUSE Runt-related transcription factor 1	A36392 segmentation protein runt - fruit fly	11.6573	Up
A_10_P002286	sh2d3c-prov	BC041733	Xenopus laevis SH2 domain containing 3C, mRNA (cDNA clone MGC:52749 IMAGE:4684029), complete cds [BC041733]	Xl.2001	SH2 domain containing 3C	SH2 domain-containing 3C; novel SH2-containing protein 3 [Homo sapiens]	novel SH2-containing protein 3; Cas/HEF1-associated signal transducer; SH2-containing Eph receptor-binding protein 1 [Mus musculus]		11.5848	Up
A_10_P008876	BC084931	BC084931	Xenopus laevis cDNA clone IMAGE:6863628 [BC084931]	Xl.58171	CDNA clone IMAGE:6863628	CIW5_HUMAN Potassium channel subfamily K member 5	potassium channel, subfamily K, member 5; potassium inwardly-rectifying channel, subfamily K, member 5 [Mus musculus]	ORK1_DROME Open rectifier potassium channel protein 1	11.4978	Up
A_10_P027025	LOC397703	L19566	Xenopus laevis homeobox protein mRNA, complete cds [L19566]	Xl.1066	Notochord homeobox b	S22721 homeotic protein emx1 - human	B41224 homeotic protein pMUR10F - mouse	S37252 homeotic protein Hox11 homolog - fruit fly	10.8726	Up
A_10_P019768	nrl20-A	BX844105	BX844105 NICHD_XGC_Emb4 Xenopus laevis cDNA clone IMAGp998P0612244 ; IMAGE:5543669 5', mRNA sequence [BX844105]	Xl.21450	POU class 3 homeobox 3	BRN1_HUMAN Brain-specific homeobox/POU domain protein 1	BRN1_MOUSE BRAIN-SPECIFIC HOMEOBOX/POU DOMAIN PROTEIN 1	S19095 transcription factor Cf1a - fruit fly	10.8272	Up
A_10_P000516	AF338157	AF338157	Xenopus laevis iroquois-4 homeobox transcription factor (Irx4) mRNA, complete cds [AF338157]	Xl.12086	Iroquois homeobox 4	IRX4_HUMAN Iroquois-class homeodomain protein IRX-4	Iroquois related homeobox 4	T03095 homeoprotein Sail - fruit fly	10.6016	Up
A_10_P016685	BP704537	BP704537	BP704537 Osada Taira anterior neuroectoderm (ANE) pCS105 cDNA library Xenopus laevis cDNA clone XL512f17ex 5', mRNA sequence [BP704537]	Xl.40607	Transcribed locus				10.5973	Up
A_10_P007624	MGC84378	BC080101	Xenopus laevis MGC84378 protein, mRNA (cDNA clone MGC:84378 IMAGE:6959410), complete cds [BC080101]	Xl.48680	Family with sequence similarity 59, member B	hypothetical protein FLJ21610 [Homo sapiens]			10.4884	Up
A_10_P008439	LOC397804	BC084198	Xenopus laevis A5-protein, mRNA (cDNA clone MGC:79978 IMAGE:4964968), complete cds [BC084198]	Xl.940	Neuropilin 1	NRP1_HUMAN Neuropilin-1 precursor	NRP1_MOUSE Neuropilin-1 precursor	A39288 dorsal-ventral patterning protein tolloid	9.83817	Up
A_10_P003628	etr-1	BC057704	Xenopus laevis ribonucleoprotein, mRNA (cDNA clone MGC:68437 IMAGE:4724645), complete cds [BC057704]	Xl.986	CUGBP, Elav-like family member 3	bruno-like 4, RNA binding protein	CUG triplet repeat,RNA binding protein 2; elav-type RNA-binding protein 3; CUG triplet repeat,RNA-binding protein 2 [Mus musculus]	Rbp9-P2; RNA-binding protein 10 [Drosophila melanogaster]	9.63681	Up
A_10_P023419	CD099943	CD099943	AGENCOURT_14006185 NICHD_XGC_Tad2 Xenopus laevis cDNA clone IMAGE:6936491 5', mRNA sequence [CD099943]	Xl.72051	Transcribed locus				9.5696	Up
A_10_P016149	BP679243	BP679243	BP679243 Osada Taira anterior neuroectoderm (ANE) pCS105 cDNA library Xenopus laevis cDNA clone XL431e15ex 5', mRNA sequence [BP679243]	Xl.49827	Transcribed locus				9.11212	Up
A_10_P020109	BX847839	BX847839	BX847839 Wellcome CRC pRN3 head Xenopus laevis cDNA clone IMAGp998N138730 ; IMAGE:3579852 5', mRNA sequence [BX847839]	Xl.12275	Transcribed locus				9.08382	Up
A_10_P006309	MGC84339	BC075219	Xenopus laevis MGC84339 protein, mRNA (cDNA clone MGC:84339 IMAGE:6958236), complete cds [BC075219]	Xl.26238	PYD and CARD domain containing	apoptosis-associated speck-like protein containing a CARD; target of methylation-induced silencing-1 [Homo sapiens]	ASC_MOUSE Apoptosis-associated speck-like protein containing a CARD		9.07934	Up
A_10_P024273	CD327128	CD327128	AGENCOURT_14147111 NICHD_XGC_Eye1 Xenopus laevis cDNA clone IMAGE:6947849 5', mRNA sequence [CD327128]	Xl.10261	Protein kinase, AMP-activated, gamma 3 non-catalytic subunit	protein kinase, AMP-activated, gamma 3 non-catalytic subunit [Homo sapiens]	AAKG_MOUSE 5'-AMP-activated protein kinase, gamma-1 subunit		9.00235	Up
A_10_P006432	hspb7-prov	BC076806	Xenopus laevis heat shock 27kDa protein family, member 7 (cardiovascular), mRNA (cDNA clone MGC:83758 IMAGE:6640570), complete cds [BC076806]	Xl.2603	Heat shock 27kDa protein family, member 7 (cardiovascular)	HSB7_HUMAN Heat-shock protein, beta-7	HSB7_MOUSE Heat-shock protein, beta-7	EFL2_DROME Lethal	8.90806	Up
A_10_P008806	LOC495366	BC084830	Xenopus laevis hypothetical LOC495366, mRNA (cDNA clone MGC:85333 IMAGE:6876087), complete cds [BC084830]	Xl.24323	Tescalcin	hypothetical protein FLJ20607; tescalcin; likely ortholog of mouse tescalcin [Homo sapiens]	RIKEN cDNA 1700008P20 [Mus musculus]	Calcineurin B [Drosophila melanogaster]	8.80778	Up
A_10_P001458	cad2-A	AW460288	da30g08.y1 Xenla 13LiCl Xenopus laevis cDNA clone IMAGE:2942654 5', mRNA sequence [AW460288]	Xl.1358	Caudal type homeobox 1	CDX1_HUMAN Homeobox protein CDX-1	A49303 homeotic protein Cdx-1 - mouse	cad-P1 [Drosophila melanogaster]	8.76412	Up
A_10_P005160	seb4-A-prov	BC072812	Xenopus laevis RRM-containing protein SEB-4, mRNA (cDNA clone MGC:80153 IMAGE:4970239), complete cds [BC072812]	Xl.12316	RNA binding motif protein 24	S38382 SEB4D protein - human	S38384 SEB4 protein - mouse	musashi [Drosophila melanogaster]	8.54906	Up
A_10_P007485	MGC86479	BC079817	Xenopus laevis MGC86479 protein, mRNA (cDNA clone MGC:86479 IMAGE:4963901), complete cds [BC079817]	Xl.9529	RCSD domain containing 1				8.44974	Up
A_10_P027285	fgf9-A	U47622	Xenopus laevis fibroblast growth factor-9 (XFGF-9) mRNA, complete cds [U47622]	Xl.367	Fibroblast growth factor 9 (glia-activating factor)	fibroblast growth factor 9 precursor; glia-activating factor [Homo sapiens]	S66486 fibroblast growth factor 9 - mouse		8.44236	Up
A_10_P027233	neurod1-A	U28067	Xenopus laevis neurogenic differentiation factor (neuroD) mRNA, complete cds [U28067]	Xl.330	Neurogenic differentiation 1	NDF1_HUMAN Neurogenic differentiation factor 1	I49338 neurogenic differentiation factor - mouse	target of Poxn; target of Pox-n; biparous [Drosophila melanogaster]	8.35576	Up
A_10_P025009	CF289671	CF289671	AGENCOURT_15211115 NICHD_XGC_Emb4 Xenopus laevis cDNA clone IMAGE:4970907 5', mRNA sequence [CF289671]	Xl.29732	Transcribed locus				8.27795	Up
A_10_P003198	MGC52771	BC048020	Xenopus laevis similar to LIM domain only 4, mRNA (cDNA clone MGC:52771 IMAGE:4684188), complete cds [BC048020]	Xl.5131	LIM domain only 4, gene 2	LIM domain only 4 [Homo sapiens]	LIM only 4 [Mus musculus]	apterous; tornwing; Xasta [Drosophila melanogaster]	8.20827	Up
A_10_P000348	Nr2f1	AF157558	Xenopus laevis COUP transcription factor 1 mRNA, complete cds [AF157558]	Xl.528	Nuclear receptor subfamily 2, group F, member 1	COT1_HUMAN COUP transcription factor 1	I48305 gene COUP-TF1 protein - mouse	A32693 steroid receptor protein svp 1 - fruit fly	8.14334	Up
A_10_P003637	MGC68870	BC057717	Xenopus laevis hypothetical protein MGC68870, mRNA (cDNA clone MGC:68870 IMAGE:4681298), complete cds [BC057717]	Xl.8753	Hypothetical protein MGC68870	G02173 semaphorin III family homolog - human	SM3F_MOUSE Semaphorin 3F precursor	Sema-2a-P1; semaphorin II; semaphorin; D-Semaphorin II [Drosophila melanogaster]	8.12886	Up
A_10_P026986	rho-prov	L04692	Frog opsin mRNA, complete cds [L04692]	Xl.326	Rhodopsin	OPSD_HUMAN Rhodopsin	A23665 opsin - mouse	OPS6_DROME Opsin Rh6	8.09796	Up
A_10_P010968	BF614568	BF614568	dg15h08.y1 Xenopus laevis gastrula non normalized Xenopus laevis cDNA clone XENOPUS_SOURCE_ID:xlnnga005o15 5', mRNA sequence [BF614568]	Xl.34905	Transcribed locus				7.98092	Up
A_10_P000532	mlc1av-A	AF364821	Xenopus laevis myosin light chain 1av (MLC1av) mRNA, complete cds [AF364821]	Xl.11969	Myosin, light chain 4, alkali; atrial, embryonic	MLEF_HUMAN Myosin light chain 1, embryonic muscle/atrial isoform	MLEF_MOUSE Myosin light chain 1, atrial/fetal isoform	MLC2_DROME Myosin II essential light chain	7.70597	Up
A_10_P008235	LOC494763	BC082865	Xenopus laevis hypothetical LOC494763, mRNA (cDNA clone MGC:82212 IMAGE:3402969), complete cds [BC082865]	Xl.76501	Solute carrier family 2 (facilitated glucose transporter), member 1	GTR1_HUMAN Solute carrier family 2, facilitated glucose transporter, member 1	S09705 glucose transport protein GT1 - mouse	Glucose transporter 1 [Drosophila melanogaster]	7.60684	Up
A_10_P000513	LOC398211	AF323750	Xenopus laevis Kv1.4 potassium channel mRNA, complete cds [AF323750]	Xl.749	Potassium voltage-gated channel, shaker-related subfamily, member 4	A39922 potassium channel KCNA4 - human	CIK4_MOUSE Voltage-gated potassium channel protein Kv1.4	S00480 potassium channel protein A	7.58703	Up
A_10_P002066	phox2a	AY371496	Xenopus laevis homeodomain protein (phox2a) mRNA, complete cds, alternatively spliced [AY371496]	Xl.35171	Paired-like homeobox 2a	aristaless homeobox homolog; Aristaless homeo box, drosophila, homolog of; aristaless	I48713 Phox2 homeodomain protein - mouse	Putative homeodomain protein [Drosophila melanogaster]	7.57118	Up
A_10_P000650	XMyf-5	AJ009303	Xenopus laevis cDNA clone 27A6-1 [AJ009303]	Xl.146	Myogenic factor 5	MYF5_HUMAN Myogenic factor MYF-5	S22825 myf-5 protein - mouse	A36663 nautilus protein - fruit fly	7.48995	Up
A_10_P002084	AY508953	AY508953	Xenopus laevis transcription factor (salF) mRNA, salF-A allele, complete cds [AY508953]	Xl.78049	Sal-like 2	sal-like 1	sal-like 2	T13805 spalt-related protein - fruit fly	7.41248	Up
A_10_P013293	BJ034725	BJ034725	BJ034725 NIBB Mochii normalized Xenopus neurula library Xenopus laevis cDNA clone XL030k12 5', mRNA sequence [BJ034725]	Xl.15854	Transcribed locus				7.30558	Up
A_10_P001276	AW199715	AW199715	da06e02.y1 Xenopus laevis oocyte Xenopus laevis cDNA clone XENOPUS_SOURCE_ID:xlnoc002g03 5', mRNA sequence [AW199715]	Xl.8033	Ankyrin repeat domain 37				7.2965	Up
A_10_P001939	LOC398611	AY043258	Xenopus laevis PP2A B'' subunit PR74 mRNA, complete cds [AY043258]	Xl.26499	Protein phosphatase 2, regulatory subunit B'', alpha	B47114 phosphoprotein phosphatase			7.29045	Up
A_10_P000093	xFRP	AB049354	Xenopus laevis xFRP mRNA for follistatin-related protein, complete cds [AB049354]	Xl.3150	Follistatin-related protein	S51362 follistatin-related protein - human	FSL1_MOUSE Follistatin-related protein 1 precursor		7.25037	Up
A_10_P000461	titf1-A	AF281080	Xenopus laevis homeobox transcription factor Nkx2-1 (Nkx2-1) mRNA, complete cds [AF281080]	Xl.688	NK2 homeobox 1	G02321 thyroid transcription factor 1 - human	S53724 thryroid-specific enhancer-binding protein	S57246 ventral nervous system defective protein - fruit fly	7.21565	Up
A_10_P000754	flrt3	AJ605776	Xenopus laevis mRNA for fibronectin leucine rich transmembrane protein 3 (flrt3 gene) [AJ605776]	Xl.12361	Fibronectin leucine rich transmembrane protein 3	fibronectin leucine rich transmembrane protein 3 [Homo sapiens]	fibromodulin [Mus musculus]	sli-P3 [Drosophila melanogaster]	7.10535	Up
A_10_P008731	wnt-11	BC084745	Xenopus laevis maternal protein, mRNA (cDNA clone MGC:79975 IMAGE:6862720), complete cds [BC084745]	Xl.24008	Wingless-type MMTV integration site family, member 11B	wingless-type MMTV integration site family, member 11 precursor [Homo sapiens]	WN11_MOUSE WNT-11 protein precursor	S24559 Wnt-2 protein - fruit fly	7.06339	Up
A_10_P010224	BE576494	BE576494	dc40d07.y1 NICHD XGC Emb3 Xenopus laevis cDNA clone IMAGE:3399565 5', mRNA sequence [BE576494]			calcium/calmodulin-dependent serine protein kinase	CSKP_MOUSE PERIPHERAL PLASMA MEMBRANE PROTEIN CASK	2211279A Ca/calmodulin-dependent protein kinase [Drosophila melanogaster]	6.86274	Up
A_10_P016387	BP691699	BP691699	BP691699 Osada Taira anterior neuroectoderm (ANE) pCS105 cDNA library Xenopus laevis cDNA clone XL466c06ex 5', mRNA sequence [BP691699]	Xl.74690	Transcribed locus				6.77441	Up
A_10_P013319	BJ037054	BJ037054	BJ037054 NIBB Mochii normalized Xenopus neurula library Xenopus laevis cDNA clone XL039e12 5', mRNA sequence [BJ037054]	Xl.15208	Transcribed locus, strongly similar to XP_002932624.1 PREDICTED: uncharacterized protein C8orf4 homolog [Xenopus (Silurana) tropicalis]	chromosome 8 open reading frame 4; C8ORF4 protein [Homo sapiens]			6.73686	Up
A_10_P006607	col9a3-prov	BC077292	Xenopus laevis collagen, type IX, alpha 3, mRNA (cDNA clone MGC:80136 IMAGE:4970058), complete cds [BC077292]	Xl.10687	Collagen, type IX, alpha 3	alpha 3 type IX collagen; collagen IX, alpha-3 polypeptide [Homo sapiens]	S40495 collagen alpha 1	CA14_DROME COLLAGEN ALPHA 1	6.71669	Up
A_10_P006350	Sox-2	BC076717	Xenopus laevis cDNA clone MGC:79935 IMAGE:6865551, complete cds [BC076717]	Xl.188	SRY (sex determining region Y)-box 2	I38238 transcription factor SOX2 - human	SOX2_MOUSE TRANSCRIPTION FACTOR SOX-2	SoxNeuro [Drosophila melanogaster]	6.62825	Up
A_10_P025256	CF548888	CF548888	AGENCOURT_15597699 NICHD_XGC_Brn1 Xenopus laevis cDNA clone IMAGE:7018359 5', mRNA sequence [CF548888]	Xl.7794	Transcribed locus				6.60354	Up
A_10_P008158	LOC494687	BC082678	Xenopus laevis hypothetical LOC494687, mRNA (cDNA clone MGC:85266 IMAGE:6873944), complete cds [BC082678]	Xl.28904	Cannabinoid receptor interacting protein 1	T14768 hypothetical protein DKFZp566K1924.1 - human			6.50958	Up
A_10_P007445	MGC86242	BC079770	Xenopus laevis MGC86242 protein, mRNA (cDNA clone MGC:86242 IMAGE:6959123), complete cds [BC079770]	Xl.51942	Seizure related 6 homolog-like 2	type I transmembrane receptor	2108345A seizure-related protein SEZ-6 [Mus musculus]	HIG_DROME Locomotion-related protein Hikaru genki precursor	6.50582	Up
A_10_P016302	BP687682	BP687682	BP687682 Osada Taira anterior neuroectoderm (ANE) pCS105 cDNA library Xenopus laevis cDNA clone XL454p19ex 5', mRNA sequence [BP687682]	Xl.42666	Transcribed locus				6.46259	Up
A_10_P000653	il1b-A	AJ010497	Xenopus laevis mRNA for interleukin 1 beta, partial [AJ010497]	Xl.415	Interleukin 1, beta	interleukin 1, beta [Homo sapiens]	IL1B_MOUSE INTERLEUKIN-1 BETA PRECURSOR		6.46008	Up
A_10_P009067	LOC495835	BC086476	Xenopus laevis hypothetical LOC495835, mRNA (cDNA clone MGC:99000 IMAGE:5513925), complete cds [BC086476]	Xl.15214	Hypothetical LOC495835				6.44128	Up
A_10_P002047	Sox8	AY324658	Xenopus laevis Sox8 mRNA, complete cds [AY324658]	Xl.29789	SRY (sex determining region Y)-box 8	SOX8_HUMAN Transcription factor SOX-8	SOX8_MOUSE Transcription factor SOX-8	SX15_DROME Putative transcription factor SOX-15	6.43664	Up
A_10_P002090	Arx2	AY519474	Xenopus laevis aristaless-related homeobox 2 (Arx2) mRNA, complete cds [AY519474]	Xl.48711	Aristaless related homeobox	ALX4_HUMAN Homeobox protein aristaless-like 4	ALX4_MOUSE Homeobox protein aristaless-like 4	A46403 transcription factor with prd-type homeo domain and Pro/ Gln-rich domain al - fruit fly	6.43198	Up
A_10_P008248	LOC494772	BC082882	Xenopus laevis hypothetical LOC494772, mRNA (cDNA clone MGC:84074 IMAGE:6948862), complete cds [BC082882]	Xl.14591	Slowmo homolog 2	CGI-107 protein [Homo sapiens]	RIKEN cDNA 2310042G06 [Mus musculus]	Kisir [Drosophila melanogaster]	6.36915	Up
A_10_P000235	ebf2-A	AF040993	Xenopus laevis XEBF-2 protein (Xebf-2) mRNA, complete cds [AF040993]	Xl.547	Early B-cell factor 2	COE3_HUMAN Transcription factor COE3	COE2_MOUSE Transcription factor COE2	knot; Collier [Drosophila melanogaster]	6.29331	Up
A_10_P004223	MGC81482	BC068837	Xenopus laevis hypothetical protein MGC81482, mRNA (cDNA clone MGC:81482 IMAGE:6636567), complete cds [BC068837]	Xl.15758	Hypothetical protein MGC81482	KIAA1065 protein; likely ortholog of mouse epsin 2 [Homo sapiens]			6.29122	Up
A_10_P002452	alpl-prov	BC043760	Xenopus laevis alkaline phosphatase, liver [BC043760]	Xl.1299	Alkaline phosphatase, liver/bone/kidney	PAHUH alkaline phosphatase	PPBT_MOUSE ALKALINE PHOSPHATASE, TISSUE-NONSPECIFIC ISOZYME PRECURSOR		6.29007	Up
A_10_P026937	Xhox3	D10455	X.laevis mRNA for Xhox3 homeobox protein, complete cds [D10455]	Xl.277	Even-skipped homeobox 1	S22586 homeotic protein EVX1 - human	EVX1_MOUSE HOMEOBOX EVEN-SKIPPED HOMOLOG PROTEIN 1	HMEV_DROME Segmentation protein even-skipped	6.25272	Up
A_10_P027057	itga3-A	L43057	Xenopus laevis integrin alpha 3 subunit mRNA, 3' end of cds [L43057]	Xl.951	Integrin, alpha 3 (antigen CD49C, alpha 3 subunit of VLA-3 receptor)	integrin alpha 3 isoform a precursor [Homo sapiens]	I55534 VLA-3 alpha subunit - mouse	S40311 integrin - fruit fly	6.15448	Up
A_10_P001383	AW200257	AW200257	da17f06.y1 normalized Xenopus laevis gastrula Xenopus laevis cDNA clone XENOPUS_SOURCE_ID:xlnga002c12 5', mRNA sequence [AW200257]	Xl.8117	Transcribed locus				6.11828	Up
A_10_P008099	LOC494649	BC082614	Xenopus laevis hypothetical LOC494649, mRNA (cDNA clone MGC:79038 IMAGE:4409199), complete cds [BC082614]	Xl.3101	Popeye domain containing 2		popeye 2; popeye protein 2 [Mus musculus]		6.11513	Up
A_10_P027208	elrC	U17598	Xenopus laevis ribonucleoprotein (elrC) mRNA, complete cds [U17598]	Xl.1035	ELAV (embryonic lethal, abnormal vision)-like 3 (Hu antigen C)	Hu antigen C [Homo sapiens]	ELV3_MOUSE ELAV-like protein 3	Rbp9-P2; RNA-binding protein 10 [Drosophila melanogaster]	6.06679	Up
A_10_P027132	XGATA-3	M76565	X.laevis GATA-binding protein (XGATA-3) gene, complete cds [M76565]	Xl.28002	GATA binding protein 3	A39794 transcription factor GATA-3 - human	B39794 transcription factor GATA-3 - mouse	A57601 transcription factor dGATAc - fruit fly	6.05378	Up
A_10_P000017	XFGF-20	AB012615	Xenopus laevis mRNA for XFGF-20, complete cds [AB012615]	Xl.2769	Fibroblast growth factor 20	JC7353 fibroblast growth factor-20 - human	fibroblast growth factor 20 [Mus musculus]		5.90852	Up
A_10_P000615	menF	AF536830	Xenopus laevis mesendoderm nuclear factor (menF) mRNA, complete cds [AF536830]	Xl.7751	Mesendoderm nuclear factor, gene 1				5.89599	Up
A_10_P009430	BC089181	BC089181	Xenopus laevis cDNA clone MGC:98917 IMAGE:4173700, complete cds [BC089181]	Xl.76371	Hypothetical protein MGC98917	alpha 2 type VI collagen, isoform 2C2 precursor; collagen VI, alpha-2 polypeptide; human mRNA for collagen VI alpha-2 C-terminal globular domain [Homo sapiens]	S21369 collagen alpha 2	CA14_DROME COLLAGEN ALPHA 1	5.8498	Up
A_10_P000446	pitx3-A	AF265671	Xenopus laevis paired-like homeodomain transcription factor Pitx3 mRNA, complete cds [AF265671]	Xl.23652	Paired-like homeodomain transcription factor Pitx3	PIX2_HUMAN Pituitary homeobox 2	PIX2_MOUSE Pituitary homeobox 2	Ptx1-P1 [Drosophila melanogaster]	5.80947	Up
A_10_P001189	AW198634	AW198634	da13a05.y1 normalized Xenopus laevis gastrula Xenopus laevis cDNA clone XENOPUS_SOURCE_ID:xlnga001a09 5', mRNA sequence [AW198634]						5.78636	Up
A_10_P020427	BX851196	BX851196	BX851196 NICHD_XGC_Sp1 Xenopus laevis cDNA clone IMAGp998G1210937 ; IMAGE:4964003 5', mRNA sequence [BX851196]	Xl.18576	Transcribed locus				5.7771	Up
A_10_P003134	tnrc4-prov	BC046942	Xenopus laevis trinucleotide repeat containing 4, mRNA (cDNA clone MGC:52580 IMAGE:5570286), complete cds [BC046942]	Xl.12160	CUGBP, Elav-like family member 3	bruno-like 4, RNA binding protein	CUG triplet repeat,RNA binding protein 2; elav-type RNA-binding protein 3; CUG triplet repeat,RNA-binding protein 2 [Mus musculus]	Rbp9-P1; RNA-binding protein 10 [Drosophila melanogaster]	5.76092	Up
A_10_P005248	MGC80393	BC072921	Xenopus laevis MGC80393 protein, mRNA (cDNA clone MGC:80393 IMAGE:5129997), complete cds [BC072921]	Xl.10596	GABA(A) receptor-associated protein like 1	GABA	GABA		5.72792	Up
A_10_P000728	foxd2-A	AJ344435	Xenopus laevis mRNA for transcription factor (foxd2 gene) [AJ344435]	Xl.12079	Forkhead box D2	forkhead box D2; freac-9; forkhead	forkhead box D2; mesoderm/mesenchyme forkhead 2 [Mus musculus]	FD3_DROME Fork head domain protein FD3	5.62995	Up
A_10_P000321	nkx2-10-A	AF127224	Xenopus laevis homeodomain protein XNkx2-10 (XNkx2-10) mRNA, complete cds [AF127224]	Xl.623	NK2 transcription factor related, locus 6	HK25_HUMAN Homeobox protein NKX-2.5	HK25_MOUSE HOMEOBOX PROTEIN NKX-2.5	S57246 ventral nervous system defective protein - fruit fly	5.62197	Up
A_10_P001446	AW200607	AW200607	da23e02.y1 normalized Xenopus laevis gastrula Xenopus laevis cDNA clone XENOPUS_SOURCE_ID:xlnga003k03 5', mRNA sequence [AW200607]	Xl.8289	CDNA clone IMAGE:6635346				5.62036	Up
A_10_P000583	FGF-8b	AF461177	Xenopus laevis fibroblast growth factor-8b (FGF-8b) mRNA, complete cds [AF461177]	Xl.20011	Fibroblast growth factor 8 (androgen-induced)	S65653 androgen-induced growth factor - human	A46245 fibroblast growth factor 8 - mouse		5.5731	Up
A_10_P007284	LOC397995	BC078128	Xenopus laevis middle molecular weight neurofilament protein NF-M(2), mRNA (cDNA clone MGC:84503 IMAGE:4756891), complete cds [BC078128]	Xl.174	Middle molecular weight neurofilament protein NF-M(2)	NFM_HUMAN Neurofilament triplet M protein	NFM_MOUSE Neurofilament triplet M protein	Lam-P1; ?:n-lamin; alpha-Lamin; lamin; lamin Dm[[0]]; misguided; lethal	5.52727	Up
A_10_P027435	Xlim-1	X63889	X.laevis Xlim-1 mRNA for LIM domain-containing homeobox protein [X63889]	Xl.32655	LIM homeobox 1	LHX1_HUMAN LIM/homeobox protein Lhx1	I48637 homeotic protein lim-1 - mouse	Lim3-P1; lethal	5.52324	Up
A_10_P008147	LOC397764	BC082667	Xenopus laevis nrp-1B, mRNA (cDNA clone MGC:83311 IMAGE:6864063), complete cds [BC082667]	Xl.7260	Nrp-1B	Musashi	Musashi homolog 1	musashi [Drosophila melanogaster]	5.37331	Up
A_10_P001767	AW764914	AW764914	da85g08.x1 Xenopus laevis tadpole stage 24 Xenopus laevis cDNA 3', mRNA sequence [AW764914]						5.37303	Up
A_10_P017576	BQ399739	BQ399739	NISC_mp05c04.y1 NICHD XGC Sp1 Xenopus laevis cDNA clone IMAGE:4968558 5', mRNA sequence [BQ399739]	Xl.19836	Transcribed locus				5.3291	Up
A_10_P000334	nrg1-A	AF142632	Xenopus laevis cysteine-rich domain neuregulin-1 (NRG1) mRNA, complete cds [AF142632]	Xl.289	Neuregulin 1	neuregulin 1 isoform HRG-alpha; heregulin, alpha	NRG2_MOUSE Pro-neuregulin-2 precursor		5.12596	Up
A_10_P027372	U95104	U95104	U95104 Xenopus laevis mitotic phosphoprotein cDNA Xenopus laevis cDNA clone MP42 3', mRNA sequence [U95104]	Xl.70081	Transcribed locus				5.12323	Up
A_10_P016663	BP703665	BP703665	BP703665 Osada Taira anterior neuroectoderm (ANE) pCS105 cDNA library Xenopus laevis cDNA clone XL509e01ex 5', mRNA sequence [BP703665]	Xl.48257	Transcribed locus, weakly similar to NP_001079810.1 hypothetical protein LOC379500 [Xenopus laevis]	P2X7_HUMAN P2X purinoceptor 7	P2X7_MOUSE P2X PURINOCEPTOR 7		5.10959	Up
A_10_P005890	MGC84542	BC073727	Xenopus laevis XK-related protein 7, mRNA (cDNA clone MGC:84542 IMAGE:5084568), complete cds [BC073727]	Xl.47627	XK, Kell blood group complex subunit-related family, member 7	McLeod syndrome-associated, Kell blood group protein; membrane transport protein [Homo sapiens]	McLeod syndrome gene homolog [Mus musculus]		5.09135	Up
A_10_P016605	BP701163	BP701163	BP701163 Osada Taira anterior neuroectoderm (ANE) pCS105 cDNA library Xenopus laevis cDNA clone XL500k04ex 5', mRNA sequence [BP701163]	Xl.47965	Transcribed locus				5.06255	Up
A_10_P027031	tph1	L20679	Xenopus laevis tryptophan hydroxylase mRNA, complete cds [L20679]	Xl.1144	Tryptophan hydroxylase 1	TR5H_HUMAN Tryptophan 5-monooxygenase	A34582 tryptophan 5-monooxygenase	PH4H_DROME Protein henna [Includes: Phenylalanine-4-hydroxylase	5.06037	Up
A_10_P000313	Gli2	AF109923	Xenopus laevis zinc finger protein Gli2 (Gli2) mRNA, complete cds [AF109923]	Xl.481	GLI family zinc finger 2	GLI-Kruppel family member GLI3; oncogene GLI3; DNA-binding protein; zinc finger protein GLI3 [Homo sapiens]	GLI3_MOUSE Zinc finger protein GLI3	A38926 DNA-binding protein ci	5.0575	Up
A_10_P003511	MGC68982	BC056033	Xenopus laevis hypothetical protein MGC68982, mRNA (cDNA clone MGC:68982 IMAGE:4962716), complete cds [BC056033]	Xl.29436	Solute carrier family 25 (mitochondrial carrier; phosphate carrier), member 24	hypothetical protein MGC2615 [Homo sapiens]	ADT2_MOUSE ADP,ATP carrier protein, fibroblast isoform	stress-sensitive B; Adenine nucleotide translocase; lethal	5.03715	Up
A_10_P019985	BX846575	BX846575	BX846575 Soares NXEG Xenopus laevis cDNA clone IMAGp998D108084 ; IMAGE:3300441 5', mRNA sequence [BX846575]	Xl.14221	Transcribed locus				5.03421	Up
A_10_P008455	LOC495060	BC084215	Xenopus laevis hypothetical LOC495060, mRNA (cDNA clone MGC:80620 IMAGE:5506193), complete cds [BC084215]	Xl.49155	Hypothetical LOC495060	DUS6_HUMAN Dual specificity protein phosphatase 6	dual specificity phosphatase 6; RIKEN cDNA 1300019I03 gene [Mus musculus]	puckered; velcro; hearty [Drosophila melanogaster]	4.95903	Up
A_10_P004375	MGC81081	BC070581	Xenopus laevis hypothetical protein MGC81081, mRNA (cDNA clone MGC:81081 IMAGE:6316836), complete cds [BC070581]	Xl.16195	Transcription termination factor, RNA polymerase II	S49618 helicase-like transcription factor - human	SWI/SNF related, matrix associated, actin dependent regulator of chromatin, subfamily a, member 3 [Mus musculus]	A40580 lodestar maternal-effect protein - fruit fly	4.92832	Up
A_10_P010982	BF614789	BF614789	dg17a12.y1 Xenopus laevis gastrula non normalized Xenopus laevis cDNA clone XENOPUS_SOURCE_ID:xlnnga005b23 5', mRNA sequence [BF614789]	Xl.10159	Transcribed locus				4.923	Up
A_10_P020219	BX848996	BX848996	BX848996 NICHD_XGC_Brn1 Xenopus laevis cDNA clone IMAGp998F0110583 ; IMAGE:4740480 5', mRNA sequence [BX848996]	Xl.17696	Transcribed locus				4.91847	Up
A_10_P002342	MGC53397	BC042265	Xenopus laevis similar to complement component 6, mRNA (cDNA clone MGC:53397 IMAGE:5571558), complete cds [BC042265]	Xl.21888	Similar to complement component 6	A34372 complement C6 precursor - human	complement component 6 [Mus musculus]		4.91743	Up
A_10_P027044	HoxD1	L25857	Xenopus laevis homeobox protein (HoxD1) mRNA, complete cds [L25857]	Xl.53491	Homeobox D1	homeo box D1; Homeo box-D1 [Homo sapiens]	A56553 homeotic protein Hox 4.9 - mouse	S01164 homeotic protein Labial, splice form 2 - fruit fly	4.86951	Up
A_10_P000503	camk4-A	AF316822	Xenopus laevis calcium [AF316822]	Xl.737	Calcium/calmodulin-dependent protein kinase IV	KCC4_HUMAN Calcium/calmodulin-dependent protein kinase type IV catalytic chain	KCC4_MOUSE Calcium/calmodulin-dependent protein kinase type IV catalytic chain	Calcium/calmodulin-dependent protein kinase I [Drosophila melanogaster]	4.77904	Up
A_10_P006224	MGC84792	BC074485	Xenopus laevis MGC84792 protein, mRNA (cDNA clone MGC:84792 IMAGE:6952431), complete cds [BC074485]	Xl.79939	Dual specificity phosphatase 5	dual specificity phosphatase 5; VH1-like phosphatase 3; protein tyrosine phosphatase; serine/threonine specific protein phosphatase [Homo sapiens]	S24411 dual specificity phosphoprotein phosphatase	puckered; velcro; hearty [Drosophila melanogaster]	4.75028	Up
A_10_P002794	MGC52530	BC044956	Xenopus laevis similar to RNA-binding region (RNP1, RRM) containing 1, mRNA (cDNA clone MGC:52530 IMAGE:5543457), complete cds [BC044956]	Xl.467	RNA binding motif protein 24	S38382 SEB4D protein - human	S38384 SEB4 protein - mouse	musashi [Drosophila melanogaster]	4.72781	Up
A_10_P003037	clu-prov	BC046678	Xenopus laevis clusterin, mRNA (cDNA clone MGC:53055 IMAGE:5541860), complete cds [BC046678]	Xl.10055	Clusterin	CLUS_HUMAN Clusterin precursor	A40714 clusterin precursor - mouse		4.72313	Up
A_10_P027177	xFF1rA	U05001	Xenopus laevis Ftz-F1-related orphan receptor A (xFF1rA) mRNA, complete cds [U05001]	Xl.924	Nuclear receptor subfamily 5, group A, member 2	NR52_HUMAN Orphan nuclear receptor NR5A2	nuclear receptor subfamily 5, group A, member 2; fetoprotein transcription factor [Mus musculus]	FTF1_DROME NUCLEAR HORMONE RECEPTOR FTZ-F1	4.72304	Up
A_10_P024876	CF285062	CF285062	AGENCOURT_15200713 NICHD_XGC_Sp1 Xenopus laevis cDNA clone IMAGE:4965144 5', mRNA sequence [CF285062]	Xl.29674	Transcribed locus				4.68012	Up
A_10_P023405	CD099389	CD099389	AGENCOURT_13998143 NICHD_XGC_Tad1 Xenopus laevis cDNA clone IMAGE:6937556 5', mRNA sequence [CD099389]	Xl.23917	Transcribed locus				4.67503	Up
A_10_P004976	BC072242	BC072242	Xenopus laevis cDNA clone IMAGE:4031327, containing frame-shift errors [BC072242]	Xl.57870	Transcribed locus, strongly similar to XP_002938060.1 PREDICTED: matrilin-4-like [Xenopus (Silurana) tropicalis]	MTN4_HUMAN Matrilin-4 precursor	MTN4_MOUSE Matrilin-4 precursor	A24420 notch protein - fruit fly	4.67363	Up
A_10_P027455	fo6-A	X70680	X.laevis XFO 6 mRNA for zinc finger protein [X70680]	Xl.46686	Zinc finger protein 84	ZN84_HUMAN Zinc finger protein 84	I48668 zinc finger protein 51 - mouse	crol-P1 [Drosophila melanogaster]	4.64169	Up
A_10_P008760	LOC495317	BC084778	Xenopus laevis hypothetical LOC495317, mRNA (cDNA clone MGC:82714 IMAGE:5154820), complete cds [BC084778]	Xl.15331	NOTCH-regulated ankyrin repeat protein	protein phosphatase 1, regulatory	Notch-regulated ankyrin repeat protein [Mus musculus]		4.62875	Up
A_10_P019771	BX844120	BX844120	BX844120 Soares NXEG Xenopus laevis cDNA clone IMAGp998H1411403 ; IMAGE:5162557 5', mRNA sequence [BX844120]	Xl.72282	Transcribed locus, strongly similar to NP_001120263.1 tripartite motif-containing 62 [Xenopus (Silurana) tropicalis]	hypothetical protein FLJ10759 [Homo sapiens]	ring finger protein 23; RING-B box-coiled coil-B30.2 [Mus musculus]		4.60742	Up
A_10_P003224	col1a2-prov	BC049287	Xenopus laevis procollagen, type I, alpha 2, mRNA (cDNA clone MGC:52958 IMAGE:4930434), complete cds [BC049287]	Xl.49126	Collagen, type 1, alpha 2	CGHU2S collagen alpha 2	CA21_MOUSE Collagen alpha 2	CA14_DROME COLLAGEN ALPHA 1	4.60736	Up
A_10_P005695	MGC81012	BC073488	Xenopus laevis MGC81012 protein, mRNA (cDNA clone MGC:81012 IMAGE:5570688), complete cds [BC073488]	Xl.33365	Basal cell adhesion molecule (Lutheran blood group)	LU_HUMAN Lutheran blood group glycoprotein precursor	Lutheran blood group	A32579 neuroglian - fruit fly	4.59186	Up
A_10_P003769	MGC68682	BC059985	Xenopus laevis MAP kinase phosphatase X17C, mRNA (cDNA clone MGC:68682 IMAGE:4033080), complete cds [BC059985]	Xl.31935	Dual specificity phosphatase 6	DUS6_HUMAN Dual specificity protein phosphatase 6	dual specificity phosphatase 6; RIKEN cDNA 1300019I03 gene [Mus musculus]	puckered; velcro; hearty [Drosophila melanogaster]	4.58602	Up
A_10_P003205	thbs3-prov	BC048222	Xenopus laevis thrombospondin 3, mRNA (cDNA clone MGC:53496 IMAGE:5572464), complete cds [BC048222]	Xl.198	Thrombospondin 3	A57121 thrombospondin 3 precursor - human	A46016 thrombospondin 3 - mouse	A35672 crumbs protein - fruit fly	4.5796	Up
A_10_P004543	MGC83809	BC070774	Xenopus laevis hypothetical protein MGC83809, mRNA (cDNA clone MGC:83809 IMAGE:6642349), complete cds [BC070774]	Xl.51896	Transmembrane and coiled-coil domain family 1	Y481_HUMAN Hypothetical protein KIAA0481			4.5471	Up
A_10_P026995	wnt3a-A	L07538	Frog wnt3A mRNA, complete cds [L07538]	Xl.880	Wingless-type MMTV integration site family, member 3A	wingless-type MMTV integration site family, member 3 precursor; WNT3 precursor; WNT-3 proto-oncogene protein precursor [Homo sapiens]	A35503 Wnt-3 protein - mouse	Wnt2-P1 [Drosophila melanogaster]	4.53988	Up
A_10_P007419	MGC84069	BC079738	Xenopus laevis MGC84069 protein, mRNA (cDNA clone MGC:84069 IMAGE:6948771), complete cds [BC079738]	Xl.26287	Sex comb on midleg homolog 1	sex comb on midleg homolog 1 [Homo sapiens]	Scm-related gene containing four mbt domains [Mus musculus]	T13797 tumor supressor protein - fruit fly	4.53433	Up
A_10_P004283	MGC83169	BC068927	Xenopus laevis hypothetical protein MGC83169, mRNA (cDNA clone MGC:83169 IMAGE:6631178), complete cds [BC068927]	Xl.46703	Hypothetical protein MGC83169	GLPT_HUMAN Glycerol-3-phosphate transporter	glucose-6-phosphatase, transport protein 1 [Mus musculus]		4.51435	Up
A_10_P009061	LOC495832	BC086470	Xenopus laevis hypothetical LOC495832, mRNA (cDNA clone MGC:98284 IMAGE:5513705), complete cds [BC086470]	Xl.9639	Hypothetical LOC495832				4.48147	Up
A_10_P023250	CB942680	CB942680	AGENCOURT_13842552 NICHD_XGC_Tad2 Xenopus laevis cDNA clone IMAGE:6933381 5', mRNA sequence [CB942680]	Xl.12132	Transcribed locus, strongly similar to XP_002936983.1 PREDICTED: LOW QUALITY PROTEIN: laminin subunit alpha-4-like [Xenopus (Silurana) tropicalis]	2113291A laminin:SUBUNIT=alpha4 [Homo sapiens]	LMA4_MOUSE Laminin alpha-4 chain precursor		4.47163	Up
A_10_P012590	BG730630	BG730630	dac20f03.x1 NICHD XGC He1 Xenopus laevis cDNA clone IMAGE:4407677 3', mRNA sequence [BG730630]	Xl.2473	Transcribed locus				4.38875	Up
A_10_P003676	BC058326	BC058326	Xenopus laevis cDNA clone IMAGE:6880181 [BC058326]	Xl.1405	Hypothetical protein LOC100036942	SDHL_HUMAN L-serine dehydratase	serine racemase [Mus musculus]		4.38554	Up
A_10_P003048	ndr1-prov	BC046693	Xenopus laevis N-myc downstream regulated gene 1, mRNA (cDNA clone MGC:53143 IMAGE:5542670), complete cds [BC046693]	Xl.77767	N-myc downstream regulated 1	NDR1_HUMAN NDRG1 protein	NDR1_MOUSE NDRG1 protein		4.36621	Up
A_10_P002825	MGC53052	BC044995	Xenopus laevis similar to 7-dehydrocholesterol reductase, mRNA (cDNA clone MGC:53052 IMAGE:5541800), complete cds [BC044995]	Xl.2547	7-dehydrocholesterol reductase	7-dehydrocholesterol reductase; Delta-7-dehydrocholesterol reductase [Homo sapiens]	7-dehydrocholesterol reductase [Mus musculus]		4.34716	Up
A_10_P006127	MGC84292	BC074375	Xenopus laevis MGC84292 protein, mRNA (cDNA clone MGC:84292 IMAGE:6956939), complete cds [BC074375]	Xl.47553	Adiponectin, C1Q and collagen domain containing	JC4708 gelatin-binding 28K protein precursor - human	APM1_MOUSE Adiponectin precursor	CA14_DROME COLLAGEN ALPHA 1	4.32406	Up
A_10_P020487	BX851752	BX851752	BX851752 NICHD_XGC_He1 Xenopus laevis cDNA clone IMAGp998F1510123 ; IMAGE:4407182 5', mRNA sequence [BX851752]	Xl.4729	Transcribed locus				4.31974	Up
A_10_P006158	MGC84395	BC074406	Xenopus laevis MGC84395 protein, mRNA (cDNA clone MGC:84395 IMAGE:7018659), complete cds [BC074406]	Xl.47505	UDP-glucose glycoprotein glucosyltransferase 1	UDP-glucose:glycoprotein glucosyltransferase 2 [Homo sapiens]		S54723 UDP-glucose--glycoprotein glucosyltransferase	4.30626	Up
A_10_P024795	CF271887	CF271887	AGENCOURT_15188000 NICHD_XGC_Sp1 Xenopus laevis cDNA clone IMAGE:5513353 5', mRNA sequence [CF271887]	Xl.29648	Transcribed locus				4.29006	Up
A_10_P005663	MGC80957	BC073452	Xenopus laevis MGC80957 protein, mRNA (cDNA clone MGC:80957 IMAGE:5536412), complete cds [BC073452]	Xl.1117	Cholinergic receptor, nicotinic, alpha 1 (muscle), gene 2	0911278A acetylcholine receptor alpha [Homo sapiens]	ACHA_MOUSE Acetylcholine receptor protein, alpha chain precursor	ACH4_DROME Acetylcholine receptor protein, beta-like chain 2 precursor	4.29003	Up
A_10_P027326	nr2e1-A	U67886	Xenopus laevis orphan nuclear receptor XTLL (Xtll) mRNA, complete cds [U67886]	Xl.1067	Nuclear receptor subfamily 2, group E, member 1	nuclear receptor subfamily 2, group E, member 1; tailless	NR21_MOUSE Orphan nuclear receptor NR2E1	A35602 tailless	4.28267	Up
A_10_P000755	flrt2	AJ605777	Xenopus laevis partial mRNA for fibronectin leucine rich transmembrane protein 2 (flrt2 gene), clone 1 [AJ605777]	Xl.48276	Fibronectin leucine rich transmembrane protein 2	fibronectin leucine rich transmembrane protein 2 [Homo sapiens]	RIKEN cDNA 5730521E12 [Mus musculus]	sli-P3 [Drosophila melanogaster]	4.27211	Up
A_10_P000377	six3-A	AF183571	Xenopus laevis homeobox transcription factor Six3 (Six3) mRNA, complete cds [AF183571]	Xl.627	SIX homeobox 3	sine oculis homeobox homolog 3	SIX3_MOUSE Homeobox protein SIX3	S50342 homeotic protein SO - fruit fly	4.26889	Up
A_10_P005582	BC073357	BC073357	Xenopus laevis cDNA clone MGC:80775 IMAGE:5512816, complete cds [BC073357]	Xl.75898	Adenosine deaminase CECR1			Adenosine deaminase-related growth factor A [Drosophila melanogaster]	4.24491	Up
A_10_P003617	sna	BC056857	Xenopus laevis snail, mRNA (cDNA clone MGC:64552 IMAGE:6879625), complete cds [BC056857]	Xl.13309	Snail homolog 1	SLUG_HUMAN Zinc finger protein SLUG	SLUG_MOUSE Zinc finger protein SLUG	ESCA_DROME Escargot protein	4.22407	Up
A_10_P000020	foxd3-A	AB014611	Xenopus laevis mRNA for XFD-6, complete cds [AB014611]	Xl.525	Forkhead box D3	forkhead box D3 [Homo sapiens]	FXD3_MOUSE Forkhead box protein D3	FD3_DROME Fork head domain protein FD3	4.20011	Up
A_10_P001788	AW766084	AW766084	da82b05.y1 Harland stage 19-23 Xenopus laevis cDNA clone IMAGE:3201393 5', mRNA sequence [AW766084]	Xl.42697	Transcribed locus				4.18333	Up
A_10_P002644	BC044049	BC044049	Xenopus laevis, clone IMAGE:5572725, mRNA [BC044049]	Xl.81196	Transcribed locus, strongly similar to NP_001090191.1 visual system homeobox 1 [Xenopus laevis]	visual system homeobox 1 homolog, CHX10-like	I49594 homeobox protein - mouse	A46403 transcription factor with prd-type homeo domain and Pro/ Gln-rich domain al - fruit fly	4.17353	Up
A_10_P008664	BC084599	BC084599	Xenopus laevis cDNA clone IMAGE:3401855 [BC084599]	Xl.57439	CDNA clone IMAGE:3401855				4.14537	Up
A_10_P020743	BX854641	BX854641	BX854641 NICHD_XGC_Lu1 Xenopus laevis cDNA clone IMAGp998E169326 ; IMAGE:4056951 5', mRNA sequence [BX854641]	Xl.16368	Transcribed locus, moderately similar to XP_002932748.1 PREDICTED: hypothetical protein LOC100488554 [Xenopus (Silurana) tropicalis]				4.1386	Up
A_10_P025150	CF546720	CF546720	AGENCOURT_15572597 NICHD_XGC_Kid1 Xenopus laevis cDNA clone IMAGE:7011062 5', mRNA sequence [CF546720]	Xl.51309	Transcribed locus, strongly similar to XP_002938730.1 PREDICTED: ral guanine nucleotide dissociation stimulator-like 2-like [Xenopus (Silurana) tropicalis]				4.12212	Up
A_10_P003877	MGC68654	BC060418	Xenopus laevis hypothetical protein MGC68654, mRNA (cDNA clone MGC:68654 IMAGE:4032681), complete cds [BC060418]	Xl.15558	Solute carrier family 6 (neurotransmitter transporter, GABA), member 13	S6AB_HUMAN Sodium- and chloride-dependent GABA transporter 3	A44409 gamma-aminobutyric acid transport protein 3 - mouse	S6A4_DROME Sodium-dependent serotonin transporter	4.06598	Up
A_10_P005493	MGC80594	BC073249	Xenopus laevis MGC80594 protein, mRNA (cDNA clone MGC:80594 IMAGE:5505839), complete cds [BC073249]	Xl.2727	Solute carrier family 25, member 39	T43493 hypothetical protein DKFZp434C119.1 - human	RIKEN cDNA 3010027G13 [Mus musculus]	CMC1_DROME Calcium-binding mitochondrial carrier Aralar1	4.04963	Up
A_10_P012005	BG234611	BG234611	dab67g12.y1 NICHD XGC Emb4 Xenopus laevis cDNA clone IMAGE:4202303 5', mRNA sequence [BG234611]	Xl.52686	Synaptotagmin 1	SYT1_HUMAN Synaptotagmin I	SYT2_MOUSE Synaptotagmin II	SY65_DROME SYNAPTOTAGMIN	4.0444	Up
A_10_P008869	LOC495415	BC084924	Xenopus laevis hypothetical LOC495415, mRNA (cDNA clone MGC:80888 IMAGE:5515338), complete cds [BC084924]	Xl.15703	GLI pathogenesis-related 2	17kD fetal brain protein [Homo sapiens]	1904315A acidic epididymal protein 1 [Mus musculus]		4.0421	Up
A_10_P006131	MGC84301	BC074379	Xenopus laevis MGC84301 protein, mRNA (cDNA clone MGC:84301 IMAGE:6957093), complete cds [BC074379]	Xl.24425	RasGEF domain family, member 1A	PDZ domain containing guanine nucleotide exchange factor	T42726 guanine nucleotide release/exchange factor Ras-GRF2 - mouse	T13052 guanine nucleotide exchange factor DC3G - fruit fly	4.03197	Up
A_10_P009890	BE505183	BE505183	dc33d11.x1 NICHD XGC Emb3 Xenopus laevis cDNA clone IMAGE:3398901 3', mRNA sequence [BE505183]	Xl.57774	Transcribed locus				3.97453	Up
A_10_P011082	BG017058	BG017058	de61a08.y1 Kirschner embryo St10 14 Xenopus laevis cDNA clone IMAGE:3516182 5', mRNA sequence [BG017058]	Xl.4906	Transcribed locus, weakly similar to NP_001073467.1 vestigial like 4 like [Danio rerio]	Y121_HUMAN Hypothetical protein KIAA0121			3.96541	Up
A_10_P008226	LOC494755	BC082856	Xenopus laevis hypothetical LOC494755, mRNA (cDNA clone MGC:81724 IMAGE:6865256), complete cds [BC082856]	Xl.30814	Cysteine-serine-rich nuclear protein 1	AXIN1 up-regulated [Homo sapiens]	DSPP_MOUSE Dentin sialophosphoprotein precursor		3.96332	Up
A_10_P016619	BP701946	BP701946	BP701946 Osada Taira anterior neuroectoderm (ANE) pCS105 cDNA library Xenopus laevis cDNA clone XL503g13ex 5', mRNA sequence [BP701946]	Xl.40936	Transcribed locus				3.92632	Up
A_10_P016124	BM928974	BM928974	XLTCH034 Cornea-lens transdifferentiation library Xenopus laevis cDNA 5', mRNA sequence [BM928974]	Xl.70169	Transcribed locus				3.86713	Up
A_10_P008969	LOC495481	BC085065	Xenopus laevis hypothetical LOC495481, mRNA (cDNA clone MGC:98906 IMAGE:4173290), complete cds [BC085065]	Xl.8315	NUAK family, SNF1-like kinase, 2	hypothetical protein DKFZp434J037 [Homo sapiens]	MAP/microtubule affinity-regulating kinase 3; ELKL motif kinase 2 long form [Mus musculus]	T13741 hypothetical protein 22E5.8 - fruit fly	3.85614	Up
A_10_P007264	btbd4-prov	BC078108	Xenopus laevis BTB (POZ) domain containing 4, mRNA (cDNA clone MGC:83598 IMAGE:5083764), complete cds [BC078108]	Xl.48212	Zinc finger and BTB domain containing 46	hypothetical protein FLJ12752 [Homo sapiens]	S59069 Z13 protein - mouse	S11998 finger protein odd-skipped - fruit fly	3.84802	Up
A_10_P010878	BF612406	BF612406	df07f03.y1 Wellcome CRC pRN3 St13 17 egg animal cap Xenopus laevis cDNA clone IMAGE:3556733 5', mRNA sequence [BF612406]	Xl.3396	Transcribed locus				3.84725	Up
A_10_P008293	LOC494803	BC082937	Xenopus laevis hypothetical LOC494803, mRNA (cDNA clone MGC:86211 IMAGE:6957312), complete cds [BC082937]	Xl.49723	Potassium channel, subfamily K, member 9	CIW9_HUMAN Potassium channel subfamily K member 9	CIW2_MOUSE Potassium channel subfamily K member 2	ORK1_DROME Open rectifier potassium channel protein 1	3.83529	Up
A_10_P017422	DR722119	DR722119	AGENCOURT_55153640 NICHD_XGC_Emb10 Xenopus laevis cDNA clone IMAGE:7983125 3', mRNA sequence [DR722119]	Xl.19419	Transcribed locus				3.81976	Up
A_10_P020058	BX847357	BX847357	BX847357 NICHD_XGC_Brn1 Xenopus laevis cDNA clone IMAGp998B0610586 ; IMAGE:4741541 5', mRNA sequence [BX847357]	Xl.16699	Transcribed locus				3.81343	Up
A_10_P002138	LOC496378	AY725267	Xenopus laevis myogenic specification paired-box transcription factor Pax7 mRNA, complete cds [AY725267]	Xl.12816	Paired box 7	paired box gene 7, isoform 1; paired box homeotic gene 7; paired domain gene 7 [Homo sapiens]	S15031 paired box transcription factor Pax-3 - mouse	HMPR_DROME Segmentation protein paired	3.80624	Up
A_10_P019774	BX844139	BX844139	BX844139 NICHD_XGC_Emb4 Xenopus laevis cDNA clone IMAGp998M019548 ; IMAGE:4202280 5', mRNA sequence [BX844139]	Xl.15867	ATPase, H+ transporting, lysosomal 56/58kDa, V1 subunit B1	A33281 H+-transporting ATP synthase	VAB2_MOUSE Vacuolar ATP synthase subunit B, brain isoform	S25167 H+-transporting ATPase	3.80558	Up
A_10_P019698	BX843353	BX843353	BX843353 Xenopus laevis oocyte Xenopus laevis cDNA clone IMAGp998H129028 ; IMAGE:3747131 5', mRNA sequence [BX843353]	Xl.77848	Transcribed locus, strongly similar to NP_001107295.1 ral guanine nucleotide dissociation stimulator [Xenopus (Silurana) tropicalis]	GNDS_HUMAN Ral guanine nucleotide dissociation stimulator	S28415 guanine nucleotide dissociation stimulator ralGDS - mouse	Ral guanine nucleotide exchange factor 2 [Drosophila melanogaster]	3.79486	Up
A_10_P026744	CX131158	CX131158	AGENCOURT_39734340 NICHD_XGC_Te2N Xenopus laevis cDNA clone IMAGE:7764447 5', mRNA sequence [CX131158]	Xl.50203	Transcribed locus				3.77311	Up
A_10_P027262	thdl18-A-prov	U41839	Xenopus laevis thyroid hormone down-regulated protein (gene 18) mRNA, complete cds [U41839]	Xl.354	Thyroid hormone down-regulated protein (gene 18)	UROM_HUMAN UROMODULIN PRECURSOR	S52111 uromodulin precursor - mouse		3.74014	Up
A_10_P007001	BC077821	BC077821	Xenopus laevis cDNA clone IMAGE:5156392, containing frame-shift errors [BC077821]	Xl.9085	Odd-skipped related 2	odd-skipped-related 2A protein [Homo sapiens]	odd-skipped related 2	S70619 finger protein bowel - fruit fly	3.71459	Up
A_10_P002713	loc245963-prov	BC044267	Xenopus laevis NEU1 protein, mRNA (cDNA clone MGC:53105 IMAGE:5542405), complete cds [BC044267]	Xl.23270	EGF-like-domain, multiple 7	NEU1 protein [Homo sapiens]	T09065 hypothetical protein - mouse	S19087 gene Delta protein precursor - fruit fly	3.71022	Up
A_10_P019721	BX843538	BX843538	BX843538 NICHD_XGC_Emb4 Xenopus laevis cDNA clone IMAGp998J0310567 ; IMAGE:4683746 5', mRNA sequence [BX843538]	Xl.71989	Transcribed locus				3.70797	Up
A_10_P000330	xfz2	AF139165	Xenopus laevis frizzled-2 (xfz2) mRNA, complete cds [AF139165]	Xl.560	Frizzled homolog 2	FZD2_HUMAN Frizzled 2 precursor	frizzled homolog 2	FRIZ_DROME Frizzled protein precursor	3.70473	Up
A_10_P008662	BC084441	BC084441	Xenopus laevis cDNA clone IMAGE:3400213 [BC084441]	Xl.57544	CDNA clone IMAGE:3400213				3.66621	Up
A_10_P005258	MGC80457	BC072933	Xenopus laevis MGC80457 protein, mRNA (cDNA clone MGC:80457 IMAGE:5156041), complete cds [BC072933]	Xl.18579	MGC80457 protein	hypothetical protein MGC2941 [Homo sapiens]			3.64033	Up
A_10_P008201	tnnc1	BC082829	Xenopus laevis cardiac troponin C, mRNA (cDNA clone MGC:80066 IMAGE:4407474), complete cds [BC082829]	Xl.2228	Cardiac troponin C	TPHUCC troponin C, cardiac and slow skeletal muscle - human	TPCC_MOUSE TROPONIN C, SLOW SKELETAL AND CARDIAC MUSCLES	CALM_DROME Calmodulin	3.60505	Up
A_10_P004277	MGC83149	BC068920	Xenopus laevis hypothetical protein MGC83149, mRNA (cDNA clone MGC:83149 IMAGE:6319091), complete cds [BC068920]	Xl.71567	Hypothetical protein MGC83149	RHOE_HUMAN Rho-related GTP-binding protein RhoE	ras homolog gene family, member E; RIKEN cDNA 2610017M01 gene [Mus musculus]	S54294 GTP-binding protein Rho1 - fruit fly	3.58174	Up
A_10_P024967	CF288275	CF288275	AGENCOURT_15214098 NICHD_XGC_Emb4 Xenopus laevis cDNA clone IMAGE:5440018 5', mRNA sequence [CF288275]	Xl.14126	Hypothetical protein LOC100137623				3.57671	Up
A_10_P007994	MGC81667	BC082375	Xenopus laevis MGC81667 protein, mRNA (cDNA clone MGC:81667 IMAGE:6864559), complete cds [BC082375]	Xl.46208	MGC81667 protein	binder of Rho GTPases 4; Cdc42 effector protein 4 [Homo sapiens]	binder of Rho GTPase 4; Borg4 protein [Mus musculus]		3.5758	Up
A_10_P016731	BP705989	BP705989	BP705989 Osada Taira anterior neuroectoderm (ANE) pCS105 cDNA library Xenopus laevis cDNA clone XL516i06ex 5', mRNA sequence [BP705989]	Xl.40441	Transcribed locus				3.57503	Up
A_10_P024955	CF288050	CF288050	AGENCOURT_15214234 NICHD_XGC_Emb4 Xenopus laevis cDNA clone IMAGE:5440166 5', mRNA sequence [CF288050]	Xl.52897	Transcribed locus, strongly similar to XP_002933722.1 PREDICTED: cadherin-15-like [Xenopus (Silurana) tropicalis]				3.56733	Up
A_10_P025677	CK798479	CK798479	AGENCOURT_18788920 NICHD_XGC_Te2N Xenopus laevis cDNA clone IMAGE:7206425 5', mRNA sequence [CK798479]	Xl.11173	Transcribed locus				3.53656	Up
A_10_P016604	BP701161	BP701161	BP701161 Osada Taira anterior neuroectoderm (ANE) pCS105 cDNA library Xenopus laevis cDNA clone XL500k01ex 5', mRNA sequence [BP701161]	Xl.15738	Transcribed locus				3.52058	Up
A_10_P019797	BX844434	BX844434	BX844434 Wellcome CRC pSK egg Xenopus laevis cDNA clone IMAGp998K188240 ; IMAGE:3378185 5', mRNA sequence [BX844434]	Xl.57109	Transcribed locus				3.50453	Up
A_10_P003088	MGC53823	BC046739	Xenopus laevis similar to actin alpha, mRNA (cDNA clone MGC:53823 IMAGE:5542285), complete cds [BC046739]	Xl.57182	Similar to actin alpha	ACTS_HUMAN Actin, alpha skeletal muscle	ACTS_HUMAN Actin, alpha skeletal muscle	ACT2_DROME Actin-42A	3.48971	Up
A_10_P002612	MGC54016	BC044008	Xenopus laevis similar to macrophage stimulating 1 (hepatocyte growth factor-like), mRNA (cDNA clone MGC:54016 IMAGE:5571526), complete cds [BC044008]	Xl.216	Macrophage stimulating 1 (hepatocyte growth factor-like)	HGFL_HUMAN Hepatocyte growth factor-like protein precursor	HGFL_MOUSE Hepatocyte growth factor-like protein precursor	A47547 serine proteinease stubble-stubbloid	3.48383	Up
A_10_P007773	MGC82043	BC081074	Xenopus laevis MGC82043 protein, mRNA (cDNA clone MGC:82043 IMAGE:7011102), complete cds [BC081074]	Xl.48950	Nuclear factor, interleukin 3 regulated	nuclear factor, interleukin 3 regulated [Homo sapiens]	nuclear factor, interleukin 3, regulated [Mus musculus]	vri-P1; lethal	3.47876	Up
A_10_P011485	BG022668	BG022668	dab07a07.x1 NICHD XGC Sp1 Xenopus laevis cDNA clone IMAGE:4173589 3', mRNA sequence [BG022668]						3.47777	Up
A_10_P009655	BC092325	BC092325	Xenopus laevis cDNA clone MGC:115037 IMAGE:6948590, complete cds [BC092325]	Xl.52905	Tachykinin, precursor 1				3.46904	Up
A_10_P027028	fabp2-A	L19946	Xenopus laevis intestinal fatty acid binding protein mRNA, complete cds [L19946]	Xl.306	Fatty acid binding protein 2, intestinal	FABI_HUMAN FATTY ACID-BINDING PROTEIN, INTESTINAL	FABI_MOUSE Fatty acid-binding protein, intestinal		3.44704	Up
A_10_P004298	MGC83195	BC068942	Xenopus laevis hypothetical protein MGC83195, mRNA (cDNA clone MGC:83195 IMAGE:6632812), complete cds [BC068942]	Xl.78917	L-threonine dehydrogenase				3.44578	Up
A_10_P026900	CX134975	CX134975	AGENCOURT_39737465 NICHD_XGC_Te2N Xenopus laevis cDNA clone IMAGE:7764186 5', mRNA sequence [CX134975]	Xl.50647	Transcribed locus				3.4356	Up
A_10_P015231	BJ623872	BJ623872	BJ623872 NIBB Mochii normalized Xenopus early gastrula library Xenopus laevis cDNA clone XL206f15 5', mRNA sequence [BJ623872]	Xl.34129	Transcribed locus, moderately similar to NP_001122113.1 neuron navigator 2 [Xenopus (Silurana) tropicalis]				3.40591	Up
A_10_P025102	CF520925	CF520925	AGENCOURT_15518288 NICHD_XGC_Kid1 Xenopus laevis cDNA clone IMAGE:7012553 5', mRNA sequence [CF520925]	Xl.79233	Transcribed locus				3.35016	Up
A_10_P027523	dpysl3-prov	Y13069	X.laevis mRNA for neural specific protein [Y13069]	Xl.5161	Dihydropyrimidinase-like 3	DPY3_HUMAN Dihydropyrimidinase related protein-3	S55525 Ulip protein - mouse	CRMP-P1; Collapsin Response Mediating Protein [Drosophila melanogaster]	3.34601	Up
A_10_P006169	MGC84436	BC074419	Xenopus laevis MGC84436 protein, mRNA (cDNA clone MGC:84436 IMAGE:7019653), complete cds [BC074419]	Xl.15219	UDP-Gal:betaGlcNAc beta 1,4- galactosyltransferase, polypeptide 4	B4G4_HUMAN Beta-1,4-galactosyltransferase 4	UDP-Gal:betaGlcNAc beta 1,4-galactosyltransferase, polypeptide 4; beta-1,4-galactosyltransferase IV [Mus musculus]		3.29088	Up
A_10_P005198	MGC80266	BC072861	Xenopus laevis MGC80266 protein, mRNA (cDNA clone MGC:80266 IMAGE:5073257), complete cds [BC072861]	Xl.22960	MGC80266 protein	RASM_HUMAN Ras-related protein M-Ras	RASM_MOUSE Ras-related protein M-Ras	S55022 transforming protein ras2 - fruit fly	3.28821	Up
A_10_P010749	BF426415	BF426415	daa14d07.y1 NICHD XGC Lu1 Xenopus laevis cDNA clone IMAGE:4056229 5', mRNA sequence [BF426415]						3.27433	Up
A_10_P006964	BC077779	BC077779	Xenopus laevis cDNA clone MGC:80118 IMAGE:4965562, complete cds [BC077779]	Xl.76065	Hypothetical protein MGC80118	S38382 SEB4D protein - human	S38384 SEB4 protein - mouse	RB27_DROME Heterogeneous nuclear ribonucleoprotein 27C	3.26788	Up
A_10_P023227	CB942111	CB942111	AGENCOURT_13844870 NICHD_XGC_Tad2 Xenopus laevis cDNA clone IMAGE:6933670 5', mRNA sequence [CB942111]	Xl.25872	Transcribed locus				3.24581	Up
A_10_P007072	il10rb-prov	BC077896	Xenopus laevis interleukin 10 receptor, beta, mRNA (cDNA clone MGC:80722 IMAGE:5511927), complete cds [BC077896]	Xl.48370	Interleukin 10 receptor, beta	A47003 cytokine receptor family class II protein CRF2-4 precursor - human	JC6311 interferon receptor-class II cytokine receptor - mouse		3.24271	Up
A_10_P015173	BJ619731	BJ619731	BJ619731 NIBB Mochii normalized Xenopus early gastrula library Xenopus laevis cDNA clone XL190f06 5', mRNA sequence [BJ619731]	Xl.32108	Transcribed locus, weakly similar to XP_420015.2 PREDICTED: similar to brain otoferlin [Gallus gallus]		otoferlin [Mus musculus]		3.20843	Up
A_10_P006887	rgs20-prov	BC077598	Xenopus laevis regulator of G-protein signalling 20, mRNA (cDNA clone MGC:84504 IMAGE:4757028), complete cds [BC077598]	Xl.48394	Regulator of G-protein signaling 20	regulator of G-protein signalling 20; regulator of Gz-selective protein signaling [Homo sapiens]	RGSK_MOUSE Regulator of G-protein signaling 20	T13580 hypothetical protein 52C10.2 - fruit fly	3.20435	Up
A_10_P004660	BC070997	BC070997	Xenopus laevis cDNA clone MGC:79993 IMAGE:6637301, complete cds [BC070997]	Xl.84283	Hypothetical protein MGC79993	cardiotrophin-like cytokine; neurotrophin-1/B-cell stimulating factor-3 [Homo sapiens]	B-cell stimulating factor 3; NNT-1/BSF-3; neurotrophin-1/B-cell stimulating factor-3 [Mus musculus]		3.14144	Up
A_10_P007737	MGC81721	BC081035	Xenopus laevis MGC81721 protein, mRNA (cDNA clone MGC:81721 IMAGE:6865218), complete cds [BC081035]	Xl.27064	Poliovirus receptor-related 1 (herpesvirus entry mediator C)	poliovirus receptor-related 2	HLMSP3 poliovirus receptor homolog precursor - mouse	A49448 irregular chiasm C-roughest precursor - fruit fly	3.12313	Up
A_10_P024892	CF285540	CF285540	AGENCOURT_15201169 NICHD_XGC_Sp1 Xenopus laevis cDNA clone IMAGE:5513333 5', mRNA sequence [CF285540]	Xl.29682	Transcribed locus				3.11617	Up
A_10_P007592	MGC84078	BC080067	Xenopus laevis MGC84078 protein, mRNA (cDNA clone MGC:84078 IMAGE:6949018), complete cds [BC080067]	Xl.28959	LIM homeobox 9	LHX9_HUMAN LIM/homeobox protein Lhx9	LIM homeobox protein 9; Lhx9 alpha [Mus musculus]	apterous; tornwing; Xasta [Drosophila melanogaster]	3.11102	Up
A_10_P008903	Msi1h	BC084959	Xenopus laevis nrp-1B, mRNA (cDNA clone MGC:83965 IMAGE:6944933), complete cds [BC084959]	Xl.836	Musashi homolog 1	Musashi	Musashi homolog 1	musashi [Drosophila melanogaster]	3.10211	Up
A_10_P016523	BP697795	BP697795	BP697795 Osada Taira anterior neuroectoderm (ANE) pCS105 cDNA library Xenopus laevis cDNA clone XL482m01ex 5', mRNA sequence [BP697795]	Xl.80291	Transcribed locus, moderately similar to XP_002937094.1 PREDICTED: hypothetical protein LOC100495213 [Xenopus (Silurana) tropicalis]	A53215 protein kinase C	CHK1_MOUSE SERINE/THREONINE-PROTEIN KINASE CHK1	grp-P1; last empress; Protein kinase-like 36A; Checkpoint kinase 1 [Drosophila melanogaster]	3.10119	Up
A_10_P024898	CF285662	CF285662	AGENCOURT_15201401 NICHD_XGC_Sp1 Xenopus laevis cDNA clone IMAGE:5513538 5', mRNA sequence [CF285662]	Xl.74200	Transcribed locus				3.08858	Up
A_10_P005255	BC072928	BC072928	Xenopus laevis cDNA clone MGC:80440 IMAGE:5155640, complete cds [BC072928]	Xl.60675	Cytohesin 1	cytohesin 2, isoform 2 [Homo sapiens]	CYH2_MOUSE Cytohesin 2		3.08342	Up
A_10_P003363	eef1a2-prov	BC054279	Xenopus laevis eukaryotic translation elongation factor 1 alpha 2, mRNA (cDNA clone MGC:64523 IMAGE:6877873), complete cds [BC054279]	Xl.8564	Eukaryotic translation elongation factor 1 alpha 2	EFHUA2 translation elongation factor eEF-1 alpha-2 chain - human	JC2445 translation elongation factor eEF-1 alpha-like protein S1 - mouse	Ef1alpha48D-P1 [Drosophila melanogaster]	3.07671	Up
A_10_P017347	BP742140	BP742140	BP742140 Osada Taira anterior neuroectoderm (ANE) pCS105 cDNA library Xenopus laevis cDNA clone XL409p05ex 3', mRNA sequence [BP742140]	Xl.39903	Transcribed locus				3.06072	Up
A_10_P001841	xa1-A-prov	AW767470	da69e07.y1 Harland stage 19-23 Xenopus laevis cDNA clone IMAGE:3200196 5' similar to SW:XA1_XENLA P23507 XA-1 PROTEIN PRECURSOR. ;, mRNA sequence [AW767470]	Xl.5797	Anterior and ectodermic-specific protein				3.04498	Up
A_10_P011626	BG037969	BG037969	dg31d06.y1 Xenopus laevis gastrula non normalized Xenopus laevis cDNA clone XENOPUS_SOURCE_ID:xlnnga009g11 5', mRNA sequence [BG037969]	Xl.22239	Transcribed locus				3.0205	Up
A_10_P005101	MGC79070	BC072728	Xenopus laevis MGC79070 protein, mRNA (cDNA clone MGC:79070 IMAGE:4959752), complete cds [BC072728]	Xl.8810	Family with sequence similarity 20, member B	KIAA0475 gene product [Homo sapiens]	hypothetical protein, BC004044; hypothetical protein MGC7673 [Mus musculus]		2.99655	Up
A_10_P027147	M92304	M92304	Xenopus laevis smooth muscle beta-tropomyosin mRNA, complete cds [M92304]	Xl.28919	Tropomyosin 2 (beta)	tropomyosin 2	S23256 tropomyosin beta - mouse	TPM1_DROME Tropomyosin 1, muscle/non-muscle/9A isoforms	2.99587	Up
A_10_P013884	BJ062152	BJ062152	BJ062152 NIBB Mochii normalized Xenopus tailbud library Xenopus laevis cDNA clone XL075c13 5', mRNA sequence [BJ062152]	Xl.52171	Transcribed locus, strongly similar to XP_002935848.1 PREDICTED: autism susceptibility gene 2 protein-like [Xenopus (Silurana) tropicalis]				2.97097	Up
A_10_P006842	LOC503673	BC077551	Xenopus laevis hypothetical LOC503673, mRNA (cDNA clone MGC:83484 IMAGE:3404885), complete cds [BC077551]	Xl.2098	Hypothetical LOC503673	JC5405 brain and muscle Ah receptor nuclear translocator-like protein, BMAL1b - human	aryl hydrocarbon receptor nuclear translocator-like [Mus musculus]	CYCL_DROME Cycle protein	2.93521	Up
A_10_P020111	BX847871	BX847871	BX847871 NICHD_XGC_Eye1 Xenopus laevis cDNA clone IMAGp998F1410623 ; IMAGE:4757389 5', mRNA sequence [BX847871]	Xl.18222	Transcribed locus				2.93165	Up
A_10_P009373	LOC496362	BC088965	Xenopus laevis hypothetical LOC496362, mRNA (cDNA clone MGC:85145 IMAGE:6869367), complete cds [BC088965]	Xl.13137	Potassium channel, subfamily K, member 5	CIW5_HUMAN Potassium channel subfamily K member 5	potassium channel, subfamily K, member 5; potassium inwardly-rectifying channel, subfamily K, member 5 [Mus musculus]	ORK1_DROME Open rectifier potassium channel protein 1	2.92214	Up
A_10_P000192	X-TSK-B2	AB176537	Xenopus laevis X-TSK-B2 mRNA for Tsukushi-B2, complete cds [AB176537]	Xl.10799	Tsukushi small leucine rich proteoglycan homolog	hypothetical protein, estradiol-induced 4; DKFZP586E011 protein [Homo sapiens]	glycoprotein 1b, alpha polypeptide [Mus musculus]	sli-P3 [Drosophila melanogaster]	2.89387	Up
A_10_P003948	epha2-A	BC060745	Xenopus laevis ephrin receptor EphA2 (tyrosine kinase family), mRNA (cDNA clone MGC:68428 IMAGE:6865307), complete cds [BC060745]	Xl.1128	EPH receptor A2	A36355 protein-tyrosine kinase	S49004 tyrosine kinase Mpk-5 - mouse	T13039 tyrosine kinase receptor protein - fruit fly	2.87981	Up
A_10_P008885	NKL	BC084941	Xenopus laevis Gli-Kruppel zinc-finger protein NKL isoform a, mRNA (cDNA clone MGC:82119 IMAGE:7011981), complete cds [BC084941]	Xl.30097	GLIS family zinc finger 2	Kruppel-like zinc finger protein GLIS2 [Homo sapiens]	GLI-Kruppel family member GLI5; Kruppel-like factor 16	A38926 DNA-binding protein ci	2.86838	Up
A_10_P005983	MGC82107	BC074200	Xenopus laevis MGC82107 protein, mRNA (cDNA clone MGC:82107 IMAGE:7011882), complete cds [BC074200]	Xl.15593	Hydroxyacid oxidase 2 (long chain)	HAO2_HUMAN Hydroxyacid oxidase 2	HAO1_MOUSE Hydroxyacid oxidase 1		2.85558	Up
A_10_P016328	DQ066938	DQ066938	Xenopus laevis Dachshund-like with gill expression (DAWG) mRNA, complete cds [DQ066938]	Xl.52870	Chromosome 10 open reading frame 140	dachshund 2	dachshund 2		2.84736	Up
A_10_P003279	vim4	BC054161	Xenopus laevis vimentin 4, mRNA (cDNA clone MGC:64277 IMAGE:6873631), complete cds [BC054161]	Xl.128	Vimentin	A25074 vimentin - human	VIME_MOUSE Vimentin	LAM0_DROME Lamin Dm0	2.84281	Up
A_10_P000669	ephB4a	AJ236867	Xenopus laevis mRNA for eph receptor tyrosine kinase (ephB4a), partial [AJ236867]	Xl.85041	EPH receptor B4	A54092 protein-tyrosine kinase	EPB4_MOUSE Ephrin type-B receptor 4 precursor	T13039 tyrosine kinase receptor protein - fruit fly	2.82742	Up
A_10_P002032	LOC398603	AY289193	Xenopus laevis RRM-type RNA-binding protein XSEB4R mRNA, complete cds [AY289193]	Xl.54070	RNA binding motif protein 38	RNA-binding region	S38384 SEB4 protein - mouse	musashi [Drosophila melanogaster]	2.82489	Up
A_10_P004347	aqp3	BC070543	Xenopus laevis cDNA clone MGC:78873 IMAGE:4057442, complete cds [BC070543]	Xl.34454	Aquaporin 3 (Gill blood group)	AQP3_HUMAN Aquaporin 3	aquaporin 3 [Mus musculus]	S09699 bib protein - fruit fly	2.81313	Up
A_10_P000204	bix2-A	AF005999	Xenopus laevis homeobox protein (milk) mRNA, complete cds [AF005999]	Xl.397	Homeobox protein BIX2	Mix-like homeobox protein 1 [Homo sapiens]	Mix1 homeobox-like 1	GSBD_DROME Gooseberry distal protein	2.81137	Up
A_10_P014028	BJ070460	BJ070460	BJ070460 NIBB Mochii normalized Xenopus tailbud library Xenopus laevis cDNA clone XL056k03 5', mRNA sequence [BJ070460]	Xl.41853	Transcribed locus				2.80686	Up
A_10_P010881	BF612440	BF612440	daa18b07.y1 NICHD XGC Lu1 Xenopus laevis cDNA clone IMAGE:4056517 5', mRNA sequence [BF612440]	Xl.71007	Transcribed locus, strongly similar to NP_001080296.1 SH2 domain containing 3C [Xenopus laevis]				2.80584	Up
A_10_P002450	MGC52909	BC043758	Xenopus laevis hypothetical protein MGC52909, mRNA (cDNA clone MGC:52909 IMAGE:4889418), complete cds [BC043758]	Xl.12976	Cyclin D1	CGD1_HUMAN G1/S-specific cyclin D1	A56523 cyclin D1 - mouse	Cyclin D; Cyclin-dependent kinase interactor 3 [Drosophila melanogaster]	2.79785	Up
A_10_P026281	CO382862	CO382862	AGENCOURT_26185829 Blumberg_Cho Xenopus laevis cDNA clone IMAGE:7295920 5', mRNA sequence [CO382862]	Xl.55514	Ras homolog gene family, member B	RHOB_HUMAN TRANSFORMING PROTEIN RHOB	RHOB_HUMAN TRANSFORMING PROTEIN RHOB	S54294 GTP-binding protein Rho1 - fruit fly	2.78441	Up
A_10_P008406	LOC495023	BC084114	Xenopus laevis hypothetical LOC495023, mRNA (cDNA clone MGC:84700 IMAGE:6947021), complete cds [BC084114]	Xl.14631	Progestin and adipoQ receptor family member IV		RIKEN cDNA 1500004C10 [Mus musculus]		2.78305	Up
A_10_P003646	MGC68902	BC057728	Xenopus laevis hypothetical protein MGC68902, mRNA (cDNA clone MGC:68902 IMAGE:4888651), complete cds [BC057728]	Xl.76492	Kin of IRRE like 2	nephrin [Homo sapiens]	nephrin 1; mephrin 1 [Mus musculus]	A49448 irregular chiasm C-roughest precursor - fruit fly	2.78182	Up
A_10_P002472	ina-B-prov	BC043782	Xenopus laevis internexin neuronal intermediate filament protein, alpha, mRNA (cDNA clone MGC:53005 IMAGE:5536993), complete cds [BC043782]	Xl.992	Low molecular weight neuronal intermediate filament	internexin neuronal intermediate filament protein, alpha; neurofilament 5	AINX_MOUSE Alpha-internexin	Lam-P1; ?:n-lamin; alpha-Lamin; lamin; lamin Dm[[0]]; misguided; lethal	2.77578	Up
A_10_P027143	LOC397822	M86654	Xenopus laevis low molecular weight neurofilament protein (XNF-L) mRNA, complete cds [M86654]	Xl.991	Neurofilament, light polypeptide	S07144 neurofilament triplet L protein - human	NFL_MOUSE Neurofilament triplet L protein	S49020 nuclear lamin C protein - fruit fly	2.75366	Up
A_10_P025089	CF520036	CF520036	AGENCOURT_15529701 NICHD_XGC_Kid1 Xenopus laevis cDNA clone IMAGE:7010354 5', mRNA sequence [CF520036]	Xl.18381	Transcribed locus				2.74878	Up
A_10_P009019	LOC495681	BC086270	Xenopus laevis hypothetical LOC495681, mRNA (cDNA clone MGC:81950 IMAGE:7009885), complete cds [BC086270]	Xl.49113	Glucosaminyl (N-acetyl) transferase 3, mucin type	glucosaminyl	G6NT_MOUSE Beta-1,3-galactosyl-O-glycosyl-glycoprotein beta-1,6-N-acetylglucosaminyltransferase		2.74021	Up
A_10_P009621	BC092119	BC092119	Xenopus laevis cDNA clone MGC:115333 IMAGE:6949110, complete cds [BC092119]	Xl.52914	Hypothetical protein MGC115333				2.73232	Up
A_10_P002588	MGC53997	BC043974	Xenopus laevis hypothetical protein MGC53997, mRNA (cDNA clone MGC:53997 IMAGE:5571262), complete cds [BC043974]	Xl.60613	Hypothetical protein MGC53997	TBB2_HUMAN Tubulin beta-2 chain	1304282B tubulin Mbeta 3 [Mus musculus]	TBB2_DROME Tubulin beta-2 chain	2.73102	Up
A_10_P000457	Six1	AF279254	Xenopus laevis homeobox protein SIX1 (Six1) mRNA, complete cds [AF279254]	Xl.683	SIX homeobox 1	SIX1_HUMAN Homeobox protein SIX1	S60751 homeotic protein six1 - mouse	S50342 homeotic protein SO - fruit fly	2.71865	Up
A_10_P016283	BP687205	BP687205	BP687205 Osada Taira anterior neuroectoderm (ANE) pCS105 cDNA library Xenopus laevis cDNA clone XL453i14ex 5', mRNA sequence [BP687205]	Xl.53480	Transcribed locus				2.71266	Up
A_10_P020552	DQ097000	DQ097000	Xenopus laevis arsc02 mRNA, complete sequence [DQ097000]	Xl.1803	Caudal type homeobox 2	caudal type homeo box transcription factor 2 [Homo sapiens]	CDX2_MOUSE Homeobox protein CDX-2		2.69699	Up
A_10_P027045	LOC397779	L28111	Xenopus laevis iodothyronine 5-deiodinase type III mRNA, complete cds [L28111]	Xl.862	Deiodinase, iodothyronine, type 3	thyroxine deiodinase type III; thyroxine deiodinase type III	IOD2_MOUSE Type II iodothyronine deiodinase		2.66588	Up
A_10_P004692	MGC82277	BC071033	Xenopus laevis hypothetical protein MGC82277, mRNA (cDNA clone MGC:82277 IMAGE:4032563), complete cds [BC071033]	Xl.26244	Epoxide hydrolase 1, microsomal (xenobiotic)	A29939 epoxide hydrolase	epoxide hydrolase 1, microsomal [Mus musculus]		2.65353	Up
A_10_P002445	MGC52890	BC043753	Xenopus laevis hypothetical protein MGC52890, mRNA (cDNA clone MGC:52890 IMAGE:4889084), complete cds [BC043753]	Xl.18395	Hypothetical protein MGC52890	LIP1_HUMAN Pancreatic lipase related protein 1 precursor	pancreatic lipase related protein 1 [Mus musculus]	VIT1_DROME Vitellogenin I precursor	2.64945	Up
A_10_P014084	DR718596	DR718596	AGENCOURT_54825676 NICHD_XGC_Emb9 Xenopus laevis cDNA clone IMAGE:7974024 5', mRNA sequence [DR718596]	Xl.27263	Hypothetical protein MGC154351	hypothetical protein FLJ20320 [Homo sapiens]			2.62529	Up
A_10_P016177	BP683234	BP683234	BP683234 Osada Taira anterior neuroectoderm (ANE) pCS105 cDNA library Xenopus laevis cDNA clone XL442f19ex 5', mRNA sequence [BP683234]	Xl.43248	Transcribed locus				2.62315	Up
A_10_P012484	BG554628	BG554628	de97c10.x3 Wellcome CRC pRN3 St19 26 Xenopus laevis cDNA clone IMAGE:3549690 3', mRNA sequence [BG554628]	Xl.1278	Transcribed locus				2.62068	Up
A_10_P020151	BX848252	BX848252	BX848252 Xenopus laevis unfertilized egg cDNA library Xenopus laevis cDNA clone IMAGp998C049022 ; IMAGE:3744699 5', mRNA sequence [BX848252]	Xl.77882	Transcribed locus, weakly similar to XP_001632920.1 predicted protein [Nematostella vectensis]	RAB8_HUMAN RAS-RELATED PROTEIN RAB-8	cell line NK14 derived transforming oncogene [Mus musculus]	Rab-protein 8 [Drosophila melanogaster]	2.61735	Up
A_10_P027272	Xgli4	U42462	Xenopus laevis neural specific DNA binding protein (Xgli4) mRNA, complete cds [U42462]	Xl.1042	Neural specific DNA binding protein	GLI-Kruppel family member GLI3; oncogene GLI3; DNA-binding protein; zinc finger protein GLI3 [Homo sapiens]	GLI3_MOUSE Zinc finger protein GLI3	A38926 DNA-binding protein ci	2.61364	Up
A_10_P007940	MGC86299	BC081255	Xenopus laevis MGC86299 protein, mRNA (cDNA clone MGC:86299 IMAGE:3403550), complete cds [BC081255]	Xl.11293	SWI/SNF related, matrix associated, actin dependent regulator of chromatin, subfamily d, member 2		SWI/SNF related, matrix associated, actin dependent regulator of chromatin, subfamily d, member 2 [Mus musculus]		2.61183	Up
A_10_P010233	BE576731	BE576731	dc39b08.y1 NICHD XGC Emb3 Xenopus laevis cDNA clone IMAGE:3399447 5', mRNA sequence [BE576731]	Xl.53480	Transcribed locus				2.61049	Up
A_10_P015748	BJ640299	BJ640299	BJ640299 NIBB Mochii normalized Xenopus early gastrula library Xenopus laevis cDNA clone XL205j21 3', mRNA sequence [BJ640299]	Xl.55514	Ras homolog gene family, member B	RHOB_HUMAN TRANSFORMING PROTEIN RHOB	RHOB_HUMAN TRANSFORMING PROTEIN RHOB	S54294 GTP-binding protein Rho1 - fruit fly	2.60207	Up
A_10_P016762	BP707102	BP707102	BP707102 Osada Taira anterior neuroectoderm (ANE) pCS105 cDNA library Xenopus laevis cDNA clone XL519m08ex 5', mRNA sequence [BP707102]	Xl.40321	Transcribed locus				2.5976	Up
A_10_P019752	BX843871	BX843871	BX843871 NICHD_XGC_Eye1 Xenopus laevis cDNA clone IMAGp998A0610623 ; IMAGE:4757261 5', mRNA sequence [BX843871]	Xl.23167	Transcribed locus				2.58974	Up
A_10_P003650	MGC68931	BC057732	Xenopus laevis hypothetical protein MGC68931, mRNA (cDNA clone MGC:68931 IMAGE:4957474), complete cds [BC057732]	Xl.10747	Septin 12	MLL septin-like fusion; MLL septin-like fusion	MLL septin-like fusion; SL3-3 integration site 1 [Mus musculus]	pnut-P1; Peanut; septin; Enhancer of seven in absentia 8 [Drosophila melanogaster]	2.58857	Up
A_10_P008730	lim5/Lhx5	BC084744	Xenopus laevis LIM class homeodomain protein, mRNA (cDNA clone MGC:79961 IMAGE:6865745), complete cds [BC084744]	Xl.1047	LIM homeobox 5	LIM homeobox protein 5 [Homo sapiens]	LHX5_MOUSE LIM/homeobox protein Lhx5	Lim3-P1; lethal	2.58743	Up
A_10_P016534	BP698250	BP698250	BP698250 Osada Taira anterior neuroectoderm (ANE) pCS105 cDNA library Xenopus laevis cDNA clone XL484c12ex 5', mRNA sequence [BP698250]	Xl.41400	Transcribed locus				2.56489	Up
A_10_P027237	LOC397835	U29448	Xenopus laevis Xnr-2 mRNA, complete cds [U29448]	Xl.1038	Nodal homolog 2	BM10_HUMAN Bone morphogenetic protein 10 precursor	NODA_MOUSE Nodal precursor	dpp-P1; Haplo-insufficient; Tegula; blink; heldout; shortvein [Drosophila melanogaster]	2.56109	Up
A_10_P004683	MGC82209	BC071021	Xenopus laevis hypothetical protein MGC82209, mRNA (cDNA clone MGC:82209 IMAGE:3402815), complete cds [BC071021]	Xl.30458	Hypothetical protein MGC82209	CYR6_HUMAN CYR61 protein precursor	A35669 gene CYR61 protein precursor - mouse		2.55565	Up
A_10_P003648	MGC68912	BC057730	Xenopus laevis hypothetical protein MGC68912, mRNA (cDNA clone MGC:68912 IMAGE:4930116), complete cds [BC057730]	Xl.34179	LIM homeobox 8	T46907 hypothetical protein DKFZp761G2023.1 - human	2206477A LIM homeo domain transcription factor [Mus musculus]	Lim3-P1; lethal	2.5504	Up
A_10_P005161	neurl-A	BC072813	Xenopus laevis neuralized, mRNA (cDNA clone MGC:80154 IMAGE:4970255), complete cds [BC072813]	Xl.17387	Neuralized homolog	unknown protein [Homo sapiens]	neuralized homolog	S35371 finger protein neuralized - fruit fly	2.53925	Up
A_10_P003766	MGC68668	BC059982	Xenopus laevis hypothetical protein MGC68668, mRNA (cDNA clone MGC:68668 IMAGE:4032881), complete cds [BC059982]	Xl.3001	Dihydropyrimidinase-like 2	DPY2_HUMAN Dihydropyrimidinase related protein-2	DPY2_MOUSE DIHYDROPYRIMIDINASE RELATED PROTEIN-2	CRMP-P1; Collapsin Response Mediating Protein [Drosophila melanogaster]	2.53399	Up
A_10_P000610	LOC446259	AF529219	Xenopus laevis SLC12A8 cation-chloride cotransporter mRNA, complete cds [AF529219]	Xl.48709	Solute carrier family 12 (potassium/chloride transporters), member 8	NKC1_HUMAN BUMETANIDE-SENSITIVE SODIUM-	NKC1_MOUSE BUMETANIDE-SENSITIVE SODIUM-	T13617 hypothetical protein 8D8.3 - fruit fly	2.52839	Up
A_10_P000753	st3Gal-II	AJ585762	Xenopus laevis mRNA for alpha2,3-sialyltransferase (st3Gal-II gene) [AJ585762]	Xl.83449	Alpha2,3-sialyltransferase	JC5251 beta-galactoside alpha-2,3-sialyltransferase	A54420 beta-galactoside alpha-2,3-sialyltransferase		2.52157	Up
A_10_P004799	LOC432146	BC098967	Xenopus laevis hypothetical protein LOC432146, mRNA (cDNA clone MGC:114717 IMAGE:6637365), complete cds [BC098967]	Xl.44846	Adducin 3 (gamma)	ADDG_HUMAN Gamma adducin	ADDG_MOUSE Gamma adducin	1905310A hu-li tai shao gene [Drosophila melanogaster]	2.51074	Up
A_10_P004014	MGC68968	BC063272	Xenopus laevis hypothetical protein MGC68968, mRNA (cDNA clone MGC:68968 IMAGE:4959735), complete cds [BC063272]	Xl.14372	Solute carrier family 25 (mitochondrial carrier: glutamate), member 22	hypothetical protein FLJ13044 [Homo sapiens]	CMC2_MOUSE Calcium-binding mitochondrial carrier protein Aralar2	CMC1_DROME Calcium-binding mitochondrial carrier Aralar1	2.50893	Up
A_10_P023133	CB756142	CB756142	AGENCOURT_12980996 NICHD_XGC_Tad2 Xenopus laevis cDNA clone IMAGE:6873895 3', mRNA sequence [CB756142]	Xl.85507	Transcribed locus	CATD_HUMAN Cathepsin D precursor	CATD_MOUSE Cathepsin D precursor	pepsinogen-like; scute beta [Drosophila melanogaster]	2.50813	Up
A_10_P027371	mp42-A-prov	U95103	U95103 Xenopus laevis mitotic phosphoprotein cDNA Xenopus laevis cDNA clone MP42 5', mRNA sequence [U95103]	Xl.3576	Transcribed locus, weakly similar to NP_001088967.1 cysteine and tyrosine-rich protein 1 precursor [Xenopus laevis]	cysteine and tyrosine-rich protein 1 [Homo sapiens]			2.50655	Up
A_10_P026121	CK805977	CK805977	AGENCOURT_19144251 NICHD_XGC_Te2 Xenopus laevis cDNA clone IMAGE:7210089 5', mRNA sequence [CK805977]	Xl.71130	Transcribed locus				2.50049	Up
A_10_P005608	MGC80834	BC073390	Xenopus laevis MGC80834 protein, mRNA (cDNA clone MGC:80834 IMAGE:5514189), complete cds [BC073390]	Xl.18323	MGC80834 protein	transmembrane protein claudin 5; androgen withdrawal and apoptosis induced protein RVP1	CLD5_MOUSE CLAUDIN-5		2.49619	Up
A_10_P025128	CF522012	CF522012	AGENCOURT_15508580 NICHD_XGC_Kid1 Xenopus laevis cDNA clone IMAGE:7009747 5', mRNA sequence [CF522012]	Xl.55004	Transcribed locus, strongly similar to XP_002936896.1 PREDICTED: NEDD4-binding protein 3-like [Xenopus (Silurana) tropicalis]	Y341_HUMAN Hypothetical protein KIAA0341			2.49479	Up
A_10_P025500	CK796851	CK796851	AGENCOURT_18792007 NICHD_XGC_Te2N Xenopus laevis cDNA clone IMAGE:7205697 5', mRNA sequence [CK796851]	Xl.17724	Prominin 1	PML1_HUMAN Prominin-like protein 1 precursor	prominin [Mus musculus]		2.48448	Up
A_10_P016650	BP703294	BP703294	BP703294 Osada Taira anterior neuroectoderm (ANE) pCS105 cDNA library Xenopus laevis cDNA clone XL507o12ex 5', mRNA sequence [BP703294]	Xl.16197	FEZ family zinc finger 2	ZN85_HUMAN Zinc finger protein 85	zinc finger protein 312; forebrain embryonic zinc finger [Mus musculus]		2.48238	Up
A_10_P025819	CK799532	CK799532	AGENCOURT_18794290 NICHD_XGC_Te2N Xenopus laevis cDNA clone IMAGE:7202979 5', mRNA sequence [CK799532]	Xl.81833	Transcribed locus, strongly similar to XP_002942482.1 PREDICTED: ubiquitin carboxyl-terminal hydrolase 21-like [Xenopus (Silurana) tropicalis]				2.47892	Up
A_10_P027155	ascl1-A	M98272	Xenopus laevis achaete-scute protein homologue (ASH1) mRNA, complete cds [M98272]	Xl.450	Achaete-scute complex homolog 1	A48279 achaete scute protein - human	ASH1_MOUSE Achaete-scute homolog 1	S01165 achaete-scute locus protein T3 - fruit fly	2.46744	Up
A_10_P007141	hbox2-A	BC077970	Xenopus laevis homeobox protein type A, mRNA (cDNA clone MGC:81001 IMAGE:5543190), complete cds [BC077970]	Xl.803	Homeobox B7	HXB7_HUMAN Homeobox protein Hox-B7	HXB7_MOUSE HOMEOBOX PROTEIN HOX-B7	HMAN_DROME Homeotic antennapedia protein	2.46034	Up
A_10_P007217	MGC82850	BC078056	Xenopus laevis MGC82850 protein, mRNA (cDNA clone MGC:82850 IMAGE:5511087), complete cds [BC078056]	Xl.4889	Selenium binding protein 1	selenium binding protein 1 [Homo sapiens]	SBP2_MOUSE Selenium-binding protein 2		2.45955	Up
A_10_P003692	MGC68933	BC059300	Xenopus laevis hypothetical protein MGC68933, mRNA (cDNA clone MGC:68933 IMAGE:4957644), complete cds [BC059300]	Xl.29889	Ras homolog gene family, member G (rho G)	TVHURG GTP-binding protein rhoG - human	RHOG_HUMAN Rho-related GTP-binding protein RhoG	I45715 GTP-binding protein Rac1 - fruit fly	2.45567	Up
A_10_P025189	CF547771	CF547771	AGENCOURT_15596985 NICHD_XGC_Eye1 Xenopus laevis cDNA clone IMAGE:7020436 5', mRNA sequence [CF547771]	Xl.31233	Transcribed locus				2.44965	Up
A_10_P011151	BG018551	BG018551	daa48f11.y1 Wellcome CRC pCS2+ st19-26 Xenopus laevis cDNA clone IMAGE:4059045 5' similar to SW:CADF_HUMAN P55291 MUSCLE-CADHERIN PRECURSOR ;, mRNA sequence [BG018551]	Xl.10256	Transcribed locus, strongly similar to XP_002933722.1 PREDICTED: cadherin-15-like [Xenopus (Silurana) tropicalis]	CADF_HUMAN Muscle-cadherin precursor	CADF_MOUSE Muscle-cadherin precursor	T00021 DN-cadherin - fruit fly	2.44538	Up
A_10_P000030	AB022088	AB022088	Xenopus laevis mRNA for cytochrome P450, complete cds, MC2 [AB022088]	Xl.1220	Cytochrome P450, family 1, subfamily A, polypeptide 1	CP11_HUMAN Cytochrome P450 1A1	CP11_MOUSE Cytochrome P450 1A1	CP18_DROME Cytochrome P450 18a1	2.44124	Up
A_10_P006765	pax2-A	BC077463	Xenopus laevis cDNA clone MGC:82453 IMAGE:4889086, complete cds [BC077463]	Xl.85122	CDNA clone MGC:82453 IMAGE:4889086	A49008 paired box transcription factor PAX2 - human	PAX2_MOUSE Paired box protein Pax-2	HMPR_DROME Segmentation protein paired	2.43488	Up
A_10_P021505	CA980900	CA980900	AGENCOURT_11283152 Wellcome [CA980900]	Xl.79908	Transcribed locus, strongly similar to NP_001072639.1 prolylcarboxypeptidase [Xenopus (Silurana) tropicalis]	PCP_HUMAN Lysosomal Pro-X carboxypeptidase precursor	DPP2_MOUSE Dipeptidyl-peptidase II precursor		2.42518	Up
A_10_P000245	Cktsf1b1	AF045798	Xenopus laevis gremlin mRNA, complete cds [AF045798]	Xl.318	Gremlin 1	cysteine knot superfamily 1, BMP antagonist 1; gremlin [Homo sapiens]	cysteine knot superfamily 1, BMP antagonist 1; down-regulated in v-mos-transformed cells; Gremlin1 [Mus musculus]		2.41642	Up
A_10_P014376	BJ081049	BJ081049	BJ081049 NIBB Mochii normalized Xenopus tailbud library Xenopus laevis cDNA clone XL070d15 3', mRNA sequence [BJ081049]	Xl.70985	Transcribed locus, moderately similar to XP_002932221.1 PREDICTED: kinesin-like protein KIF14-like [Xenopus (Silurana) tropicalis]				2.40837	Up
A_10_P020045	BX847233	BX847233	BX847233 NICHD_XGC_Eye1 Xenopus laevis cDNA clone IMAGp998A1510591 ; IMAGE:4743446 5', mRNA sequence [BX847233]	Xl.52034	Transcribed locus, weakly similar to XP_002942028.1 PREDICTED: retinoic acid receptor responder protein 2-like [Xenopus (Silurana) tropicalis]				2.40357	Up
A_10_P000039	XGC-2	AB025112	Xenopus laevis XGC-2 mRNA for guanylyl cyclase-2, complete cds [AB025112]	Xl.907	Natriuretic peptide receptor B/guanylate cyclase B (atrionatriuretic peptide receptor B)	OYHUBR natriuretic peptide receptor B precursor - human	I57963 natriuretic peptide receptor A - mouse	A56699 guanylate cyclase	2.4012	Up
A_10_P002262	ccnd1-prov	BC041525	Xenopus laevis cyclin D1 (PRAD1: parathyroid adenomatosis 1), mRNA (cDNA clone MGC:53090 IMAGE:5542242), complete cds [BC041525]	Xl.2595	Cyclin D1	CGD1_HUMAN G1/S-specific cyclin D1	A56523 cyclin D1 - mouse	Cyclin D; Cyclin-dependent kinase interactor 3 [Drosophila melanogaster]	2.3971	Up
A_10_P000219	Xiro3	AF027175	Xenopus laevis homeobox transcription factor iriquois 3 (Xiro3) mRNA, complete cds [AF027175]	Xl.4522	Iroquois homeobox 3	IRX5_HUMAN Iroquois-class homeodomain protein IRX-5	IRX3_MOUSE Iroquois-class homeodomain protein IRX-3	T03095 homeoprotein Sail - fruit fly	2.39359	Up
A_10_P025143	CF522635	CF522635	AGENCOURT_15520722 NICHD_XGC_Kid1 Xenopus laevis cDNA clone IMAGE:7009036 5', mRNA sequence [CF522635]	Xl.56508	Transcribed locus, moderately similar to XP_698885.2 PREDICTED: similar to ClpB caseinolytic peptidase B homolog (E. coli), partial [Danio rerio]	suppressor of potassium transport defect 3 [Homo sapiens]	I49045 probable ATPase SKD3 [imported] - mouse		2.38886	Up
A_10_P000324	LOC398134	AF131890	Xenopus laevis p75-like transmembrane protein fullback mRNA, complete cds [AF131890]	Xl.3540	P75-like transmembrane protein fullback	TR16_HUMAN Tumor necrosis factor receptor superfamily member 16 precursor	nerve growth factor receptor; p75 neurotrophin receptor [Mus musculus]		2.38658	Up
A_10_P025095	CF520277	CF520277	AGENCOURT_15528730 NICHD_XGC_Kid1 Xenopus laevis cDNA clone IMAGE:7008108 5', mRNA sequence [CF520277]	Xl.2132	Transcribed locus, weakly similar to XP_002192349.1 PREDICTED: similar to Epidermal differentiation-specific protein [Taeniopygia guttata]	CRB2_HUMAN Beta crystallin B2	A39757 beta-crystallin B2 - mouse		2.35219	Up
A_10_P001298	AW199835	AW199835	da08a11.y1 Xenopus laevis oocyte Xenopus laevis cDNA clone XENOPUS_SOURCE_ID:xlnoc002m21 5', mRNA sequence [AW199835]	Xl.11490	Transcribed locus				2.3473	Up
A_10_P027345	MGC52531	U77532	Xenopus laevis Pax6 mRNA, complete cds [U77532]	Xl.647	Paired box 6	A56674 paired box transcription factor Pax-6 - human	PAX6_MOUSE Paired box protein Pax-6	HMPR_DROME Segmentation protein paired	2.3464	Up
A_10_P014997	BJ098614	BJ098614	BJ098614 NIBB Mochii normalized Xenopus early gastrula library Xenopus laevis cDNA clone XL147f18 3', mRNA sequence [BJ098614]						2.34534	Up
A_10_P016791	BP708254	BP708254	BP708254 Osada Taira anterior neuroectoderm (ANE) pCS105 cDNA library Xenopus laevis cDNA clone XL493p24ex 5', mRNA sequence [BP708254]	Xl.40178	Transcribed locus				2.34355	Up
A_10_P023956	CD301723	CD301723	AGENCOURT_14238532 NICHD_XGC_Eye1 Xenopus laevis cDNA clone IMAGE:6958068 5', mRNA sequence [CD301723]	Xl.26242	Transcribed locus				2.33837	Up
A_10_P016774	BP707411	BP707411	BP707411 Osada Taira anterior neuroectoderm (ANE) pCS105 cDNA library Xenopus laevis cDNA clone XL520l05ex 5', mRNA sequence [BP707411]	Xl.55206	Forkhead box A2	hepatocyte nuclear factor 3, beta; Hepatic nuclear factor-3-beta [Homo sapiens]	B54258 transcription factor HNF-3 beta - mouse		2.33792	Up
A_10_P005607	MGC80831	BC073389	Xenopus laevis MGC80831 protein, mRNA (cDNA clone MGC:80831 IMAGE:5514104), complete cds [BC073389]	Xl.47295	MGC80831 protein	hypothetical protein FLJ13952 [Homo sapiens]			2.33561	Up
A_10_P006398	MGC83213	BC076768	Xenopus laevis MGC83213 protein, mRNA (cDNA clone MGC:83213 IMAGE:6634562), complete cds [BC076768]	Xl.9983	TNF receptor-associated factor 4	I38026 MLN 62 protein - human	I61512 TNF receptor associated factor 2 - mouse	Traf1-P2; TRAF1 [Drosophila melanogaster]	2.32337	Up
A_10_P001746	AW764542	AW764542	da88e01.x1 Xenopus laevis tadpole stage 24 Xenopus laevis cDNA 3', mRNA sequence [AW764542]	Xl.48275	Transcribed locus, weakly similar to XP_002943641.1 PREDICTED: hypothetical protein LOC100494996 [Xenopus (Silurana) tropicalis]				2.32034	Up
A_10_P013230	BJ028794	BJ028794	BJ028794 NIBB Mochii normalized Xenopus neurula library Xenopus laevis cDNA clone XL010f01 5', mRNA sequence [BJ028794]	Xl.73306	Transcribed locus				2.31641	Up
A_10_P003504	nr4a1-prov	BC056025	Xenopus laevis nuclear receptor subfamily 4, group A, member 1, mRNA (cDNA clone MGC:68957 IMAGE:4959391), complete cds [BC056025]	Xl.29430	Nuclear receptor subfamily 4, group A, member 1	A37251 probable nuclear hormone receptor NAK1 - human	NR41_MOUSE Orphan nuclear receptor HMR	S58238 DHR38 protein - fruit fly	2.31632	Up
A_10_P007118	MGC80919	BC077945	Xenopus laevis MGC80919 protein, mRNA (cDNA clone MGC:80919 IMAGE:5515846), complete cds [BC077945]	Xl.1564	Von Willebrand factor A domain-containing protein 2	A37979 cartilage matrix protein precursor - human	procollagen, type XII, alpha 1 [Mus musculus]		2.31	Up
A_10_P015534	BJ634603	BJ634603	BJ634603 NIBB Mochii normalized Xenopus early gastrula library Xenopus laevis cDNA clone XL183h18 3', mRNA sequence [BJ634603]	Xl.74432	Transcribed locus				2.30749	Up
A_10_P023994	CD302379	CD302379	AGENCOURT_14235741 NICHD_XGC_Brn1 Xenopus laevis cDNA clone IMAGE:6955252 5', mRNA sequence [CD302379]	Xl.52986	ST3 beta-galactoside alpha-2,3-sialyltransferase 2, gene 2				2.30258	Up
A_10_P008660	LOC495203	BC084439	Xenopus laevis hypothetical LOC495203, mRNA (cDNA clone MGC:86534 IMAGE:3398728), complete cds [BC084439]	Xl.30849	Hypothetical LOC495203				2.30208	Up
A_10_P000752	eaf2-prov	AJ579576	Xenopus laevis mRNA for kuklos protein [AJ579576]	Xl.76048	ELL associated factor 2				2.30026	Up
A_10_P012807	BG816874	BG816874	daf71h01.x1 NICHD XGC Eye1 Xenopus laevis cDNA clone IMAGE:4755673 3', mRNA sequence [BG816874]	Xl.18012	Transcribed locus				2.29784	Up
A_10_P027452	gssls-A-prov	X69662	X.laevis mRNA for glutathione synthetase, large subunit [X69662]	Xl.1199	Glutathione synthetase	GSHB_HUMAN Glutathione synthetase	GSHB_MOUSE Glutathione synthetase		2.29602	Up
A_10_P024288	CD327241	CD327241	AGENCOURT_14144059 NICHD_XGC_Eye1 Xenopus laevis cDNA clone IMAGE:6949298 5', mRNA sequence [CD327241]	Xl.80566	Transcribed locus, moderately similar to NP_001089465.1 dolichyl-phosphate mannosyltransferase polypeptide 1, catalytic subunit [Xenopus laevis]	dolichyl-phosphate mannosyltransferase polypeptide 1; dolichol monophosphate mannose synthase [Homo sapiens]	dolichol-phosphate		2.29574	Up
A_10_P002758	hsp47-prov	BC044329	Xenopus laevis heat shock protein 47, mRNA (cDNA clone MGC:53607 IMAGE:4684012), complete cds [BC044329]	Xl.78173	Heat shock protein 47	I52968 colligin-2 - human	HS47_MOUSE 47 kDa heat shock protein precursor	Serine protease inhibitor 43Aa; Serine protease inhibitor 1 [Drosophila melanogaster]	2.28971	Up
A_10_P014116	BJ074606	BJ074606	BJ074606 NIBB Mochii normalized Xenopus tailbud library Xenopus laevis cDNA clone XL090n15 5', mRNA sequence [BJ074606]	Xl.85444	Transcribed locus, weakly similar to XP_002935794.1 PREDICTED: hypothetical protein LOC100492496 [Xenopus (Silurana) tropicalis]				2.2896	Up
A_10_P024045	CD324647	CD324647	AGENCOURT_14148229 NICHD_XGC_Eye1 Xenopus laevis cDNA clone IMAGE:6948999 5', mRNA sequence [CD324647]	Xl.80426	Transcribed locus				2.28943	Up
A_10_P002061	LOC398861	AY354455	Xenopus laevis Grb4 adaptor protein mRNA, complete cds [AY354455]	Xl.34471	Grb4 adaptor protein	NCK adaptor protein 2 [Homo sapiens]	B46243 epidermal growth factor-receptor-binding protein GRB-4 - mouse	dock-P1 [Drosophila melanogaster]	2.28252	Up
A_10_P000528	WEE2A	AF358869	Xenopus laevis wee1-like kinase (WEE2A) mRNA, complete cds [AF358869]	Xl.16297	Wee1-like kinase	S55048 protein-tyrosine kinase	membrane-associated tyrosine-and threonine-specific cdc2-inhibitory kinase; MYT1 kinase [Mus musculus]	WEE1_DROME Wee1-like protein kinase	2.28165	Up
A_10_P010486	BF047651	BF047651	dc80h05.y1 NICHD XGC OO1 Xenopus laevis cDNA clone IMAGE:3403449 5', mRNA sequence [BF047651]	Xl.12149	Transcribed locus				2.27966	Up
A_10_P027340	LOC398065	U75996	Xenopus laevis eomesodermin mRNA, complete cds [U75996]	Xl.373	Eomesodermin	EOMD_HUMAN Eomesodermin homolog	EOMD_MOUSE Eomesodermin homolog	A40213 optic lobe development omb protein - fruit fly	2.27924	Up
A_10_P019921	BX845974	BX845974	BX845974 NICHD_XGC_Emb2 Xenopus laevis cDNA clone IMAGp998M1710119 ; IMAGE:4405816 5', mRNA sequence [BX845974]						2.27521	Up
A_10_P003641	MGC68886	BC057722	Xenopus laevis hypothetical protein MGC68886, mRNA (cDNA clone MGC:68886 IMAGE:4684179), complete cds [BC057722]	Xl.29865	Actin filament-associated protein 1-like 2	actin filament associated protein; actin filament-associated protein, 110 kDa [Homo sapiens]			2.2743	Up
A_10_P002000	TAP2	AY204554	Xenopus laevis transporter associated with antigen processing 2 (TAP2) mRNA, TAP2-j allele, complete cds [AY204554]	Xl.34487	Transporter 2, ATP-binding cassette, sub-family B (MDR/TAP)	B41538 ABC-type transport protein TAP2 - human	A44135 histocompatibility antigen modifier 2 - mouse	B41249 multidrug resistance protein homolog Mdr65 - fruit fly	2.26782	Up
A_10_P018344	BU152721	BU152721	AGENCOURT_8671199 NICHD XGC Emb4 Xenopus laevis cDNA clone IMAGE:4681463 5', mRNA sequence [BU152721]			LYAG_HUMAN Lysosomal alpha-glucosidase precursor	alpha glucosidase 2, alpha neutral subunit [Mus musculus]		2.26476	Up
A_10_P004466	MGC83117	BC070687	Xenopus laevis hypothetical protein MGC83117, mRNA (cDNA clone MGC:83117 IMAGE:6318026), complete cds [BC070687]	Xl.14815	Protein tyrosine phosphatase, non-receptor type 4 (megakaryocyte)	A41105 protein-tyrosine-phosphatase	protein tyrosine phosphatase, non-receptor type 4; TEP/mPTPMEG; testis-enriched phosphatase; protein tyrosine phosphatase, non-receptor type 4	T13800 coracle gene protein - fruit fly	2.25953	Up
A_10_P007054	atf5-prov	BC077877	Xenopus laevis activating transcription factor 5, mRNA (cDNA clone MGC:80643 IMAGE:5506662), complete cds [BC077877]	Xl.26031	Activating transcription factor 5, gene 2	activating transcription factor 5 [Homo sapiens]	ATF5_MOUSE Cyclic-AMP-dependent transcription factor ATF-5	cryptocephal [Drosophila melanogaster]	2.256	Up
A_10_P006955	LOC398045	BC077767	Xenopus laevis chordin, mRNA (cDNA clone MGC:79971 IMAGE:5161617), complete cds [BC077767]	Xl.3549	Chordin	CHRD_HUMAN Chordin precursor	CHRD_MOUSE Chordin precursor	sog-P1 [Drosophila melanogaster]	2.25374	Up
A_10_P002059	LOC399040	AY351916	Xenopus laevis pancreas-specific protein disulfide isomerase mRNA, complete cds [AY351916]	Xl.80673	Protein disulfide isomerase family A, member 2	2206317A protein SS isomerase [Homo sapiens]	ISMSSS protein disulfide-isomerase	PDI_DROME Protein disulfide isomerase precursor	2.25007	Up
A_10_P014831	BJ091892	BJ091892	BJ091892 NIBB Mochii normalized Xenopus tailbud library Xenopus laevis cDNA clone XL090f01 3', mRNA sequence [BJ091892]	Xl.12858	Chromosome 9 open reading frame 125	hypothetical protein MGC12992 [Homo sapiens]			2.2433	Up
A_10_P009624	MGC68786	BC092123	Xenopus laevis ATPase, vacuolar, 14 kD, mRNA (cDNA clone MGC:115045 IMAGE:6952583), complete cds [BC092123]	Xl.6664	ATPase, H+ transporting, lysosomal 14kDa, V1 subunit F	JC4193 adenosinetriphosphatase		Vha14-P1; Vacuolar H[+] ATPase 14kD subunit [Drosophila melanogaster]	2.23639	Up
A_10_P005539	MGC80705	BC073307	Xenopus laevis MGC80705 protein, mRNA (cDNA clone MGC:80705 IMAGE:5511635), complete cds [BC073307]	Xl.67143	MGC80705 protein	Y121_HUMAN Hypothetical protein KIAA0121			2.23618	Up
A_10_P010702	BF231908	BF231908	df09d08.x1 Wellcome CRC pRN3 St13 17 egg animal cap Xenopus laevis cDNA clone IMAGE:3556671 3', mRNA sequence [BF231908]	Xl.57383	Diacylglycerol O-acyltransferase 1				2.231	Up
A_10_P023550	CD253566	CD253566	AGENCOURT_14165298 NICHD_XGC_Eye1 Xenopus laevis cDNA clone IMAGE:6947478 5', mRNA sequence [CD253566]	Xl.15477	Septin 5	SEP5_HUMAN Septin 5	SEP5_MOUSE Septin 5	S25063 Diff6 protein homolog - fruit fly	2.2294	Up
A_10_P008693	LOC495224	BC084637	Xenopus laevis hypothetical LOC495224, mRNA (cDNA clone MGC:98935 IMAGE:4201629), complete cds [BC084637]	Xl.30266	Embryonal Fyn-associated substrate	breast cancer anti-estrogen resistance 1; Crk-associated substrate p130Cas [Homo sapiens]	v-crk-associated tyrosine kinase substrate; p130 Cas [Mus musculus]		2.22913	Up
A_10_P017042	BP723526	BP723526	BP723526 Osada Taira anterior neuroectoderm (ANE) pCS105 cDNA library Xenopus laevis cDNA clone XL456o09ex 3', mRNA sequence [BP723526]	Xl.77627	Transcribed locus	2208342A fructose 6-phosphate 2-kinase/fructose 2,6-bisphosphatase [Homo sapiens]	F262_MOUSE 6-phosphofructo-2-kinase/fructose-2,6-biphosphatase 2	6-phosphofructo-2-kinase-P1; phosphofructokinase; fructose 2,6 bisphosphatase [Drosophila melanogaster]	2.2245	Up
A_10_P006684	LOC503672	BC077371	Xenopus laevis hypothetical LOC503672, mRNA (cDNA clone MGC:81538 IMAGE:6862739), complete cds [BC077371]	Xl.76876	Fibronectin leucine rich transmembrane protein 3	fibronectin leucine rich transmembrane protein 3 [Homo sapiens]	RIKEN cDNA 5730521E12 [Mus musculus]	sli-P3 [Drosophila melanogaster]	2.22437	Up
A_10_P003836	MGC68744	BC060359	Xenopus laevis hypothetical protein MGC68744, mRNA (cDNA clone MGC:68744 IMAGE:4173358), complete cds [BC060359]	Xl.4792	Hypothetical protein MGC68744	microtubule-associated proteins 1A/1B light chain 3 [Homo sapiens]	microtubule-associated protein 1 light chain 3; RIKEN cDNA 1010001C15 gene [Mus musculus]		2.22219	Up
A_10_P003166	MGC52553	BC047955	Xenopus laevis similar to protocadherin 18, mRNA (cDNA clone MGC:52553 IMAGE:5542127), complete cds [BC047955]	Xl.1108	Protocadherin 8, gene 2	protocadherin 8, isoform 1 precursor; arcadlin [Homo sapiens]	protocadherin 8 [Mus musculus]	IJFFTM cadherin-related tumor suppressor precursor - fruit fly	2.22069	Up
A_10_P012689	BG811294	BG811294	daf37c07.x1 NICHD XGC Brn1 Xenopus laevis cDNA clone IMAGE:4740493 3', mRNA sequence [BG811294]	Xl.17716	Transcribed locus				2.21728	Up
A_10_P006054	MGC84088	BC074293	Xenopus laevis MGC84088 protein, mRNA (cDNA clone MGC:84088 IMAGE:6949416), complete cds [BC074293]	Xl.63065	MGC84088 protein	2210321B cyclin G2 [Homo sapiens]	CGG2_MOUSE Cyclin G2	CG1E_DROME G1/S-specific cyclin E	2.2149	Up
A_10_P002125	AY673986	AY673986	Xenopus laevis telomere end-binding protein PTOP mRNA, complete cds [AY673986]	Xl.19355	Telomere end-binding protein PTOP	hypothetical protein 24432 [Homo sapiens]			2.21358	Up
A_10_P006425	tirap-prov	BC076798	Xenopus laevis toll-interleukin 1 receptor (TIR) domain containing adaptor protein, mRNA (cDNA clone MGC:83732 IMAGE:6639791), complete cds [BC076798]	Xl.18227	Toll-interleukin 1 receptor (TIR) domain containing adaptor protein	hypothetical protein XP_056003; MyD88 adapter-like protein; wyatt [Homo sapiens]	toll-interleukin 1 receptor		2.21136	Up
A_10_P013359	BJ040178	BJ040178	BJ040178 NIBB Mochii normalized Xenopus neurula library Xenopus laevis cDNA clone XL044k19 5', mRNA sequence [BJ040178]			S60520 finger protein ZNF81.1 - human	zinc finger protein 235 [Mus musculus]	Meiotic central spindle [Drosophila melanogaster]	2.21039	Up
A_10_P025501	CK796865	CK796865	AGENCOURT_18792262 NICHD_XGC_Te2N Xenopus laevis cDNA clone IMAGE:7205753 5', mRNA sequence [CK796865]	Xl.47012	Transcribed locus				2.20981	Up
A_10_P004456	Cav-1	BC070672	Xenopus laevis cDNA clone MGC:82318 IMAGE:4056787, complete cds [BC070672]	Xl.22006	Caveolin 1, caveolae protein, 22kDa	CAV1_HUMAN Caveolin-1	CAV1_MOUSE Caveolin-1		2.20568	Up
A_10_P018043	BQ734561	BQ734561	AGENCOURT_8115168 NICHD XGC Emb4 Xenopus laevis cDNA clone IMAGE:5543614 5', mRNA sequence [BQ734561]	Xl.14954	Transcribed locus, moderately similar to XP_002931861.1 PREDICTED: potassium voltage-gated channel subfamily E member 3-like [Xenopus (Silurana) tropicalis]	potassium voltage-gated channel, Isk-related family, member 1-like; KCNE1-like [Homo sapiens]	potassium voltage-gated channel, Isk-related family, member 1-like; minK-like protein [Mus musculus]		2.20212	Up
A_10_P006199	LOC397994	BC074454	Xenopus laevis middle molecular weight neurofilament protein NF-M(1), mRNA (cDNA clone MGC:84735 IMAGE:6949051), complete cds [BC074454]	Xl.173	Neurofilament, medium polypeptide	NFM_HUMAN Neurofilament triplet M protein	NFM_MOUSE Neurofilament triplet M protein	Lam-P1; ?:n-lamin; alpha-Lamin; lamin; lamin Dm[[0]]; misguided; lethal	2.20076	Up
A_10_P026414	CO386536	CO386536	AGENCOURT_26190042 Blumberg_Cho Xenopus laevis cDNA clone IMAGE:7296454 5', mRNA sequence [CO386536]	Xl.48605	MGC86493 protein	S25561 transcription factor Oct-3, splice form Oct-3A - human	OCT3_MOUSE OCTAMER-BINDING TRANSCRIPTION FACTOR 3	S19095 transcription factor Cf1a - fruit fly	2.19797	Up
A_10_P006087	MGC84166	BC074333	Xenopus laevis MGC84166 protein, mRNA (cDNA clone MGC:84166 IMAGE:6952543), complete cds [BC074333]	Xl.47501	MGC84166 protein	poly	poly	mushroom-body expressed; mushroom bodies [Drosophila melanogaster]	2.19085	Up
A_10_P010121	BE509209	BE509209	dc07f04.y1 NICHD XGC Li1 Xenopus laevis cDNA clone IMAGE:3396415 5', mRNA sequence [BE509209]						2.18481	Up
A_10_P001290	AW199819	AW199819	da07g02.y1 Xenopus laevis oocyte Xenopus laevis cDNA clone XENOPUS_SOURCE_ID:xlnoc002l03 5', mRNA sequence [AW199819]	Xl.5612	Transcribed locus				2.18058	Up
A_10_P010406	DR728896	DR728896	AGENCOURT_55154060 NICHD_XGC_Emb9 Xenopus laevis cDNA clone IMAGE:7976695 3', mRNA sequence [DR728896]	Xl.85444	Transcribed locus, weakly similar to XP_002935794.1 PREDICTED: hypothetical protein LOC100492496 [Xenopus (Silurana) tropicalis]	JC2436 5'-nucleotidase			2.17352	Up
A_10_P000647	AJ009284	AJ009284	Xenopus laevis cDNA clone 10C6 [AJ009284]	Xl.9030	CDNA clone IMAGE:8317775		hairy and enhancer of split 6,		2.17306	Up
A_10_P009598	BC092026	BC092026	Xenopus laevis cDNA clone MGC:84926 IMAGE:6322736, complete cds [BC092026]	Xl.26342	Glutathione reductase	RDHUU glutathione reductase	S39494 glutathione reductase	thioredoxin reductase 2 [Drosophila melanogaster]	2.16968	Up
A_10_P016765	BP707243	BP707243	BP707243 Osada Taira anterior neuroectoderm (ANE) pCS105 cDNA library Xenopus laevis cDNA clone XL520d08ex 5', mRNA sequence [BP707243]	Xl.45453	Transcribed locus				2.16751	Up
A_10_P010947	BF613980	BF613980	dg24h04.y1 Xenopus laevis gastrula non normalized Xenopus laevis cDNA clone XENOPUS_SOURCE_ID:xlnnga007o08 5', mRNA sequence [BF613980]	Xl.34847	Transcribed locus				2.16544	Up
A_10_P010733	BF232378	BF232378	de20e06.x1 Wellcome CRC pRN3 dorsal lip Xenopus laevis cDNA clone IMAGE:3438443 3', mRNA sequence [BF232378]	Xl.34447	Transcribed locus				2.1652	Up
A_10_P027013	gata-5b	L13702	Xenopus laevis transcription factor xGATA-5b (GATA-5b) mRNA, complete cds [L13702]	Xl.579	GATA binding protein 5	GATA binding protein 5 [Homo sapiens]	GAT5_MOUSE Transcription factor GATA-5	PNR_DROME GATA-binding factor-A	2.16155	Up
A_10_P000846	AW148258	AW148258	da14e06.x1 normalized Xenopus laevis gastrula Xenopus laevis cDNA clone XENOPUS_SOURCE_ID:xlnga001g11 3', mRNA sequence [AW148258]	Xl.11619	Transcribed locus				2.15651	Up
A_10_P026149	CK815995	CK815995	XLTCW006 Cornea-lens transdifferentiation library Xenopus laevis cDNA clone W006 5' similar to neuronal leucine-rich repeat protein (X. laevis), mRNA sequence [CK815995]	Xl.35408	Leucine rich repeat neuronal 1	GAC1_HUMAN Glioma amplified on chromosome 1 protein precursor	leucine rich repeat protein 1, neuronal [Mus musculus]		2.15559	Up
A_10_P006311	MGC84381	BC075223	Xenopus laevis MGC84381 protein, mRNA (cDNA clone MGC:84381 IMAGE:6959558), complete cds [BC075223]	Xl.15644	MGC84381 protein	S71812 RGS10 protein - human	regulator of G-protein signalling 10; RIKEN cDNA 2310010N19 gene [Mus musculus]	T13580 hypothetical protein 52C10.2 - fruit fly	2.15547	Up
A_10_P004763	MGC81427	BC071122	Xenopus laevis MGC81427 protein, mRNA (cDNA clone MGC:81427 IMAGE:6635517), complete cds [BC071122]	Xl.15267	GATA binding protein 4	GAT4_HUMAN Transcription factor GATA-4	GAT4_MOUSE Transcription factor GATA-4	PNR_DROME GATA-binding factor-A	2.15219	Up
A_10_P004364	MGC80017	BC070566	Xenopus laevis hypothetical protein MGC80017, mRNA (cDNA clone MGC:80017 IMAGE:3400469), complete cds [BC070566]	Xl.47144	Tyrosine 3-monooxygenase/tryptophan 5-monooxygenase activation protein, gamma polypeptide	143G_HUMAN 14-3-3 protein gamma	143G_HUMAN 14-3-3 protein gamma	JC1122 14-3-3 protein - fruit fly	2.15129	Up
A_10_P007991	MGC81642	BC082372	Xenopus laevis MGC81642 protein, mRNA (cDNA clone MGC:81642 IMAGE:6864187), complete cds [BC082372]	Xl.15305	MGC81642 protein	cell death-inducing DFFA-like effector a [Homo sapiens]	FS27_MOUSE Fat-specific protein FSP27		2.14837	Up
A_10_P016516	BP697352	BP697352	BP697352 Osada Taira anterior neuroectoderm (ANE) pCS105 cDNA library Xenopus laevis cDNA clone XL481f18ex 5', mRNA sequence [BP697352]	Xl.41511	Transcribed locus				2.14796	Up
A_10_P020571	BX852824	BX852824	BX852824 NICHD_XGC_Emb4 Xenopus laevis cDNA clone IMAGp998E219552 ; IMAGE:4203644 5', mRNA sequence [BX852824]	Xl.68948	Forkhead box A1	HN3A_HUMAN Hepatocyte nuclear factor 3-alpha	HN3A_MOUSE HEPATOCYTE NUCLEAR FACTOR 3-ALPHA	A32380 nuclear protein fkh - fruit fly	2.13935	Up
A_10_P007345	MGC85507	BC078584	Xenopus laevis MGC85507 protein, mRNA (cDNA clone MGC:85507 IMAGE:6940748), complete cds [BC078584]	Xl.49017	Lipoyltransferase 1	lipoyltransferase [Homo sapiens]			2.13933	Up
A_10_P010705	BF231930	BF231930	df10a12.x1 Wellcome CRC pRN3 St13 17 egg animal cap Xenopus laevis cDNA clone IMAGE:3556894 3', mRNA sequence [BF231930]	Xl.3373	Transcribed locus, moderately similar to XP_002933247.1 PREDICTED: daple-like protein-like [Xenopus (Silurana) tropicalis]				2.13859	Up
A_10_P011627	BG037975	BG037975	dg31d12.y1 Xenopus laevis gastrula non normalized Xenopus laevis cDNA clone XENOPUS_SOURCE_ID:xlnnga009g23 5', mRNA sequence [BG037975]	Xl.11482	Transcribed locus				2.13496	Up
A_10_P002007	Encr-3	AY216793	Xenopus laevis ectoderm neural cortex related-3 (Encr-3) mRNA, complete cds [AY216793]	Xl.76887	Ectodermal-neural cortex 1 (with BTB-like domain)	ENC1_HUMAN Ectoderm-neural cortex-1 protein	ENC1_MOUSE Ectoderm-neural cortex-1 protein	KELC_DROME Ring canal kelch protein [Contains: Kelch short protein]	2.12946	Up
A_10_P003315	cg7039-prov	BC054219	Xenopus laevis hypothetical protein MGC64400, mRNA (cDNA clone MGC:64400 IMAGE:6878871), complete cds [BC054219]	Xl.79305	Hypothetical protein MGC64400	ARP_HUMAN ARF-related protein	ADP-ribosylation-like 2; arf-like protein 2 [Mus musculus]	Arf79F-P1 [Drosophila melanogaster]	2.12875	Up
A_10_P007821	MGC83866	BC081127	Xenopus laevis MGC83866 protein, mRNA (cDNA clone MGC:83866 IMAGE:6643927), complete cds [BC081127]	Xl.10770	NudE nuclear distribution gene E homolog (A. nidulans)-like 1	LIS1-interacting protein NUDEL; endooligopeptidase A [Homo sapiens]	NudeL protein; nuclear disribution gene E like [Mus musculus]		2.12589	Up
A_10_P025258	CF548959	CF548959	AGENCOURT_15594866 NICHD_XGC_Brn1 Xenopus laevis cDNA clone IMAGE:7019040 5', mRNA sequence [CF548959]	Xl.43624	Transcribed locus				2.12231	Up
A_10_P003512	MGC68984	BC056035	Xenopus laevis hypothetical protein MGC68984, mRNA (cDNA clone MGC:68984 IMAGE:4962800), complete cds [BC056035]	Xl.18168	Hypothetical protein MGC68984	Src-like adapter protein-2; src-like-adaptor 2 [Homo sapiens]	A57152 src-like adaptor protein - mouse	Src42A-P1; Tyrosine kinase 5; Suppressor of pole hole; Suppressor of raf-like-oncogene [Drosophila melanogaster]	2.11757	Up
A_10_P006594	MGC80058	BC077279	Xenopus laevis MGC80058 protein, mRNA (cDNA clone MGC:80058 IMAGE:4203091), complete cds [BC077279]	Xl.48327	MGC80058 protein				2.1164	Up
A_10_P012863	BG893369	BG893369	dae19g09.x1 NICHD XGC Lu1 Xenopus laevis cDNA clone IMAGE:4674640 3', mRNA sequence [BG893369]	Xl.11929	Transcribed locus				2.11477	Up
A_10_P022742	CB563015	CB563015	AGENCOURT_13339764 NICHD_XGC_Tad2 Xenopus laevis cDNA clone IMAGE:6872399 3', mRNA sequence [CB563015]	Xl.63768	Transcribed locus, strongly similar to NP_001016647.1 cartilage associated protein [Xenopus (Silurana) tropicalis]	CASP_HUMAN Cartilage-associated protein precursor	CASP_MOUSE Cartilage-associated protein precursor		2.11409	Up
A_10_P027171	xCAD2	U04302	Xenopus laevis homeobox protein (xCAD2) mRNA, complete cds [U04302]	Xl.1358	Caudal type homeobox 1	CDX1_HUMAN Homeobox protein CDX-1	A49303 homeotic protein Cdx-1 - mouse	cad-P1 [Drosophila melanogaster]	2.11353	Up
A_10_P019707	BX843409	BX843409	BX843409 Wellcome CRC pRN3 St19 26 Xenopus laevis cDNA clone IMAGp998L128637 ; IMAGE:3548699 5', mRNA sequence [BX843409]	Xl.80256	Transcribed locus, moderately similar to NP_001008123.1 engulfment and cell motility 1 [Xenopus (Silurana) tropicalis]	engulfment and cell motility 2; ced-12 homolog 2; PH domain protein CED12A [Homo sapiens]	engulfment and cell motility 2, ced-12 homolog		2.1095	Up
A_10_P016727	BP705904	BP705904	BP705904 Osada Taira anterior neuroectoderm (ANE) pCS105 cDNA library Xenopus laevis cDNA clone XL516e11ex 5', mRNA sequence [BP705904]	Xl.38576	Transcribed locus				2.10227	Up
A_10_P012379	BG514340	BG514340	dae05c02.x1 NICHD XGC Lu1 Xenopus laevis cDNA clone IMAGE:4633322 3', mRNA sequence [BG514340]	Xl.10852	Transcribed locus				2.0946	Up
A_10_P023679	CD254794	CD254794	AGENCOURT_14163731 NICHD_XGC_Eye1 Xenopus laevis cDNA clone IMAGE:6947587 5', mRNA sequence [CD254794]	Xl.71389	Transcribed locus				2.09274	Up
A_10_P016507	BP696539	BP696539	BP696539 Osada Taira anterior neuroectoderm (ANE) pCS105 cDNA library Xenopus laevis cDNA clone XL407l17ex 5', mRNA sequence [BP696539]	Xl.43829	Transcribed locus				2.09187	Up
A_10_P017253	BP736097	BP736097	BP736097 Osada Taira anterior neuroectoderm (ANE) pCS105 cDNA library Xenopus laevis cDNA clone XL507i11ex 3', mRNA sequence [BP736097]	Xl.3640	Transcribed locus				2.09089	Up
A_10_P005087	MGC84485	BC072366	Xenopus laevis hypothetical protein MGC84485, mRNA (cDNA clone MGC:84485 IMAGE:4740266), complete cds [BC072366]	Xl.18036	Dipeptidyl-peptidase 10 (non-functional)	dipeptidylpeptidase VI, isoform 2; dipeptidyl aminopeptidase IV-related protein [Homo sapiens]	DPP4_MOUSE Dipeptidyl peptidase IV	omega [Drosophila melanogaster]	2.08567	Up
A_10_P023931	CD301241	CD301241	AGENCOURT_14233185 NICHD_XGC_Eye1 Xenopus laevis cDNA clone IMAGE:6958215 5', mRNA sequence [CD301241]	Xl.7638	Transcribed locus, strongly similar to NP_084087.2 suppression of tumorigenicity 5 protein isoform 2 [Mus musculus]	A49013 tumor cell suppression protein HTS1 [imported] - human			2.08083	Up
A_10_P015051	BJ612247	BJ612247	BJ612247 NIBB Mochii normalized Xenopus early gastrula library Xenopus laevis cDNA clone XL158i03 5', mRNA sequence [BJ612247]	Xl.84376	Transcribed locus	DJA1_HUMAN DnaJ homolog subfamily A member 1	DJA1_MOUSE DnaJ homolog subfamily A member 1	DNJ1_DROME DnaJ protein homolog 1	2.07991	Up
A_10_P021312	LOC398633	CA972497	AGENCOURT_10766353 Wellcome [CA972497]	Xl.24914	Hypothetical LOC398633	SSRD_HUMAN Translocon-associated protein, delta subunit precursor	signal sequence receptor, delta [Mus musculus]		2.07966	Up
A_10_P027241	efnb1-A	U31427	Xenopus laevis EPH family ligand (LERK-2) mRNA, complete cds [U31427]	Xl.302	Ephrin-B1	S46993 elk ligand - human	EFB1_MOUSE EPHRIN-B1 PRECURSOR		2.07761	Up
A_10_P020645	BX853527	BX853527	BX853527 Cho Li treated gastrula Xenopus laevis cDNA clone IMAGp998G039029 ; IMAGE:3747482 5', mRNA sequence [BX853527]	Xl.78029	Smoothened homolog	smoothened	SMO_MOUSE Smoothened homolog precursor	smoothened; smooth [Drosophila melanogaster]	2.07426	Up
A_10_P013907	BJ063234	BJ063234	BJ063234 NIBB Mochii normalized Xenopus tailbud library Xenopus laevis cDNA clone XL070k03 5', mRNA sequence [BJ063234]						2.07298	Up
A_10_P007914	MGC85437	BC081228	Xenopus laevis MGC85437 protein, mRNA (cDNA clone MGC:85437 IMAGE:6935333), complete cds [BC081228]	Xl.48890	Retinal pigment epithelium-specific protein 65kDa	retinal pigment epithelium-specific protein	beta-carotene 15, 15'-dioxygenase 1; beta,beta-carotene 15,15'-dioxygenase; beta-carotene 15, 15'-dioxygenase [Mus musculus]		2.06491	Up
A_10_P024852	CF284278	CF284278	AGENCOURT_15206383 NICHD_XGC_Sp1 Xenopus laevis cDNA clone IMAGE:5507095 5', mRNA sequence [CF284278]	Xl.29660	Transcribed locus				2.0607	Up
A_10_P008377	BC084081	BC084081	Xenopus laevis cDNA clone MGC:81921 IMAGE:7009451, complete cds [BC084081]	Xl.49529	Calcium and integrin binding family member 2	KIP2_HUMAN Kinase interacting protein 2	KIP2_MOUSE Kinase interacting protein 2	JC5174 calcineurin regulatory chain 2 - fruit fly	2.05456	Up
A_10_P016341	BP689354	BP689354	BP689354 Osada Taira anterior neuroectoderm (ANE) pCS105 cDNA library Xenopus laevis cDNA clone XL459d05ex 5', mRNA sequence [BP689354]	Xl.84999	Transcribed locus				2.05299	Up
A_10_P004173	MGC81310	BC068780	Xenopus laevis hypothetical protein MGC81310, mRNA (cDNA clone MGC:81310 IMAGE:6632497), complete cds [BC068780]	Xl.46723	SH3-domain binding protein 4	SH3-domain binding protein 4 [Homo sapiens]			2.0486	Up
A_10_P002147	Rspo2	AY753198	Xenopus laevis R-spondin 2 (Rspo2) mRNA, complete cds [AY753198]	Xl.49496	R-spondin 2	thrombospondin [Homo sapiens]	A48225 subtilisin-like proprotein convertase	A43434 furin	2.04528	Up
A_10_P012921	BI313724	BI313724	dai31a05.x1 NICHD XGC Sp1 Xenopus laevis cDNA clone IMAGE:4963112 3', mRNA sequence [BI313724]	Xl.34637	Transcribed locus				2.04496	Up
A_10_P018241	BQ884354	BQ884354	AGENCOURT_8586759 NICHD XGC Emb2 Xenopus laevis cDNA clone IMAGE:5461547 5', mRNA sequence [BQ884354]						2.04444	Up
A_10_P002441	MGC52875	BC043748	Xenopus laevis hypothetical protein MGC52875, mRNA (cDNA clone MGC:52875 IMAGE:4888661), complete cds [BC043748]	Xl.4789	Hypothetical protein MGC52875				2.04313	Up
A_10_P020160	BX848375	BX848375	BX848375 Wellcome CRC pRN3 oocyte Xenopus laevis cDNA clone IMAGp998N198392 ; IMAGE:3436626 5', mRNA sequence [BX848375]	Xl.52687	Fucose-1-phosphate guanylyltransferase	fucose-1-phosphate guanyltransferase; GDP-beta-L-fucose pyrophosphorylase [Homo sapiens]			2.04302	Up
A_10_P007690	Hoxd13	BC080434	Xenopus laevis cDNA clone MGC:86545 IMAGE:3399571, complete cds [BC080434]	Xl.21863	Homeobox D13	HXDD_HUMAN Homeobox protein Hox-D13	HXDD_MOUSE Homeobox protein Hox-D13	A32584 Abd-B protein - fruit fly	2.0424	Up
A_10_P004360	MGC80011	BC070562	Xenopus laevis hypothetical protein MGC80011, mRNA (cDNA clone MGC:80011 IMAGE:3397425), complete cds [BC070562]	Xl.47051	Hypothetical protein MGC80011	paraoxonase 2 [Homo sapiens]	PON1_MOUSE Serum paraoxonase/arylesterase 1		2.03959	Up
A_10_P010573	BF071756	BF071756	db57f06.x1 Blackshear [BF071756]	Xl.10307	Transcribed locus				2.03378	Up
A_10_P010496	BF047983	BF047983	dc02h04.y1 Wellcome CRC pSK animal cap Xenopus laevis cDNA clone IMAGE:3381367 5', mRNA sequence [BF047983]	Xl.61865	Transcribed locus				2.0316	Up
A_10_P007070	oprs1-prov	BC077894	Xenopus laevis opioid receptor, sigma 1, mRNA (cDNA clone MGC:80713 IMAGE:5511795), complete cds [BC077894]	Xl.14555	Sigma non-opioid intracellular receptor 1	sigma receptor	opioid receptor, sigma 1 [Mus musculus]		2.02865	Up
A_10_P013977	BJ068146	BJ068146	BJ068146 NIBB Mochii normalized Xenopus tailbud library Xenopus laevis cDNA clone XL105o05 5', mRNA sequence [BJ068146]	Xl.34066	Transcribed locus				2.02155	Up
A_10_P026097	CK805250	CK805250	AGENCOURT_19147966 NICHD_XGC_Te2 Xenopus laevis cDNA clone IMAGE:7211155 5', mRNA sequence [CK805250]	Xl.55382	Transcribed locus, weakly similar to XP_002932355.1 PREDICTED: hypothetical protein LOC100494796 [Xenopus (Silurana) tropicalis]	A53215 protein kinase C	CHK1_MOUSE SERINE/THREONINE-PROTEIN KINASE CHK1	grp-P1; last empress; Protein kinase-like 36A; Checkpoint kinase 1 [Drosophila melanogaster]	2.0209	Up
A_10_P010459	BF025619	BF025619	dg09a09.x1 Xenopus laevis gastrula non normalized Xenopus laevis cDNA clone XENOPUS_SOURCE_ID:xlnnga003i17 3', mRNA sequence [BF025619]	Xl.57730	Transcribed locus				2.01992	Up
A_10_P023308	CB944297	CB944297	AGENCOURT_13844748 NICHD_XGC_Tad2 Xenopus laevis cDNA clone IMAGE:6932583 5', mRNA sequence [CB944297]	Xl.29214	Transcribed locus				2.01917	Up
A_10_P019931	BX846065	BX846065	BX846065 NICHD_XGC_Emb3 Xenopus laevis cDNA clone IMAGp998J028294 ; IMAGE:3398881 5', mRNA sequence [BX846065]	Xl.78733	Transcribed locus, strongly similar to NP_001135591.1 solute carrier family 25, member 34 [Xenopus (Silurana) tropicalis]	A56650 2-oxoglutarate carrier protein - human	RIKEN cDNA 4933433D23 [Mus musculus]	CMC1_DROME Calcium-binding mitochondrial carrier Aralar1	2.01747	Up
A_10_P018239	BQ737627	BQ737627	AGENCOURT_8115976 NICHD XGC Emb4 Xenopus laevis cDNA clone IMAGE:5572095 5', mRNA sequence [BQ737627]	Xl.4604	Hypothetical protein LOC100137637	similar to RIKEN cDNA 1810006A16 gene [Homo sapiens]			2.01515	Up
A_10_P016258	BP686352	BP686352	BP686352 Osada Taira anterior neuroectoderm (ANE) pCS105 cDNA library Xenopus laevis cDNA clone XL451a03ex 5', mRNA sequence [BP686352]	Xl.42841	Transcribed locus				2.01049	Up
A_10_P000173	xDR-M2	AB111447	Xenopus laevis xDR-M2 mRNA for death receptor-M2, complete cds [AB111447]	Xl.23374	Tumor necrosis factor receptor superfamily, member 10b	A40036 apoptosis-mediating surface antigen Fas precursor - human	tumor necrosis factor receptor superfamily, member 22; tumor necrosis factor receptor superfamily, member 1a-like 2 [Mus musculus]		2.00846	Up
A_10_P022372	CB558803	CB558803	AGENCOURT_13045999 NICHD_XGC_Kid1 Xenopus laevis cDNA clone IMAGE:4031546 5', mRNA sequence [CB558803]	Xl.54374	Hypothetical protein LOC100125664	C Chain C, Structure Of Tetragonal Crystals Of Human Erythrocyte Catalase	A36695 catalase	CATA_DROME Catalase	2.00357	Up
A_10_P000271	fkh-5	AF064810	Xenopus laevis forkhead-domain-containing protein 5 (fkh-5) mRNA, complete cds [AF064810]	Xl.403	Forkhead box B1	forkhead box B1 [Homo sapiens]	forkhead box B1; forkhead box B1a; forkhead box B1b; mesoderm/mesenchyme forkhead 3 [Mus musculus]	FD4_DROME Fork head domain protein FD4	2.0001	Up
A_10_P027274	Xbr-1b	U43938	Xenopus laevis homeodomain protein (Xbr-1b) mRNA, complete cds [U43938]	Xl.366	VENT homeobox 2, gene 1	VENT-like homeobox 2; haemopoietic progenitor homeobox [Homo sapiens]	BarH-like 1	S27806 homeotic protein BarH2 - fruit fly	54.0946	Down
A_10_P002367	foxi1-prov	BC042303	Xenopus laevis forkhead box I1, mRNA (cDNA clone MGC:52689 IMAGE:4682602), complete cds [BC042303]	Xl.20089	Forkhead box I1	FXI1_HUMAN Forkhead box protein I1	forkhead box C2; forkhead homolog 14,	crocodile; forkhead domain 78E; FD1 transcription unit [Drosophila melanogaster]	48.7833	Down
A_10_P000259	szl	AF059570	Xenopus laevis secreted Xwnt8 inhibitor sizzled (szl) mRNA, complete cds [AF059570]	Xl.3606	Secreted Xwnt8 inhibitor sizzled	JE0174 frizzled protein-2 - human	secreted frizzled-related sequence protein 2; stromal cell derived factor 5; secreted frizzled-related sequence protein 5 [Mus musculus]	FRIZ_DROME Frizzled protein precursor	41.602	Down
A_10_P000329	LOC398164	AF136184	Xenopus laevis putative wnt inhibitor frzb3 mRNA, complete cds [AF136184]	Xl.620	Sizzled	JE0174 frizzled protein-2 - human	secreted frizzled-related sequence protein 2; stromal cell derived factor 5; secreted frizzled-related sequence protein 5 [Mus musculus]	FRIZ_DROME Frizzled protein precursor	33.025	Down
A_10_P000523	LOC398243	AF353715	Xenopus laevis Kruppel-like transcription factor neptune mRNA, complete cds [AF353715]	Xl.2206	Kruppel-like factor 17	Kruppel-like factor [Homo sapiens]	Kruppel-like factor 2	buttonhead [Drosophila melanogaster]	32.9215	Down
A_10_P002744	MGC80993	BC044313	Xenopus laevis MGC80993 protein, mRNA (cDNA clone IMAGE:4681564) [BC044313]	Xl.65899	MGC80993 protein	hypothetical protein FLJ13044 [Homo sapiens]	CMC2_MOUSE Calcium-binding mitochondrial carrier protein Aralar2	CMC1_DROME Calcium-binding mitochondrial carrier Aralar1	30.4168	Down
A_10_P003693	Kcnj1	BC059301	Xenopus laevis potassium inwardly-rectifying channel, subfamily J, member 1, mRNA (cDNA clone MGC:68935 IMAGE:4957808), complete cds [BC059301]	Xl.29882	Potassium inwardly-rectifying channel, subfamily J, member 15	A55119 potassium channel protein romk-1 - human	potassium inwardly-rectifying channel, subfamily J, member 15; inward rectifier K+ channel Kir4.2 [Mus musculus]		29.7391	Down
A_10_P002854	krt1-2-prov	BC045031	Xenopus laevis keratin, mRNA (cDNA clone MGC:53193 IMAGE:5543170), complete cds [BC045031]	Xl.76286	Keratin	K1CS_HUMAN Keratin, type I cytoskeletal 19	K1CS_MOUSE Keratin, type I cytoskeletal 19	S49020 nuclear lamin C protein - fruit fly	28.388	Down
A_10_P027497	LOC397948	X98849	X.laevis mRNA for transcription factor VENT-2 [X98849]	Xl.699	VENT homeobox 2, gene 1	VENT-like homeobox 2; haemopoietic progenitor homeobox [Homo sapiens]	BarH-like 1	A41726 homeotic protein BarH2 - fruit fly	27.9536	Down
A_10_P006533	MGC78972	BC077207	Xenopus laevis MGC78972 protein, mRNA (cDNA clone MGC:78972 IMAGE:4405029), complete cds [BC077207]	Xl.9169	Ras association (RalGDS/AF-6) domain family (N-terminal) member 7	B44478 probable cell growth or differentiation regulator	CK13_MOUSE Protein C11orf13 homolog		27.0427	Down
A_10_P008454	LOC495059	BC084214	Xenopus laevis hypothetical LOC495059, mRNA (cDNA clone MGC:80601 IMAGE:5505961), complete cds [BC084214]	Xl.45936	E74-like factor 1 (ets domain transcription factor)	A43361 Ets-related transcription factor Elf-1 - human	ELF1_MOUSE ETS-RELATED TRANSCRIPTION FACTOR ELF-1	A34692 ecdysone-induced protein E74A - fruit fly	24.3842	Down
A_10_P027046	L29057	L29057	Xenopus laevis (clone: XTCAD-1) cadherin gene, complete cds [L29057]	Xl.7483	Cadherin 1, type 1, E-cadherin (epithelial)	IJHUCE cadherin 1 precursor - human	CAD1_MOUSE Epithelial-cadherin precursor	T00021 DN-cadherin - fruit fly	24.3078	Down
A_10_P027496	xom-A	X98454	X.laevis mRNA for Xom protein [X98454]	Xl.37	VENT homeobox 2, gene 2	VENT-like homeobox 2; haemopoietic progenitor homeobox [Homo sapiens]	DLX3_MOUSE HOMEOBOX PROTEIN DLX-3	B39369 homeotic protein BarH1 - fruit fly	24.0759	Down
A_10_P008223	LOC494752	BC082852	Xenopus laevis hypothetical LOC494752, mRNA (cDNA clone MGC:81668 IMAGE:6864569), complete cds [BC082852]	Xl.33867	Syntaxin 19	STXB_HUMAN Syntaxin 11	syntaxin 1B; syntaxin1B; syntaxin 1 b [Mus musculus]	Syntaxin 1A; syntaxin1; syntaxin-1A; syntaxin [Drosophila melanogaster]	23.2769	Down
A_10_P003478	MGC68905	BC055996	Xenopus laevis gastrula stage epidermal type I cytokeratin, mRNA (cDNA clone MGC:68905 IMAGE:4889094), complete cds [BC055996]	Xl.21983	Keratin, type I cytoskeletal 47 kDa	K1CL_HUMAN Keratin, type I cytoskeletal 12	K1CL_MOUSE Keratin, type I cytoskeletal 12	Lamin C; G intermediate filament [Drosophila melanogaster]	22.9687	Down
A_10_P008993	LOC495510	BC085209	Xenopus laevis hypothetical LOC495510, mRNA (cDNA clone MGC:98808 IMAGE:3399794), complete cds [BC085209]	Xl.5000	Family with sequence similarity 55, member B	hypothetical protein FLJ20127 [Homo sapiens]			20.232	Down
A_10_P019794	BX844402	BX844402	BX844402 NICHD_XGC_Emb1 Xenopus laevis cDNA clone IMAGp998F018302 ; IMAGE:3401856 5', mRNA sequence [BX844402]	Xl.79201	Transcribed locus, strongly similar to NP_001086747.1 KIAA1324-like precursor [Xenopus laevis]		polydomain protein [Mus musculus]		20.107	Down
A_10_P017788	BQ730558	BQ730558	AGENCOURT_8216946 NICHD XGC Emb4 Xenopus laevis cDNA clone IMAGE:4930103 5', mRNA sequence [BQ730558]	Xl.1450	Transcribed locus, moderately similar to XP_002936918.1 PREDICTED: probable cation-transporting ATPase 13A4-like [Xenopus (Silurana) tropicalis]				17.9213	Down
A_10_P002791	MGC53484	BC044714	Xenopus laevis similar to tripartite motif protein 29, mRNA (cDNA clone MGC:53484 IMAGE:5572317), complete cds [BC044714]	Xl.9051	Tripartite motif-containing 29	A49618 probable ataxia-telangiectasia group D protein - human	Z147_MOUSE Zinc finger protein 147		17.4893	Down
A_10_P007694	MGC86555	BC080438	Xenopus laevis MGC86555 protein, mRNA (cDNA clone MGC:86555 IMAGE:3400693), complete cds [BC080438]	Xl.52686	Synaptotagmin 1	SYT1_HUMAN Synaptotagmin I	SYT2_MOUSE Synaptotagmin II	SY65_DROME SYNAPTOTAGMIN	15.7628	Down
A_10_P020224	BX849057	BX849057	BX849057 NICHD_XGC_Emb2 Xenopus laevis cDNA clone IMAGp998C2010117 ; IMAGE:4404811 5', mRNA sequence [BX849057]						15.5163	Down
A_10_P002402	MGC53311	BC042927	Xenopus laevis hypothetical protein MGC53311, mRNA (cDNA clone MGC:53311 IMAGE:5570535), complete cds [BC042927]	Xl.83247	Hypothetical protein MGC53311	K1CL_HUMAN Keratin, type I cytoskeletal 12	K1CL_MOUSE Keratin, type I cytoskeletal 12	LAMC_DROME Lamin C	15.2036	Down
A_10_P000648	esr10-A	AJ009285	Xenopus laevis mRNA for enhancer of split related 10, esr10 gene, clone 11A10 [AJ009285]	Xl.9271	Enhancer of split related 10	HES2_HUMAN Transcription factor HES-2	A55438 transcription factor HES-5 - mouse	dpn-P1; anon-fast-evolving-1B12 [Drosophila melanogaster]	14.6813	Down
A_10_P027131	XGATA-2	M76564	X.laevis GATA-binding protein (XGATA-2) gene, complete cds [M76564]	Xl.792	GATA binding protein 2	A40815 transcription factor GATA-2	B39794 transcription factor GATA-3 - mouse	A57601 transcription factor dGATAc - fruit fly	14.0414	Down
A_10_P006352	LOC398539	BC076719	Xenopus laevis hypothetical protein LOC398539, mRNA (cDNA clone MGC:79982 IMAGE:3400721), complete cds [BC076719]	Xl.847	Otogelin	A43932 mucin 2 precursor, intestinal - human	otogelin [Mus musculus]	A48217 single-strand DNA/RNA recognition protein - fruit fly	13.371	Down
A_10_P005721	LOC398094	BC073518	Xenopus laevis retinoic acid converting enzyme, mRNA (cDNA clone MGC:82759 IMAGE:5156655), complete cds [BC073518]	Xl.456	Retinoic acid converting enzyme	cytochrome P450, subfamily XXVIA, polypeptide 1, isoform 1; P450, retinoic acid-inactivating, 1; retinoic acid-metabolizing cytochrome; retinoic acid 4-hydroxylase [Homo sapiens]	CP26_MOUSE Cytochrome P450 26	C4DK_DROME Probable cytochrome P450 4d20	12.6572	Down
A_10_P000109	klf2-prov	AB067694	Xenopus laevis XLKLF mRNA for lung enriched kruppel like factor, complete cds [AB067694]	Xl.78269	Kruppel-like factor 2 (lung)	Kruppel-like factor [Homo sapiens]	Kruppel-like factor 2	buttonhead [Drosophila melanogaster]	12.55	Down
A_10_P000645	irx2-A	AJ001835	Xenopus laevis mRNA for an homeobox Iro protein 2 [AJ001835]	Xl.155	Iroquois homeobox 2	IRX5_HUMAN Iroquois-class homeodomain protein IRX-5	Iroquois related homeobox 5	T03095 homeoprotein Sail - fruit fly	12.5293	Down
A_10_P007876	MGC84416	BC081186	Xenopus laevis MGC84416 protein, mRNA (cDNA clone MGC:84416 IMAGE:7019288), complete cds [BC081186]	Xl.28922	S-antigen; retina and pineal gland (arrestin)	ARRS_HUMAN S-arrestin	ARRS_MOUSE S-arrestin	kurtz [Drosophila melanogaster]	12.0835	Down
A_10_P002420	arg1-prov	BC043635	Xenopus laevis arginase, mRNA (cDNA clone MGC:53709 IMAGE:4889599), complete cds [BC043635]	Xl.1242	Arginase, liver	A26370 arginase	ARGI_MOUSE ARGINASE 1	T13422 probable arginase	11.8644	Down
A_10_P020057	BX847353	BX847353	BX847353 NICHD_XGC_Brn1 Xenopus laevis cDNA clone IMAGp998B0610582 ; IMAGE:4740005 5', mRNA sequence [BX847353]	Xl.23143	Transcribed locus	JC5064 S-100 calcium-binding protein A13 - human	JC5065 calcium-binding protein S100 A13 - mouse		11.5296	Down
A_10_P005279	ESR-7	BC099326	Xenopus laevis cDNA clone IMAGE:6938882 [BC099326]	Xl.586	Hairy and enhancer of split 5, gene 2	HES1_HUMAN Transcription factor HES-1	A55438 transcription factor HES-5 - mouse	dpn-P1; anon-fast-evolving-1B12 [Drosophila melanogaster]	11.4925	Down
A_10_P003018	MGC52896	BC046657	Xenopus laevis hypothetical protein MGC52896, mRNA (cDNA clone MGC:52896 IMAGE:4889230), complete cds [BC046657]	Xl.4290	Platelet-activating factor receptor	A40191 platelet-activating factor receptor - human	S63666 platelet activating factor receptor - mouse	TLR1_DROME Tachykinin-like peptides receptor 86C	11.2367	Down
A_10_P000025	Xepsin	AB018694	Xenopus laevis Xepsin mRNA for epidermis specific serine protease, complete cds [AB018694]	Xl.909	Epidermis specific serine protease	marapsin; channel-activating protease 2 [Homo sapiens]	PSS8_MOUSE Prostasin precursor	A47547 serine proteinease stubble-stubbloid	11.1761	Down
A_10_P007200	XFD2'	BC078036	Xenopus laevis cDNA clone MGC:82763 IMAGE:5156829, complete cds [BC078036]	Xl.34912	Forkhead box I4, gene 2	FXI1_HUMAN Forkhead box protein I1	forkhead box C1; mesoderm/mesenchyme forkhead 1 [Mus musculus]	crocodile; forkhead domain 78E; FD1 transcription unit [Drosophila melanogaster]	11.0487	Down
A_10_P016294	BP687487	BP687487	BP687487 Osada Taira anterior neuroectoderm (ANE) pCS105 cDNA library Xenopus laevis cDNA clone XL454g03ex 5', mRNA sequence [BP687487]	Xl.50522	Transcribed locus, weakly similar to NP_001121249.1 hypothetical protein LOC100158331 [Xenopus laevis]				10.7461	Down
A_10_P002707	prdm1-prov	BC044261	Xenopus laevis PR domain containing 1, with ZNF domain, mRNA (cDNA clone MGC:52536 IMAGE:5542152), complete cds [BC044261]	Xl.8351	PR domain containing 1, with ZNF domain	B-lymphocyte-induced maturation protein 1; positive regulatory domain I-binding factor 1 [Homo sapiens]	A53503 B-lymphocyte-induced maturation protein 1 - mouse	GLAS_DROME GLASS PROTEIN	10.5915	Down
A_10_P002805	elf-1-prov	BC044973	Xenopus laevis E74-like factor 1 (ets domain transcription factor), mRNA (cDNA clone MGC:52937 IMAGE:4930183), complete cds [BC044973]	Xl.21868	E74-like factor 1 (ets domain transcription factor)	A43361 Ets-related transcription factor Elf-1 - human	ELF1_MOUSE ETS-RELATED TRANSCRIPTION FACTOR ELF-1	A34692 ecdysone-induced protein E74A - fruit fly	10.4951	Down
A_10_P009396	bambi-A	BC089131	Xenopus laevis BAMBI protein (TGF-beta signalling), mRNA (cDNA clone MGC:84839 IMAGE:6327415), complete cds [BC089131]	Xl.4715	BMP and activin membrane-bound inhibitor	NMA_HUMAN Putative transmembrane protein NMA precursor			10.3447	Down
A_10_P011154	BG018608	BG018608	daa51h12.y1 Wellcome CRC pCS2+ st19-26 Xenopus laevis cDNA clone IMAGE:4059526 5', mRNA sequence [BG018608]	Xl.21240	Transcribed locus				10.2648	Down
A_10_P005180	MGC80203	BC072837	Xenopus laevis MGC80203 protein, mRNA (cDNA clone MGC:80203 IMAGE:4970889), complete cds [BC072837]	Xl.47361	MGC80203 protein	A49618 probable ataxia-telangiectasia group D protein - human	Z147_MOUSE Zinc finger protein 147		10.0785	Down
A_10_P007152	HAS-rs	BC077983	Xenopus laevis hyaluronan synthase related sequence protein, mRNA (cDNA clone MGC:81616 IMAGE:6863887), complete cds [BC077983]	Xl.23252	Hyaluronan synthase related sequence protein	hyaluronan synthase 1 [Homo sapiens]	hyaluronan synthase1 [Mus musculus]		9.83201	Down
A_10_P000207	PV.1	AF012925	Xenopus laevis posterior-ventral 1 transcription factor (PV.1) mRNA, complete cds [AF012925]	Xl.1420	VENT homeobox 1, gene 1	HK25_HUMAN Homeobox protein NKX-2.5	BarH-like 1	unpg-P1 [Drosophila melanogaster]	9.61851	Down
A_10_P007520	MGC81574	BC079987	Xenopus laevis MGC81574 protein, mRNA (cDNA clone MGC:81574 IMAGE:6863199), complete cds [BC079987]	Xl.25777	MGC81574 protein	NMA_HUMAN Putative transmembrane protein NMA precursor			9.50772	Down
A_10_P005952	MGC81939	BC074162	Xenopus laevis MGC81939 protein, mRNA (cDNA clone MGC:81939 IMAGE:7009668), complete cds [BC074162]	Xl.23708	MGC81939 protein	steroid dehydrogenase homolog; likely ortholog of mouse Kik1 steroid dehydrogenase [Homo sapiens]	DHBK_MOUSE Putative steroid dehydrogenase KIK-I	Sepiapterin reductase [Drosophila melanogaster]	9.37249	Down
A_10_P011042	BG016248	BG016248	de58f08.y1 Kirschner embryo St10 14 Xenopus laevis cDNA clone IMAGE:3516039 5', mRNA sequence [BG016248]	Xl.85478	Transcribed locus	A40138 glycogen phosphorylase	PHS2_MOUSE Glycogen phosphorylase, muscle form	PHSG_DROME Glycogen phosphorylase	9.30102	Down
A_10_P015116	BJ617011	BJ617011	BJ617011 NIBB Mochii normalized Xenopus early gastrula library Xenopus laevis cDNA clone XL179b18 5', mRNA sequence [BJ617011]	Xl.61834	Transcribed locus	GSR2_HUMAN Glioma tumor suppressor candidate region gene 2 protein			8.69771	Down
A_10_P016350	BP689799	BP689799	BP689799 Osada Taira anterior neuroectoderm (ANE) pCS105 cDNA library Xenopus laevis cDNA clone XL405j10ex 5', mRNA sequence [BP689799]	Xl.42421	Transcribed locus				8.64249	Down
A_10_P003481	cdx4-prov	BC055999	Xenopus laevis caudal type homeo box 4, mRNA (cDNA clone MGC:68909 IMAGE:4889626), complete cds [BC055999]	Xl.26888	Caudal type homeobox 4	CDX4_HUMAN HOMEOBOX PROTEIN CDX-4	A56676 homeotic protein Cdx-4 - mouse	cad-P1 [Drosophila melanogaster]	8.41094	Down
A_10_P011603	BG037404	BG037404	dc49f12.y1 NICHD XGC Emb3 Xenopus laevis cDNA clone IMAGE:3400486 5', mRNA sequence [BG037404]	Xl.9589	Transcribed locus				8.14591	Down
A_10_P015266	BJ625984	BJ625984	BJ625984 NIBB Mochii normalized Xenopus early gastrula library Xenopus laevis cDNA clone XL213e17 5', mRNA sequence [BJ625984]	Xl.21276	Transcribed locus, moderately similar to XP_001114914.1 PREDICTED: bile salt export pump-like, partial [Macaca mulatta]	MDR3_HUMAN Multidrug resistance protein 3	Abcb1a; P glycoprotein 3; ATP-binding cassette, sub-family B	A47377 multidrug resistance protein Mdr50 - fruit fly	8.06712	Down
A_10_P007033	MGC80567	BC077854	Xenopus laevis MGC80567 protein, mRNA (cDNA clone MGC:80567 IMAGE:5440121), complete cds [BC077854]	Xl.51045	MGC80567 protein	Y174_HUMAN Hypothetical protein KIAA0174			8.06274	Down
A_10_P003196	MGC52622	BC048018	Xenopus laevis similar to syndecan binding protein (syntenin), mRNA (cDNA clone MGC:52622 IMAGE:4681289), complete cds [BC048018]	Xl.16396	Similar to syndecan binding protein (syntenin)	JC6537 mda-9 protein - human	syndecan binding protein; syntenin; syndecan interacting protein [Mus musculus]		8.05357	Down
A_10_P016564	BP699428	BP699428	BP699428 Osada Taira anterior neuroectoderm (ANE) pCS105 cDNA library Xenopus laevis cDNA clone XL487l01ex 5', mRNA sequence [BP699428]	Xl.34147	Aspartoacylase (aminocyclase) 3	ACY2_HUMAN Aspartoacylase			8.00735	Down
A_10_P002708	MGC52561	BC044262	Xenopus laevis similar to delta-like 1 (Drosophila), mRNA (cDNA clone MGC:52561 IMAGE:5570232), complete cds [BC044262]	Xl.68	Putative ortholog of delta-like protein C precursor (SwissPro)	DLL1_HUMAN Delta-like protein 1 precursor	I48324 DELTA-like 1 - mouse	S19087 gene Delta protein precursor - fruit fly	7.99863	Down
A_10_P016509	BP696612	BP696612	BP696612 Osada Taira anterior neuroectoderm (ANE) pCS105 cDNA library Xenopus laevis cDNA clone XL407p13ex 5', mRNA sequence [BP696612]	Xl.82170	Transcribed locus				7.90873	Down
A_10_P016682	BP704434	BP704434	BP704434 Osada Taira anterior neuroectoderm (ANE) pCS105 cDNA library Xenopus laevis cDNA clone XL511n21ex 5', mRNA sequence [BP704434]	Xl.33681	Transcribed locus				7.86323	Down
A_10_P000751	fut1	AJ575933	Xenopus laevis mRNA for alpha2-fucosyltransferase (fut1 gene) [AJ575933]	Xl.24073	Fucosyltransferase 1 (galactoside 2-alpha-L-fucosyltransferase, H blood group)	A36047 galactoside 2-alpha-L-fucosyltransferase	FUT1_MOUSE Galactoside 2-L-fucosyltransferase 1		7.82126	Down
A_10_P004332	MGC78801	BC070526	Xenopus laevis hypothetical protein MGC78801, mRNA (cDNA clone MGC:78801 IMAGE:3402294), complete cds [BC070526]	Xl.47281	Orthodenticle homeobox 2	OTX2_HUMAN HOMEOBOX PROTEIN OTX2	OTX2_MOUSE HOMEOBOX PROTEIN OTX2	A35912 homeotic protein orthodenticle - fruit fly	7.67066	Down
A_10_P017965	BQ733291	BQ733291	AGENCOURT_8097570 NICHD XGC Emb4 Xenopus laevis cDNA clone IMAGE:5572735 5', mRNA sequence [BQ733291]	Xl.71183	CDNA clone IMAGE:3747595				7.56548	Down
A_10_P016253	BP686071	BP686071	BP686071 Osada Taira anterior neuroectoderm (ANE) pCS105 cDNA library Xenopus laevis cDNA clone XL450d13ex 5', mRNA sequence [BP686071]	Xl.13826	Transcribed locus	A49013 tumor cell suppression protein HTS1 [imported] - human			7.5299	Down
A_10_P015030	BJ099729	BJ099729	BJ099729 NIBB Mochii normalized Xenopus early gastrula library Xenopus laevis cDNA clone XL151l22 3', mRNA sequence [BJ099729]	Xl.5053	Transcribed locus, moderately similar to XP_002938600.1 PREDICTED: hypothetical protein LOC100492669 [Xenopus (Silurana) tropicalis]				7.51206	Down
A_10_P016751	BP706655	BP706655	BP706655 Osada Taira anterior neuroectoderm (ANE) pCS105 cDNA library Xenopus laevis cDNA clone XL518g18ex 5', mRNA sequence [BP706655]	Xl.40370	Transcribed locus				7.40924	Down
A_10_P003181	MGC53198	BC047973	Xenopus laevis similar to glycine amidinotransferase (L-arginine:glycine amidinotransferase), mRNA (cDNA clone MGC:53198 IMAGE:5543197), complete cds [BC047973]	Xl.7438	Glycine amidinotransferase (L-arginine:glycine amidinotransferase)	GATM_HUMAN Glycine amidinotransferase, mitochondrial precursor	glycine amidinotransferase		7.36673	Down
A_10_P011196	BG019342	BG019342	daa78f02.y1 Cho Li treated gastrula Xenopus laevis cDNA clone IMAGE:4083579 5', mRNA sequence [BG019342]	Xl.2954	Transcribed locus		JQ1058 DNA-binding protein - mouse		7.27415	Down
A_10_P000498	LOC398207	AF310008	Xenopus laevis putative transmembrane protein TA-2 mRNA, complete cds [AF310008]	Xl.736	Transmembrane protein TA-2-like				7.0204	Down
A_10_P000338	ESR-6e	AF146087	Xenopus laevis enhancer of split related epidermal protein-6 (ESR-6e) mRNA, complete cds [AF146087]	Xl.585	Hairy and enhancer of split 3, gene 1	HES1_HUMAN Transcription factor HES-1	A55438 transcription factor HES-5 - mouse	HAIR_DROME Hairy protein	7.00129	Down
A_10_P002519	dsipi-prov	BC043841	Xenopus laevis glucocorticoid-induced leucine zipper, mRNA (cDNA clone MGC:53285 IMAGE:5570146), complete cds [BC043841]	Xl.12378	TSC22 domain family, member 3	GILZ_HUMAN Glucocorticoid-induced leucine zipper protein	GILZ_MOUSE Glucocorticoid-induced leucine zipper protein	T13804 shs protein - fruit fly	6.82791	Down
A_10_P000009	zic3-A	AB005292	Xenopus laevis mRNA for Zic3 protein, complete cds [AB005292]	Xl.7969	Zic family member 3 (odd-paired homolog)	Zic family member 3 heterotaxy 1	ZIC3_MOUSE Zinc finger protein ZIC3	A49839 odd-paired - fruit fly	6.66134	Down
A_10_P016297	BP687505	BP687505	BP687505 Osada Taira anterior neuroectoderm (ANE) pCS105 cDNA library Xenopus laevis cDNA clone XL454h03ex 5', mRNA sequence [BP687505]	Xl.82191	Transcribed locus				6.5975	Down
A_10_P006850	pdgfb-prov	BC077559	Xenopus laevis pdgfb-prov protein, mRNA (cDNA clone MGC:83524 IMAGE:5077988), complete cds [BC077559]	Xl.14185	Platelet-derived growth factor beta polypeptide (simian sarcoma viral (v-sis) oncogene homolog)	PDGB_HUMAN Platelet-derived growth factor, B chain precursor	PFMSGB platelet-derived growth factor chain B precursor	PDGF- and VEGF-related factor 1 [Drosophila melanogaster]	6.57617	Down
A_10_P020205	BX848878	BX848878	BX848878 Soares NXEG Xenopus laevis cDNA clone IMAGp998H118086 ; IMAGE:3301306 5', mRNA sequence [BX848878]	Xl.64289	Oxidation resistance 1				6.5106	Down
A_10_P027321	LOC397982	U67078	Xenopus laevis C2-HC type zinc finger protein X-MyT1 mRNA, complete cds [U67078]	Xl.57163	Myelin transcription factor 1	MYT1_HUMAN Myelin transcription factor 1	T42712 myelin transcription factor 1 - mouse		6.30733	Down
A_10_P007729	MGC81646	BC081024	Xenopus laevis MGC81646 protein, mRNA (cDNA clone MGC:81646 IMAGE:6864271), complete cds [BC081024]	Xl.7324	TGFB-induced factor homeobox 2	TGF	MEI3_MOUSE HOMEOBOX PROTEIN MEIS3	hth-P3; dorsotonals [Drosophila melanogaster]	6.22383	Down
A_10_P002149	Btg-x	AY762636	Xenopus laevis B-cell translocation protein x (Btg-x) mRNA, complete cds [AY762636]	Xl.49497	B-cell translocation protein x	BTG4_HUMAN BTG4 protein	BTG3_MOUSE BTG3 PROTEIN		6.21989	Down
A_10_P002529	ccne2-prov	BC043855	Xenopus laevis cyclin E2, mRNA (cDNA clone MGC:53684 IMAGE:4888874), complete cds [BC043855]	Xl.48005	Cyclin E2	cyclin E2, isoform 1; G1/S-specific cyclin E2 [Homo sapiens]	CGE2_MOUSE G1/S-specific cyclin E2	S41756 cyclin E type I - fruit fly	6.16762	Down
A_10_P012208	BG409814	BG409814	S10-4-F9 Stage 10+ Gastrula Library Xenopus laevis cDNA 5' similar to Xenopus EST, mRNA sequence [BG409814]	Xl.70461	Transcribed locus				6.14112	Down
A_10_P019963	BX846317	BX846317	BX846317 Cho Li treated gastrula Xenopus laevis cDNA clone IMAGp998H109037 ; IMAGE:3750585 5', mRNA sequence [BX846317]	Xl.77387	Transcribed locus	A54670 RNA polymerase II transcription cofactor p15 - human	P15_MOUSE ACTIVATED RNA POLYMERASE II TRANSCRIPTIONAL COACTIVATOR P15 PRECURSOR	Ssb-c31a-P1 [Drosophila melanogaster]	6.13544	Down
A_10_P007039	kctd15-prov	BC077862	Xenopus laevis potassium channel tetramerisation domain containing 15, mRNA (cDNA clone MGC:80579 IMAGE:5440283), complete cds [BC077862]	Xl.13377	Potassium channel tetramerisation domain containing 15	hypothetical protein MGC2628 [Homo sapiens]			6.11534	Down
A_10_P020419	BX851135	BX851135	BX851135 NICHD_XGC_Ov1 Xenopus laevis cDNA clone IMAGp998D2111129 ; IMAGE:5047268 5', mRNA sequence [BX851135]	Xl.18778	Transcribed locus, moderately similar to XP_002943193.1 PREDICTED: anoctamin-9-like, partial [Xenopus (Silurana) tropicalis]	chromosome 11 open reading frame 25 [Homo sapiens]			6.08947	Down
A_10_P001963	LOC398971	AY112700	Xenopus laevis heparan sulfate 3-O-sulfotransferase mRNA, complete cds [AY112700]	Xl.43456	Heparan sulfate (glucosamine) 3-O-sulfotransferase 1	heparan sulfate D-glucosaminyl 3-O-sulfotransferase 1 precursor; heparin-glucosamine 3-O-sulfotransferase [Homo sapiens]	heparan sulfate	sulfateless; diet-wingless [Drosophila melanogaster]	6.01097	Down
A_10_P005989	MGC82133	BC074207	Xenopus laevis MGC82133 protein, mRNA (cDNA clone MGC:82133 IMAGE:7012183), complete cds [BC074207]	Xl.43573	Leucine-rich repeats and WD repeat domain containing 1	T42659 hypothetical protein DKFZp434K1815.1 - human			5.96015	Down
A_10_P005697	MGC81015	BC073490	Xenopus laevis MGC81015 protein, mRNA (cDNA clone MGC:81015 IMAGE:5570748), complete cds [BC073490]	Xl.5930	Aldehyde dehydrogenase 1 family, member L1	FTDH_HUMAN 10-formyltetrahydrofolate dehydrogenase	DHA2_MOUSE Aldehyde dehydrogenase 1A2	T13418 methylmalonate-semialdehyde dehydrogenase	5.86547	Down
A_10_P007159	slc38a2-prov	BC077990	Xenopus laevis solute carrier family 38, member 2, mRNA (cDNA clone MGC:81747 IMAGE:6865688), complete cds [BC077990]	Xl.24047	Solute carrier family 38, member 2	N amino acid transporter 3; amino acid transporter system A3 [Homo sapiens]			5.86279	Down
A_10_P000603	LOC398404	AF513854	Xenopus laevis ras-related protein RAS-DVA mRNA, complete cds [AF513854]	Xl.16543	Ras-related protein ras-dva	ras-related protein [Homo sapiens]	RAS, dexamethasone-induced 1 [Mus musculus]	A41217 transforming protein	5.84237	Down
A_10_P002641	MGC53491	BC044046	Xenopus laevis similar to growth arrest and DNA-damage-inducible, alpha, mRNA (cDNA clone MGC:53491 IMAGE:5572415), complete cds [BC044046]	Xl.79095	Growth arrest and DNA-damage-inducible, alpha	A39617 DNA-damage-inducible protein gadd45 - human	GA45_MOUSE Growth arrest and DNA-damage-inducible protein GADD45 alpha		5.77363	Down
A_10_P027072	MGC52910	M22249	X.laevis DG42 protein mRNA, complete cds, and 5' flank [M22249]	Xl.4517	Hyaluronan synthase 1	hyaluronan synthase 1 [Homo sapiens]	hyaluronan synthase1 [Mus musculus]		5.73978	Down
A_10_P000497	MGC68418	AF310007	Xenopus laevis spalt transcription factor Sall1 (sall1) mRNA, complete cds [AF310007]	Xl.3005	Sal-like 1	sal-like 1	sal-like 1	T13805 spalt-related protein - fruit fly	5.6976	Down
A_10_P018122	BQ735765	BQ735765	AGENCOURT_8510897 NICHD XGC Emb4 Xenopus laevis cDNA clone IMAGE:4684288 5', mRNA sequence [BQ735765]	Xl.73884	Transcribed locus, strongly similar to NP_001017157.1 catechol-O-methyltransferase [Xenopus (Silurana) tropicalis]	A38459 catechol O-methyltransferase	COMT_MOUSE Catechol O-methyltransferase, membrane-bound form		5.60765	Down
A_10_P008347	LOC494856	BC083038	Xenopus laevis hypothetical LOC494856, mRNA (cDNA clone MGC:98809 IMAGE:3399968), complete cds [BC083038]	Xl.49696	Hypothetical LOC494856	JC4024 poliovirus receptor-related protein precursor - human	poliovirus receptor-related 1; nectin-1 delta; nectin-1 alpha [Mus musculus]		5.52829	Down
A_10_P007982	xG28K	BC082361	Xenopus laevis cDNA clone MGC:81566 IMAGE:6863092, complete cds [BC082361]	Xl.21546	GTP-binding protein like 1	Wnt-1 responsive Cdc42 homolog; novel Ras family protein; Ryu GTPase; CDC42-like GTPase; GTP-binding protein like 1 [Homo sapiens]	cell division cycle 42 homolog	Cdc42 [Drosophila melanogaster]	5.52719	Down
A_10_P002527	xbp1-prov	BC043852	Xenopus laevis X-box binding protein 1, mRNA (cDNA clone MGC:53678 IMAGE:4888759), complete cds [BC043852]	Xl.76729	X-box binding protein 1	X-box binding protein 1; X-box-binding protein-1 [Homo sapiens]	X-box binding protein 1 [Mus musculus]		5.48816	Down
A_10_P016755	BP706775	BP706775	BP706775 Osada Taira anterior neuroectoderm (ANE) pCS105 cDNA library Xenopus laevis cDNA clone XL518m07ex 5', mRNA sequence [BP706775]	Xl.33534	Transcribed locus				5.47255	Down
A_10_P017252	BP736085	BP736085	BP736085 Osada Taira anterior neuroectoderm (ANE) pCS105 cDNA library Xenopus laevis cDNA clone XL507h19ex 3', mRNA sequence [BP736085]	Xl.81875	Transcribed locus	AP2A_HUMAN Transcription factor AP-2 alpha	AP2A_MOUSE Transcription factor AP-2 alpha		5.4691	Down
A_10_P003449	bmp7-prov	BC055959	Xenopus laevis bone morphogenetic protein 7, mRNA (cDNA clone MGC:68426 IMAGE:4889064), complete cds [BC055959]	Xl.442	Bone morphogenetic protein 7, gene 1	BMHU7 bone morphogenetic protein 7 precursor - human	BMP7_MOUSE Bone morphogenetic protein 7 precursor	60A_DROME 60A protein precursor	5.38711	Down
A_10_P013931	BJ065199	BJ065199	BJ065199 NIBB Mochii normalized Xenopus tailbud library Xenopus laevis cDNA clone XL082e06 5', mRNA sequence [BJ065199]	Xl.14598	Transcribed locus				5.26105	Down
A_10_P002800	MGC52916	BC044968	Xenopus laevis similar to epithelial membrane protein 2, mRNA (cDNA clone MGC:52916 IMAGE:4889583), complete cds [BC044968]	Xl.6176	Epithelial membrane protein 2	EMP2_HUMAN Epithelial membrane protein-2	EMP2_MOUSE Epithelial membrane protein-2		5.24554	Down
A_10_P011183	BG019193	BG019193	daa75c01.y1 Cho Li treated gastrula Xenopus laevis cDNA clone IMAGE:4061568 5', mRNA sequence [BG019193]	Xl.10084	Transcribed locus		JQ1058 DNA-binding protein - mouse		5.23124	Down
A_10_P015538	BJ634735	BJ634735	BJ634735 NIBB Mochii normalized Xenopus early gastrula library Xenopus laevis cDNA clone XL184a03 3', mRNA sequence [BJ634735]	Xl.10084	Transcribed locus		JQ1058 DNA-binding protein - mouse		5.23001	Down
A_10_P006004	MGC83405	BC074222	Xenopus laevis MGC83405 protein, mRNA (cDNA clone MGC:83405 IMAGE:7008453), complete cds [BC074222]	Xl.21144	Solute carrier family 16, member 12 (monocarboxylic acid transporter 12)	MOT2_HUMAN Monocarboxylate transporter 2	MOT4_MOUSE Monocarboxylate transporter 4		5.15598	Down
A_10_P027258	FRL1	U40457	Xenopus laevis fibroblast growth factor receptor ligand 1 (FRL1) mRNA, complete cds [U40457]	Xl.1289	Teratocarcinoma-derived growth factor 1	CRI1_HUMAN Teratocarcinoma-derived growth factor 1	CRIO_MOUSE TERATOCARCINOMA-DERIVED GROWTH FACTOR PRECURSOR		5.13307	Down
A_10_P025502	CK796876	CK796876	AGENCOURT_18792201 NICHD_XGC_Te2N Xenopus laevis cDNA clone IMAGE:7205799 5', mRNA sequence [CK796876]	Xl.58971	CDNA clone 13G3	RTN4_HUMAN Reticulon 4	reticulon 4 [Mus musculus]		5.12766	Down
A_10_P027489	gck-A	X93494	X.laevis mRNA for glucokinase [X93494]	Xl.1193	Glucokinase (hexokinase 4)	glucokinase, isoform 1; hexokinase 4; maturity onset diabetes of the young protein 2; hexokinase D, pancreatic isozyme; ATP:D-hexose 6-phosphotransferase [Homo sapiens]	HXK4_MOUSE Hexokinase D	Hexokinase A; hexokinase [Drosophila melanogaster]	5.10694	Down
A_10_P002454	MGC52938	BC043762	Xenopus laevis hypothetical protein MGC52938, mRNA (cDNA clone MGC:52938 IMAGE:4930191), complete cds [BC043762]	Xl.16555	Ras association (RalGDS/AF-6) domain family member 6	RSF2_HUMAN Ras association domain family 2	novel ras effector 1 [Mus musculus]		5.02372	Down
A_10_P003141	MGC53453	BC046950	Xenopus laevis similar to complement component factor h, mRNA (cDNA clone MGC:53453 IMAGE:5572007), complete cds [BC046950]	Xl.5021	Complement factor H	CFAH_HUMAN Complement factor H precursor	CFAH_MOUSE Complement factor H precursor	HIG_DROME Locomotion-related protein Hikaru genki precursor	5.02302	Down
A_10_P008493	LOC495088	BC084255	Xenopus laevis hypothetical LOC495088, mRNA (cDNA clone MGC:81826 IMAGE:7008114), complete cds [BC084255]	Xl.49562	EPS8-like 3	EPS8_HUMAN Epidermal growth factor receptor kinase substrate EPS8	EPS8_MOUSE Epidermal growth factor receptor kinase substrate EPS8		5.01861	Down
A_10_P006069	MGC84135	BC074313	Xenopus laevis MGC84135 protein, mRNA (cDNA clone MGC:84135 IMAGE:6951090), complete cds [BC074313]	Xl.70210	MGC84135 protein	I39428 alcam - human	C166_MOUSE CD166 antigen precursor	B41054 fasciclin II PI-linked splice form precursor - fruit fly	4.97185	Down
A_10_P006096	MGC84182	BC074344	Xenopus laevis MGC84182 protein, mRNA (cDNA clone MGC:84182 IMAGE:6953232), complete cds [BC074344]	Xl.3804	RAB25, member RAS oncogene family	RB25_HUMAN Ras-related protein Rab-25	RB25_MOUSE Ras-related protein Rab-25	Rab11-P1; lethal	4.95578	Down
A_10_P002444	rpe65-prov	BC043751	Xenopus laevis retinal pigment epithelium-specific protein 65kDa, mRNA (cDNA clone MGC:52887 IMAGE:4889031), complete cds [BC043751]	Xl.16557	Retinal pigment epithelium-specific protein 65kDa	retinal pigment epithelium-specific protein	beta-carotene 15, 15'-dioxygenase 1; beta,beta-carotene 15,15'-dioxygenase; beta-carotene 15, 15'-dioxygenase [Mus musculus]		4.95324	Down
A_10_P001432	AW200552	AW200552	da22g08.y1 normalized Xenopus laevis gastrula Xenopus laevis cDNA clone XENOPUS_SOURCE_ID:xlnga003h15 5', mRNA sequence [AW200552]	Xl.24658	Transcribed locus, moderately similar to XP_002940079.1 PREDICTED: transient receptor potential cation channel subfamily M member 6-like [Xenopus (Silurana) tropicalis]				4.90226	Down
A_10_P000721	RDC1	BC098974	Xenopus laevis RDC1 like protein, mRNA (cDNA clone MGC:114801 IMAGE:4632706), complete cds [BC098974]	Xl.15037	Chemokine (C-X-C motif) receptor 7	A39714 G protein-coupled receptor RDC1 - human	RDC1_MOUSE G protein-coupled receptor RDC1 homolog	TLR1_DROME Tachykinin-like peptides receptor 86C	4.8877	Down
A_10_P016183	BP683400	BP683400	BP683400 Osada Taira anterior neuroectoderm (ANE) pCS105 cDNA library Xenopus laevis cDNA clone XL442n19ex 5', mRNA sequence [BP683400]	Xl.43219	Forkhead box I4, gene 1	FXI1_HUMAN Forkhead box protein I1	forkhead box C2; forkhead homolog 14,	crocodile; forkhead domain 78E; FD1 transcription unit [Drosophila melanogaster]	4.80691	Down
A_10_P004301	MGC83201	BC068945	Xenopus laevis hypothetical protein MGC83201, mRNA (cDNA clone MGC:83201 IMAGE:6633206), complete cds [BC068945]	Xl.37544	Glutamine--fructose-6-phosphate transaminase 1	A45055 glutamine--fructose-6-phosphate transaminase	glutamine fructose-6-phosphate transaminase 1; glutamine fructose-6-phosphate transaminase [Mus musculus]	Glutamine:fructose-6-phosphate aminotransferase [Drosophila melanogaster]	4.79588	Down
A_10_P023403	CD099362	CD099362	AGENCOURT_13998052 NICHD_XGC_Tad1 Xenopus laevis cDNA clone IMAGE:6937694 5', mRNA sequence [CD099362]	Xl.26035	Transcribed locus, moderately similar to NP_001011205.1 complexin 3 [Xenopus (Silurana) tropicalis]				4.72025	Down
A_10_P002921	plasticin-prov	BC045209	Xenopus laevis peripherin, mRNA (cDNA clone MGC:52604 IMAGE:5543232), complete cds [BC045209]	Xl.27	Peripherin	A55185 intermediate filament peripherin - human	PERI_MOUSE Peripherin	Lam-P1; ?:n-lamin; alpha-Lamin; lamin; lamin Dm[[0]]; misguided; lethal	4.70602	Down
A_10_P014731	BJ089483	BJ089483	BJ089483 NIBB Mochii normalized Xenopus tailbud library Xenopus laevis cDNA clone XL098k20 3', mRNA sequence [BJ089483]	Xl.12688	Transcribed locus				4.69803	Down
A_10_P016942	BP716914	BP716914	BP716914 Osada Taira anterior neuroectoderm (ANE) pCS105 cDNA library Xenopus laevis cDNA clone XL434c19ex 3', mRNA sequence [BP716914]	Xl.52232	Transcribed locus				4.67637	Down
A_10_P014720	BJ089244	BJ089244	BJ089244 NIBB Mochii normalized Xenopus tailbud library Xenopus laevis cDNA clone XL096o02 3', mRNA sequence [BJ089244]	Xl.13874	Transcribed locus				4.64948	Down
A_10_P001565	AW634666	AW634666	bl23d12.w1 Blackshear [AW634666]	Xl.6372	Transcribed locus				4.63626	Down
A_10_P005322	LOC398451	BC073008	Xenopus laevis similar to deoxyribonuclease I-like 3, mRNA (cDNA clone MGC:82593 IMAGE:4970952), complete cds [BC073008]	Xl.6017	Similar to deoxyribonuclease I-like 3	DRNG_HUMAN Deoxyribonuclease gamma precursor	DRNG_MOUSE DEOXYRIBONUCLEASE GAMMA PRECURSOR		4.61761	Down
A_10_P008211	LOC494743	BC082839	Xenopus laevis hypothetical LOC494743, mRNA (cDNA clone MGC:80800 IMAGE:5513625), complete cds [BC082839]	Xl.25648	Solute carrier family 22 (organic cation/ergothioneine transporter), member 4	solute carrier family 22	solute carrier family 22	S60466 transposase - fruit fly	4.50148	Down
A_10_P026556	CV074944	CV074944	AGENCOURT_31410400 NICHD_XGC_Te2 Xenopus laevis cDNA clone IMAGE:7394488 5', mRNA sequence [CV074944]	Xl.36727	Transcribed locus				4.48371	Down
A_10_P005943	MGC81892	BC074149	Xenopus laevis MGC81892 protein, mRNA (cDNA clone MGC:81892 IMAGE:7008864), complete cds [BC074149]	Xl.76669	MGC81892 protein	cytochrome P450, subfamily IIJ	CPJ6_MOUSE Cytochrome P450 2J6	CP18_DROME Cytochrome P450 18a1	4.46917	Down
A_10_P000586	Rdd4	AF465788	Xenopus laevis Riddle 4 (Rdd4) mRNA, complete cds [AF465788]	Xl.84975	Riddle 4	VWHU von Willebrand factor precursor - human	zonadhesin [Mus musculus]		4.43521	Down
A_10_P003482	MGC68910	BC056000	Xenopus laevis hypothetical protein MGC68910, mRNA (cDNA clone MGC:68910 IMAGE:4889637), complete cds [BC056000]	Xl.1683	Hypothetical protein MGC68910	marapsin; channel-activating protease 2 [Homo sapiens]	PSS8_MOUSE Prostasin precursor	A47547 serine proteinease stubble-stubbloid	4.4209	Down
A_10_P026945	LOC397725	D29796	Xenopus laevis mRNA for complement factor B [D29796]	Xl.5152	Complement factor B	CFAB_HUMAN Complement factor B precursor	CFAB_MOUSE Complement factor B precursor	HIG_DROME Locomotion-related protein Hikaru genki precursor	4.41935	Down
A_10_P011174	BG019049	BG019049	dab03d09.y1 NICHD XGC Sp1 Xenopus laevis cDNA clone IMAGE:4173353 5', mRNA sequence [BG019049]	Xl.3082	Transcribed locus, moderately similar to NP_001120134.1 hypothetical protein LOC100145165 [Xenopus (Silurana) tropicalis]				4.39196	Down
A_10_P007027	hpgd-prov	BC077848	Xenopus laevis hydroxyprostaglandin dehydrogenase 15-(NAD), mRNA (cDNA clone MGC:80546 IMAGE:5161892), complete cds [BC077848]	Xl.39977	Hydroxyprostaglandin dehydrogenase 15-(NAD)	A35802 15-hydroxyprostaglandin dehydrogenase	hydroxyprostaglandin dehydrogenase 15	Fat body protein 2; Protein-6 [Drosophila melanogaster]	4.38001	Down
A_10_P009409	BC089147	BC089147	Xenopus laevis cDNA clone MGC:85058 IMAGE:6327110, complete cds [BC089147]	Xl.13767	Hypothetical protein MGC85058	B3G8_HUMAN Probable beta-1,3-galactosyltransferase 8	UDP-GlcNAc:betaGal beta-1,3-N-acetylglucosaminyltransferase 3 [Mus musculus]	brn-P1; Gene B [Drosophila melanogaster]	4.36166	Down
A_10_P006553	hal-prov	BC077229	Xenopus laevis histidine ammonia-lyase, mRNA (cDNA clone MGC:79072 IMAGE:4960389), complete cds [BC077229]	Xl.2256	Histidine ammonia-lyase, gene 1	HUTH_HUMAN Histidine ammonia-lyase	A46128 histidine ammonia-lyase		4.35904	Down
A_10_P008199	LOC397849	BC082825	Xenopus laevis cDNA clone MGC:79947 IMAGE:6317147, complete cds [BC082825]	Xl.7825	Zinc finger protein XFDL 156 a	A54661 zinc finger protein ZNF41 - human	zinc finger protein 235 [Mus musculus]	crol-P1 [Drosophila melanogaster]	4.29371	Down
A_10_P016366	BP690823	BP690823	BP690823 Osada Taira anterior neuroectoderm (ANE) pCS105 cDNA library Xenopus laevis cDNA clone XL462l17ex 5', mRNA sequence [BP690823]	Xl.48537	Transcribed locus				4.2321	Down
A_10_P000339	Xvex-1	AF149307	Xenopus laevis homeodomain transcription factor Xvex-1 (Xvex-1) mRNA, complete cds [AF149307]	Xl.558	VENT homeobox 3, gene 2	VENT-like homeobox 2; haemopoietic progenitor homeobox [Homo sapiens]	HK25_MOUSE HOMEOBOX PROTEIN NKX-2.5	A36664 S59/2 homeotic protein - fruit fly	4.21047	Down
A_10_P002025	LOC399049	AY278679	Xenopus laevis alpha 1,3 [AY278679]	Xl.16504	Fucosyltransferase 6 (alpha (1,3) fucosyltransferase)	A36669 galactoside 3	fucosyltransferase 9 [Mus musculus]	FUTA_DROME Core alpha-	4.11626	Down
A_10_P013244	BJ030698	BJ030698	BJ030698 NIBB Mochii normalized Xenopus neurula library Xenopus laevis cDNA clone XL004o16 5', mRNA sequence [BJ030698]	Xl.53498	Oligosaccharyltransferase complex subunit		RIKEN cDNA 2310008M10 [Mus musculus]		4.08339	Down
A_10_P016167	BP682672	BP682672	BP682672 Osada Taira anterior neuroectoderm (ANE) pCS105 cDNA library Xenopus laevis cDNA clone XL440g20ex 5', mRNA sequence [BP682672]	Xl.43317	Transcribed locus				4.04977	Down
A_10_P021491	CA980763	CA980763	AGENCOURT_11283144 Wellcome [CA980763]	Xl.10973	Transcribed locus, weakly similar to NP_001089539.1 myeloid zinc finger 1 [Xenopus laevis]	kruppel-like zinc finger protein [Homo sapiens]	JN0533 finger protein pMLZ-4 - mouse	crol-P1 [Drosophila melanogaster]	4.04574	Down
A_10_P005168	MGC80165	BC072821	Xenopus laevis MGC80165 protein, mRNA (cDNA clone MGC:80165 IMAGE:4970341), complete cds [BC072821]	Xl.47531	Gap junction protein, beta 3, 31kDa	gap junction protein, beta 3, 31kD	S23590 connexin 31 - mouse		4.03173	Down
A_10_P005978	MGC82098	BC074195	Xenopus laevis MGC82098 protein, mRNA (cDNA clone MGC:82098 IMAGE:7011805), complete cds [BC074195]	Xl.13382	SERTA domain containing 1	CDK4-binding protein p34SEI1 [Homo sapiens]	p34SEI-1; PHD zinc finger- and bromodomain-interacting protein 1 [Mus musculus]		4.00869	Down
A_10_P020245	BX849277	BX849277	BX849277 NICHD_XGC_OO1 Xenopus laevis cDNA clone IMAGp998F028309 ; IMAGE:3404545 5', mRNA sequence [BX849277]	Xl.19617	Protein interacting with PRKCA 1	JC7167 C kinase 1 interacting protein - human	A56486 perinuclear binding protein PICK1 - mouse		4.00732	Down
A_10_P002500	MGC53195	BC043819	Xenopus laevis similar to interleukin-1 receptor-associated kinase 2, mRNA (cDNA clone MGC:53195 IMAGE:5543187), complete cds [BC043819]	Xl.16072	Interleukin-1 receptor-associated kinase 2	IRA2_HUMAN Interleukin-1 receptor-associated kinase-2	IRA1_MOUSE Interleukin-1 receptor-associated kinase 1	pll-P1 [Drosophila melanogaster]	4.00334	Down
A_10_P009841	BE490891	BE490891	db38c06.x1 Blackshear [BE490891]						3.99286	Down
A_10_P015261	BJ625744	BJ625744	BJ625744 NIBB Mochii normalized Xenopus early gastrula library Xenopus laevis cDNA clone XL212i10 5', mRNA sequence [BJ625744]	Xl.33928	Transcribed locus				3.98797	Down
A_10_P003492	MGC68927	BC056012	Xenopus laevis hypothetical protein MGC68927, mRNA (cDNA clone MGC:68927 IMAGE:4957278), complete cds [BC056012]	Xl.13893	Family with sequence similarity 3, member D	G786_HUMAN Protein GS3786	OIT1_MOUSE Oncoprotein-induced protein 1		3.98457	Down
A_10_P005164	LOC398494	BC072816	Xenopus laevis similar to heterogeneous nuclear ribonucleoprotein U (scaffold attachment factor A), mRNA (cDNA clone MGC:80160 IMAGE:4970321), complete cds [BC072816]	Xl.70085	Heterogeneous nuclear ribonucleoprotein U (scaffold attachment factor A)	S22765 heterogeneous ribonuclear particle protein U - human	heterogenous nuclear ribonucleoprotein U; scaffold attachment factor A; nuclear matrix protein sp120 [Mus musculus]		3.98092	Down
A_10_P004011	kl1-A	BC061947	Xenopus laevis Kit receptor tyrosine kinase homolog, mRNA (cDNA clone MGC:68524 IMAGE:4030854), complete cds [BC061947]	Xl.21648	V-kit Hardy-Zuckerman 4 feline sarcoma viral oncogene homolog	KIT_HUMAN Mast/stem cell growth factor receptor precursor	c-kit; Steel Factor Receptor; Dominant white spotting; c-kit proto-oncogene protein [Mus musculus]	FGR2_DROME Fibroblast growth factor receptor homolog 2 precursor	3.9268	Down
A_10_P001451	AW200628	AW200628	da23g05.y1 normalized Xenopus laevis gastrula Xenopus laevis cDNA clone XENOPUS_SOURCE_ID:xlnga003l09 5' similar to TR:O15014 O15014 KIAA0295 ;, mRNA sequence [AW200628]	Xl.8295	Zinc finger protein 608				3.9093	Down
A_10_P006090	MGC84171	BC074338	Xenopus laevis MGC84171 protein, mRNA (cDNA clone MGC:84171 IMAGE:6952697), complete cds [BC074338]	Xl.47502	Chloride intracellular channel 3	chloride intracellular channel 4; chloride intracellular channel 4 like [Homo sapiens]	chloride intracellular channel 4		3.90599	Down
A_10_P015125	BJ617327	BJ617327	BJ617327 NIBB Mochii normalized Xenopus early gastrula library Xenopus laevis cDNA clone XL180e18 5', mRNA sequence [BJ617327]	Xl.72513	Transcribed locus				3.88469	Down
A_10_P027001	dlx3-A-prov	L09730	Xenopus laevis putative transcription factor DLL2 mRNA, 3' end [L09730]	Xl.838	Distal-less homeobox 3	DLX3_HUMAN HOMEOBOX PROTEIN DLX-3	DLX3_MOUSE HOMEOBOX PROTEIN DLX-3	HMDL_DROME HOMEOTIC DISTAL-LESS PROTEIN	3.82625	Down
A_10_P000265	C3H-2	AF061981	Xenopus laevis CCCH zinc finger protein C3H-2 (C3H-2) mRNA, complete cds [AF061981]	Xl.475	Zinc finger protein 36, C3H type-like 1	S34854 epidermal growth factor-response factor 1 - human	TISB_MOUSE Butyrate response factor 1	2104281A cc1 gene [Drosophila melanogaster]	3.80994	Down
A_10_P007739	MGC81734	BC081037	Xenopus laevis MGC81734 protein, mRNA (cDNA clone MGC:81734 IMAGE:6865523), complete cds [BC081037]	Xl.39944	MGC81734 protein	TGF	PNX1_MOUSE Homeobox protein PKNOX1	hth-P3; dorsotonals [Drosophila melanogaster]	3.75811	Down
A_10_P006953	tcf3-A	BC077764	Xenopus laevis T-cell factor XTCF-3, mRNA (cDNA clone MGC:79946 IMAGE:5155565), complete cds [BC077764]	Xl.85456	Transcription factor 7-like 1 (T-cell specific, HMG-box)	HMG-box transcription factor TCF-3 [Homo sapiens]	transcription factor 7-like 1 [Mus musculus]	PANG_DROME PROTEIN PANGOLIN	3.75294	Down
A_10_P000643	fz3	AJ001754	Xenopus laevis mRNA for frizzled 3 protein [AJ001754]	Xl.42572	Frizzled homolog 3	FZD3_HUMAN Frizzled 3 precursor	frizzled homolog 3	FRIZ_DROME Frizzled protein precursor	3.71599	Down
A_10_P002623	MGC52546	BC044024	Xenopus laevis similar to myeloid ecotropic viral integration site-related gene 1, mRNA (cDNA clone MGC:52546 IMAGE:5571486), complete cds [BC044024]	Xl.23066	Meis homeobox 3	MEI2_HUMAN Homeobox protein Meis2	Cbp/p300-interacting transactivator with Glu/Asp-rich carboxy-terminal domain 2 [Mus musculus]	hth-P3; dorsotonals [Drosophila melanogaster]	3.70556	Down
A_10_P000644	LOC397976	AJ001834	Xenopus laevis mRNA for an homeobox Iro protein 1 [AJ001834]	Xl.69	Iroquois homeobox 1	IRX4_HUMAN Iroquois-class homeodomain protein IRX-4	IRX3_MOUSE Iroquois-class homeodomain protein IRX-3	T03095 homeoprotein Sail - fruit fly	3.6813	Down
A_10_P016209	BP684279	BP684279	BP684279 Osada Taira anterior neuroectoderm (ANE) pCS105 cDNA library Xenopus laevis cDNA clone XL445h24ex 5', mRNA sequence [BP684279]	Xl.15853	Transcribed locus	cysteine-rich motor neuron 1; cysteine-rich repeat-containing protein S52 precursor, [Homo sapiens]			3.63787	Down
A_10_P009305	LOC496293	BC088802	Xenopus laevis hypothetical LOC496293, mRNA (cDNA clone MGC:98827 IMAGE:3401390), complete cds [BC088802]	Xl.50871	Death-associated protein kinase 2	DAPK_HUMAN Death-associated protein kinase 1	KCC4_MOUSE Calcium/calmodulin-dependent protein kinase type IV catalytic chain	T13931 projectin - fruit fly	3.61936	Down
A_10_P012215	BG413880	BG413880	de74c10.x1 Kirschner embryo St10 14 Xenopus laevis cDNA clone IMAGE:3517435 3', mRNA sequence [BG413880]	Xl.9214	Transcribed locus				3.61041	Down
A_10_P002688	kitlg-prov	BC044108	Xenopus laevis KIT ligand, mRNA (cDNA clone MGC:52814 IMAGE:4724973), complete cds [BC044108]	Xl.16672	KIT ligand	A35974 mast cell growth factor precursor - human	SCF_MOUSE Kit ligand precursor		3.60626	Down
A_10_P012026	BG264249	BG264249	de75c09.y1 Kirschner embryo St10 14 Xenopus laevis cDNA clone IMAGE:3517456 5' similar to TR:Q9Y4I0 Q9Y4I0 ZINC-FINGER HELICASE. ;, mRNA sequence [BG264249]	Xl.9218	Transcribed locus, strongly similar to XP_624414.2 PREDICTED: similar to Chromodomain helicase-DNA-binding protein Mi-2 homolog (ATP-dependent helicase Mi-2) (dMi-2) [Apis mellifera]	CHD3_HUMAN Chromodomain helicase-DNA-binding protein 3		CHDM_DROME Chromodomain helicase-DNA-binding protein Mi-2 homolog	3.5707	Down
A_10_P021550	MGC86361	CA981373	AGENCOURT_11281779 Wellcome [CA981373]	Xl.77938	Chromosome 13 open reading frame 15	RGC32 protein [Homo sapiens]	RIKEN cDNA 1190002H23 [Mus musculus]		3.51946	Down
A_10_P001681	AW642685	AW642685	cm21d09.w1 Blackshear [AW642685]	Xl.78860	Transcribed locus				3.50777	Down
A_10_P006952	LOC397701	BC077761	Xenopus laevis FGF receptor 4a, mRNA (cDNA clone MGC:79930 IMAGE:4957007), complete cds [BC077761]	Xl.1008	Fibroblast growth factor receptor 4	fibroblast growth factor receptor 4, isoform 1 precursor; tyrosine kinase related to fibroblast growth factor receptor; tyrosylprotein kinase; protein-tyrosine kinase; hydroxyaryl-protein kinase [Homo sapiens]	S18209 fibroblast growth factor receptor 4 precursor	A49120 fibroblast growth factor receptor homolog DFR1 - fruit fly	3.43059	Down
A_10_P016200	BP683977	BP683977	BP683977 Osada Taira anterior neuroectoderm (ANE) pCS105 cDNA library Xenopus laevis cDNA clone XL444j13ex 5', mRNA sequence [BP683977]	Xl.32180	Transcribed locus, strongly similar to NP_001017288.1 hypothetical protein LOC550042 [Xenopus (Silurana) tropicalis]				3.42985	Down
A_10_P026025	CK804551	CK804551	AGENCOURT_19144895 NICHD_XGC_Te2 Xenopus laevis cDNA clone IMAGE:7206979 5', mRNA sequence [CK804551]	Xl.71727	Transcribed locus				3.42426	Down
A_10_P025509	CK796935	CK796935	AGENCOURT_18791976 NICHD_XGC_Te2N Xenopus laevis cDNA clone IMAGE:7205696 5', mRNA sequence [CK796935]	Xl.6135	Transcribed locus				3.42114	Down
A_10_P009828	BE192339	BE192339	db90h04.x1 Wellcome CRC pSK animal cap Xenopus laevis cDNA clone IMAGE:3380311 3' similar to gb:X02774 Mouse myb proto-oncogene mRNA fragment for c-myb protein (MOUSE); gb:gb [BE192339]						3.40473	Down
A_10_P000500	LOC398260	AF314056	Xenopus laevis cement gland-specific protein CGS mRNA, complete cds [AF314056]	Xl.1685	Cement gland-specific protein CGS	anterior gradient 2 homolog	anterior gradient 2		3.38771	Down
A_10_P015545	BJ634896	BJ634896	BJ634896 NIBB Mochii normalized Xenopus early gastrula library Xenopus laevis cDNA clone XL184k06 3', mRNA sequence [BJ634896]	Xl.79541	Transcribed locus, moderately similar to NP_001089000.1 B-cell translocation protein x [Xenopus laevis]	A40138 glycogen phosphorylase	PHS2_MOUSE Glycogen phosphorylase, muscle form	PHSG_DROME Glycogen phosphorylase	3.38631	Down
A_10_P027462	XFD2	X74315	X.laevis XFD2 mRNA for fork head protein [X74315]	Xl.5369	Forkhead box I4, gene 2	FXI1_HUMAN Forkhead box protein I1	forkhead box C1; mesoderm/mesenchyme forkhead 1 [Mus musculus]	crocodile; forkhead domain 78E; FD1 transcription unit [Drosophila melanogaster]	3.38382	Down
A_10_P001816	AW766900	AW766900	da61e04.y1 Harland stage 19-23 Xenopus laevis cDNA clone IMAGE:3199422 5', mRNA sequence [AW766900]	Xl.6022	Transcribed locus, weakly similar to XP_002941653.1 PREDICTED: hypothetical protein LOC100485037 [Xenopus (Silurana) tropicalis]				3.37192	Down
A_10_P011227	BG019785	BG019785	dc68a10.x1 NICHD XGC Emb1 Xenopus laevis cDNA clone IMAGE:3402139 3', mRNA sequence [BG019785]	Xl.9874	Transcribed locus				3.3684	Down
A_10_P014676	BJ088047	BJ088047	BJ088047 NIBB Mochii normalized Xenopus tailbud library Xenopus laevis cDNA clone XL091k12 3', mRNA sequence [BJ088047]	Xl.72245	Transcribed locus				3.36349	Down
A_10_P020508	BX852007	BX852007	BX852007 Soares NXEG Xenopus laevis cDNA clone IMAGp998K1511402 ; IMAGE:5162246 5', mRNA sequence [BX852007]	Xl.34147	Aspartoacylase (aminocyclase) 3	ACY2_HUMAN Aspartoacylase			3.35598	Down
A_10_P025163	CF547063	CF547063	AGENCOURT_15572546 NICHD_XGC_Kid1 Xenopus laevis cDNA clone IMAGE:7007652 5', mRNA sequence [CF547063]	Xl.78062	Cathepsin C	2118248A prepro-cathepsin C [Homo sapiens]	CATC_MOUSE Dipeptidyl-peptidase I precursor	CATL_DROME Cathepsin L precursor	3.3499	Down
A_10_P012575	BG729801	BG729801	df38e11.y1 Wellcome CRC pRN3 head Xenopus laevis cDNA clone IMAGE:3580892 5', mRNA sequence [BG729801]	Xl.29464	Transcribed locus				3.34911	Down
A_10_P004060	TWSG1	BC068634	Xenopus laevis twisted gastrulation protein, mRNA (cDNA clone MGC:79867 IMAGE:6631813), complete cds [BC068634]	Xl.778	Twisted gastrulation homolog 1	twisted gastrulation [Homo sapiens]	twisted gastrulation protein; DNA segment, Chr 17, ERATO Doi 403, expressed [Mus musculus]	crossveinless; twisted gastrulation 2 [Drosophila melanogaster]	3.29571	Down
A_10_P016525	BP697892	BP697892	BP697892 Osada Taira anterior neuroectoderm (ANE) pCS105 cDNA library Xenopus laevis cDNA clone XL483a20ex 5', mRNA sequence [BP697892]	Xl.41444	Transcribed locus, moderately similar to XP_002942724.1 PREDICTED: hypothetical protein LOC100494945 [Xenopus (Silurana) tropicalis]	A41988 S-100 calcium-binding protein A2 - human	S104_MOUSE Placental calcium-binding protein		3.27736	Down
A_10_P005314	MGC82579	BC072998	Xenopus laevis MGC82579 protein, mRNA (cDNA clone MGC:82579 IMAGE:4970292), complete cds [BC072998]	Xl.24281	Heat shock protein 90kDa alpha (cytosolic), class A member 1, gene 1	heat shock 90kD protein 1, alpha [Homo sapiens]	HS9A_MOUSE Heat shock protein HSP 90-alpha	HS83_DROME Heat shock protein 83	3.22571	Down
A_10_P011818	BG161503	BG161503	dab71a04.x1 NICHD XGC Emb4 Xenopus laevis cDNA clone IMAGE:4202383 3', mRNA sequence [BG161503]	Xl.5387	Transcribed locus, moderately similar to XP_002932722.1 PREDICTED: ras-responsive element-binding protein 1 [Xenopus (Silurana) tropicalis]				3.22356	Down
A_10_P016458	BP694410	BP694410	BP694410 Osada Taira anterior neuroectoderm (ANE) pCS105 cDNA library Xenopus laevis cDNA clone XL474h07ex 5', mRNA sequence [BP694410]	Xl.46177	Transcribed locus				3.21629	Down
A_10_P004529	MGC83777	BC070759	Xenopus laevis hypothetical protein MGC83777, mRNA (cDNA clone MGC:83777 IMAGE:6641027), complete cds [BC070759]	Xl.66221	Solute carrier family 7 (cationic amino acid transporter, y+ system), member 4	CTR4_HUMAN Cationic amino acid transporter-4	A32742 murine ecotropic retrovirus receptor protein - mouse	minidiscs [Drosophila melanogaster]	3.20446	Down
A_10_P005616	MGC80850	BC073398	Xenopus laevis MGC80850 protein, mRNA (cDNA clone MGC:80850 IMAGE:5514552), complete cds [BC073398]	Xl.47645	MID1 interacting protein 1 (gastrulation specific G12 homolog)	hypothetical protein STRAIT11499 [Homo sapiens]	RIKEN cDNA 3110038L01 [Mus musculus]		3.19784	Down
A_10_P010861	BF611605	BF611605	dd83g07.y1 Wellcome CRC pcDNAI egg Xenopus laevis cDNA clone IMAGE:3430861 5' similar to TR:Q91926 Q91926 XVENT-1 PROTEIN. ;, mRNA sequence [BF611605]	Xl.1420	VENT homeobox 1, gene 1	HK25_HUMAN Homeobox protein NKX-2.5	BarH-like 1	unpg-P1 [Drosophila melanogaster]	3.1948	Down
A_10_P016890	BP714097	BP714097	BP714097 Osada Taira anterior neuroectoderm (ANE) pCS105 cDNA library Xenopus laevis cDNA clone XL423d07ex 3', mRNA sequence [BP714097]	Xl.39355	Transcribed locus				3.1733	Down
A_10_P015095	BJ616136	BJ616136	BJ616136 NIBB Mochii normalized Xenopus early gastrula library Xenopus laevis cDNA clone XL175m20 5', mRNA sequence [BJ616136]	Xl.18660	Transcribed locus, moderately similar to XP_002939719.1 PREDICTED: beta-1,3-galactosyltransferase 2-like [Xenopus (Silurana) tropicalis]	UDP-Gal:betaGlcNAc beta 1,3-galactosyltransferase 2; UDP-Galactose:beta-N-acetyl-glucosamine-beta-1,3-galactosyltransferase 2; beta-3-galactosyltransferase 2; beta-3-galt2 [Homo sapiens]	UDP-Gal:betaGlcNAc beta 1,3-galactosyltransferase, polypeptide 1 [Mus musculus]	brn-P1; Gene B [Drosophila melanogaster]	3.17029	Down
A_10_P026596	CV079516	CV079516	AGENCOURT_31443018 NICHD_XGC_Te2 Xenopus laevis cDNA clone IMAGE:7391748 5', mRNA sequence [CV079516]	Xl.19814	Transcribed locus, moderately similar to XP_002940646.1 PREDICTED: serine protease inhibitor Kazal-type 2 [Xenopus (Silurana) tropicalis]	serine protease inhibitor, Kazal type, 2	ISK3_MOUSE Serine protease inhibitor Kazal-type 3 precursor		3.15993	Down
A_10_P006231	Dlx5	BC074492	Xenopus laevis putative transcription factor DLL3, mRNA (cDNA clone MGC:84810 IMAGE:6953843), complete cds [BC074492]	Xl.18401	Distal-less homeobox 5	DLX5_HUMAN Homeobox protein DLX-5	DLX5_MOUSE HOMEOBOX PROTEIN DLX-5	HMDL_DROME HOMEOTIC DISTAL-LESS PROTEIN	3.13425	Down
A_10_P001388	AW200273	AW200273	da17h03.y1 normalized Xenopus laevis gastrula Xenopus laevis cDNA clone XENOPUS_SOURCE_ID:xlnga002d06 5', mRNA sequence [AW200273]	Xl.11573	Transcribed locus				3.13195	Down
A_10_P021541	CA981310	CA981310	AGENCOURT_11278356 Wellcome [CA981310]	Xl.16854	Transcribed locus, strongly similar to NP_001004998.1 ovo-like 2 [Xenopus (Silurana) tropicalis]	zinc finger protein 339 [Homo sapiens]	OVO homolog-like 1	S16356 ovo protein - fruit fly	3.11967	Down
A_10_P019675	BX843123	BX843123	BX843123 NICHD_XGC_Emb3 Xenopus laevis cDNA clone IMAGp998O138294 ; IMAGE:3399012 5', mRNA sequence [BX843123]	Xl.17475	Transcribed locus				3.08605	Down
A_10_P004761	MGC81386	BC071120	Xenopus laevis MGC81386 protein, mRNA (cDNA clone MGC:81386 IMAGE:6634685), complete cds [BC071120]	Xl.46166	Solute carrier family 30 (zinc transporter), member 2	hypothetical protein MGC11303 similar to Zink transporter 2 [Homo sapiens]	ZNT3_MOUSE Zinc transporter 3		3.05415	Down
A_10_P005437	MGC80400	BC073185	Xenopus laevis MGC80400 protein, mRNA (cDNA clone MGC:80400 IMAGE:5154767), complete cds [BC073185]	Xl.47581	MGC80400 protein	PMGE_HUMAN Bisphosphoglycerate mutase	PMGE_MOUSE Bisphosphoglycerate mutase	S50326 phosphoglycerate mutase	3.05353	Down
A_10_P017181	BP732492	BP732492	BP732492 Osada Taira anterior neuroectoderm (ANE) pCS105 cDNA library Xenopus laevis cDNA clone XL488c21ex 3', mRNA sequence [BP732492]	Xl.29838	Transcribed locus, strongly similar to NP_001026623.1 N-alpha-acetyltransferase 35, NatC auxiliary subunit [Gallus gallus]	hypothetical protein FLJ22643 [Homo sapiens]			3.03979	Down
A_10_P008494	LOC495089	BC084256	Xenopus laevis hypothetical LOC495089, mRNA (cDNA clone MGC:81858 IMAGE:7008397), complete cds [BC084256]	Xl.24922	ATPase, H+ transporting, lysosomal accessory protein 1	VAS1_HUMAN Vacuolar ATP synthase subunit S1 precursor	VAS1_MOUSE Vacuolar ATP synthase subunit S1 precursor		3.00503	Down
A_10_P016231	BP685210	BP685210	BP685210 Osada Taira anterior neuroectoderm (ANE) pCS105 cDNA library Xenopus laevis cDNA clone XL448h11ex 5', mRNA sequence [BP685210]	Xl.43000	Transcribed locus, moderately similar to XP_002931760.1 PREDICTED: zinc finger protein 608 [Xenopus (Silurana) tropicalis]				3.00204	Down
A_10_P007229	rac-2-prov	BC078068	Xenopus laevis rac-2-prov protein, mRNA (cDNA clone MGC:82924 IMAGE:5514055), complete cds [BC078068]	Xl.4621	Ras homolog gene family, member U	Wnt-1 responsive Cdc42 homolog; novel Ras family protein; Ryu GTPase; CDC42-like GTPase; GTP-binding protein like 1 [Homo sapiens]	G25B_HUMAN G25K GTP-binding protein, brain isoform	Cdc42 [Drosophila melanogaster]	2.98699	Down
A_10_P008714	LOC495240	BC084662	Xenopus laevis hypothetical LOC495240, mRNA (cDNA clone MGC:98914 IMAGE:4173653), complete cds [BC084662]	Xl.2612	A kinase (PRKA) anchor protein 2	AKA2_HUMAN A-kinase anchor protein 2	AKA2_MOUSE A-kinase anchor protein 2		2.9721	Down
A_10_P007951	Rasd1	BC081268	Xenopus laevis cDNA clone MGC:86402 IMAGE:7011475, complete cds [BC081268]	Xl.85840	RAS, dexamethasone-induced 1	ras-related protein [Homo sapiens]	RAS, dexamethasone-induced 1 [Mus musculus]	A41217 transforming protein	2.95683	Down
A_10_P015069	BJ613804	BJ613804	BJ613804 NIBB Mochii normalized Xenopus early gastrula library Xenopus laevis cDNA clone XL165e08 5', mRNA sequence [BJ613804]	Xl.51893	StAR-related lipid transfer (START) domain containing 13	similar to RhoGAP [Homo sapiens]	Rho GTPase activating protein 7 [Mus musculus]		2.94484	Down
A_10_P019706	BX843406	BX843406	BX843406 NICHD_XGC_Eye1 Xenopus laevis cDNA clone IMAGp998B0710623 ; IMAGE:4757286 5', mRNA sequence [BX843406]	Xl.72745	Transcribed locus, strongly similar to NP_001090782.1 phosphodiesterase 7B [Xenopus (Silurana) tropicalis]	JC7266 3',5'-cyclic-nucleotide phosphodiesterase	CN7B_MOUSE cAMP-specific 3',5'-cyclic phosphodiesterase 7B		2.91981	Down
A_10_P026964	sox7-A	D83649	Xenopus laevis mRNA for xSox7 protein, complete cds [D83649]	Xl.1241	SRY (sex determining region Y)-box 7	hypothetical protein MGC10895; SOX7 transcription factor [Homo sapiens]	SRY-box containing gene 7 [Mus musculus]	SX15_DROME Putative transcription factor SOX-15	2.9153	Down
A_10_P003722	MGC69076	BC059331	Xenopus laevis hypothetical protein MGC69076, mRNA (cDNA clone MGC:69076 IMAGE:4968838), complete cds [BC059331]	Xl.31785	ELMO/CED-12 domain containing 2	T50627 hypothetical protein DKFZp547C176.1 - human			2.913	Down
A_10_P008927	LOC495456	BC084983	Xenopus laevis hypothetical LOC495456, mRNA (cDNA clone MGC:86538 IMAGE:3399169), complete cds [BC084983]	Xl.3709	Hypothetical LOC495456	hypothetical protein FLJ14744 [Homo sapiens]	MY16_MOUSE MYELOID DIFFERENTIATION PRIMARY RESPONSE PROTEIN MYD116		2.89902	Down
A_10_P006703	MGC81677	BC077393	Xenopus laevis MGC81677 protein, mRNA (cDNA clone MGC:81677 IMAGE:6864661), complete cds [BC077393]	Xl.48027	Serine/arginine-rich splicing factor 7	A57198 splicing factor, arginine/serine-rich 7 - human	S14016 X16 protein - mouse	1905314A RNA-binding protein [Drosophila melanogaster]	2.89678	Down
A_10_P001412	AW200477	AW200477	da21h11.y1 normalized Xenopus laevis gastrula Xenopus laevis cDNA clone XENOPUS_SOURCE_ID:xlnga003d22 5', mRNA sequence [AW200477]	Xl.70825	Transcribed locus				2.88693	Down
A_10_P002044	LOC414676	AY318877	Xenopus laevis MAK-V [AY318877]	Xl.24322	Hormonally up-regulated Neu-associated kinase	hormonally upregulated Neu-associated kinase; hormonally upregulated neu tumor-associated kinase [Homo sapiens]	hormonally upregulated Neu-associated kinase [Mus musculus]	SNF1A-P1; G protein-coupled receptor kinase 4 [Drosophila melanogaster]	2.87773	Down
A_10_P005867	MGC83636	BC073703	Xenopus laevis MGC83636 protein, mRNA (cDNA clone MGC:83636 IMAGE:5084940), complete cds [BC073703]	Xl.47610	Discoidin, CUB and LCCL domain containing 1	KFHU5 coagulation factor V precursor - human	RIKEN cDNA 4631413K11 [Mus musculus]	T13799 neurexin IV - fruit fly	2.87351	Down
A_10_P026132	CK806894	CK806894	AGENCOURT_19191767 NICHD_XGC_Te2 Xenopus laevis cDNA clone IMAGE:7209494 5', mRNA sequence [CK806894]	Xl.52839	Transcribed locus				2.871	Down
A_10_P016272	BP686897	BP686897	BP686897 Osada Taira anterior neuroectoderm (ANE) pCS105 cDNA library Xenopus laevis cDNA clone XL452j13ex 5', mRNA sequence [BP686897]	Xl.42810	Transcribed locus				2.86343	Down
A_10_P021465	CA974409	CA974409	AGENCOURT_10725448 Wellcome [CA974409]	Xl.24790	Hypothetical protein LOC100137647	DCE1_HUMAN Glutamate decarboxylase, 67 kDa isoform	S61534 glutamate decarboxylase	A30999 glutamate decarboxylase	2.85264	Down
A_10_P020715	BX854219	BX854219	BX854219 Soares NXEG Xenopus laevis cDNA clone IMAGp998L108088 ; IMAGE:3302169 5', mRNA sequence [BX854219]	Xl.4001	Transcribed locus				2.82878	Down
A_10_P016250	BP685974	BP685974	BP685974 Osada Taira anterior neuroectoderm (ANE) pCS105 cDNA library Xenopus laevis cDNA clone XL404o24ex 5', mRNA sequence [BP685974]	Xl.42884	Transcribed locus				2.82268	Down
A_10_P015163	BJ619436	BJ619436	BJ619436 NIBB Mochii normalized Xenopus early gastrula library Xenopus laevis cDNA clone XL189d17 5', mRNA sequence [BJ619436]	Xl.70623	Transcribed locus, strongly similar to NP_001184084.1 ADP-ribosylation factor-like 13B [Xenopus (Silurana) tropicalis]				2.82088	Down
A_10_P001370	AW200202	AW200202	da12h05.y1 Xenopus laevis oocyte Xenopus laevis cDNA clone XENOPUS_SOURCE_ID:xlnoc003p10 5' similar to TR:O93417 O93417 CASPASE-3. ;, mRNA sequence [AW200202]	Xl.8010	CDNA clone IMAGE:6633063	A Chain A, Crystal Structure Of Caspase-7 In Complex With Acetyl-Asp- Glu-Val-Asp-Cho	ICE7_MOUSE Caspase-7 precursor	ICE_DROME Caspase precursor	2.81612	Down
A_10_P012642	BG810910	BG810910	daf33a11.x1 NICHD XGC Brn1 Xenopus laevis cDNA clone IMAGE:4740021 3', mRNA sequence [BG810910]	Xl.17595	Transcribed locus, strongly similar to XP_002941198.1 PREDICTED: Purkinje cell protein 4-like protein 1 [Xenopus (Silurana) tropicalis]				2.81587	Down
A_10_P020147	BX848223	BX848223	BX848223 NICHD_XGC_Emb1 Xenopus laevis cDNA clone IMAGp998M228303 ; IMAGE:3402429 5', mRNA sequence [BX848223]	Xl.2995	Transcribed locus, weakly similar to XP_001922318.1 PREDICTED: similar to zinc finger protein 429 [Danio rerio]	kruppel-like zinc finger protein [Homo sapiens]	OZF_MOUSE Zinc finger protein OZF	crol-P2 [Drosophila melanogaster]	2.8087	Down
A_10_P002521	eef1a-s	BC097730	Xenopus laevis cDNA clone IMAGE:3749812 [BC097730]	Xl.76546	Sec61 gamma subunit	EFHU1 translation elongation factor eEF-1 alpha-1 chain - human	EF11_MOUSE Elongation factor 1-alpha 1	EF12_DROME ELONGATION FACTOR 1-ALPHA	2.80423	Down
A_10_P005624	gja1-A	BC073407	Xenopus laevis gap junction protein, alpha 1, 43kDa, mRNA (cDNA clone MGC:80870 IMAGE:5514939), complete cds [BC073407]	Xl.1109	Gap junction protein, alpha 1, 43kDa	A35853 gap junction protein Cx43, cardiac - human	A39802 gap junction protein Cx43 - mouse		2.79715	Down
A_10_P027158	M99582	M99582	Xenopus laevis gamma-crystallin (gcry4) gene, complete mRNA [M99582]	Xl.49833	Gamma-crystallin (gcry4) gene, complete mRNA	CRGB_HUMAN GAMMA CRYSTALLIN B	CYMSG3 gamma-B-crystallin - mouse		2.78962	Down
A_10_P004310	MGC83227	BC068954	Xenopus laevis hypothetical protein MGC83227, mRNA (cDNA clone MGC:83227 IMAGE:6635594), complete cds [BC068954]	Xl.46731	Hypothetical protein MGC83227		schlafen 3 [Mus musculus]		2.77034	Down
A_10_P008425	BC084143	BC084143	Xenopus laevis cDNA clone IMAGE:4680054 [BC084143]	Xl.4361	UPF0690 protein C1orf52 homolog B		RIKEN cDNA 2410004B18 [Mus musculus]		2.75968	Down
A_10_P016705	BP705102	BP705102	BP705102 Osada Taira anterior neuroectoderm (ANE) pCS105 cDNA library Xenopus laevis cDNA clone XL513o09ex 5', mRNA sequence [BP705102]	Xl.40538	Transcribed locus				2.71968	Down
A_10_P008096	BC082531	BC082531	Xenopus laevis cDNA clone IMAGE:6959125 [BC082531]	Xl.79989	ST3 beta-galactoside alpha-2,3-sialyltransferase 4	A49879 alpha-2,3-sialyltransferase	sialyltransferase 10		2.7016	Down
A_10_P008360	LOC494984	BC084058	Xenopus laevis hypothetical LOC494984, mRNA (cDNA clone MGC:78961 IMAGE:4404779), complete cds [BC084058]	Xl.49067	Hepatoma-derived growth factor	HDGF_HUMAN Hepatoma-derived growth factor	JC5660 hepatoma-derived growth factor - mouse	T13691 hypothetical protein EG0003.6 - fruit fly	2.69603	Down
A_10_P008288	LOC494800	BC082931	Xenopus laevis hypothetical LOC494800, mRNA (cDNA clone MGC:85562 IMAGE:6931952), complete cds [BC082931]	Xl.65995	Cathepsin Z	CATZ_HUMAN Cathepsin Z precursor	cathepsin Z; cathepsin Z precursor; cathepsin X [Mus musculus]	CATL_DROME Cathepsin L precursor	2.69273	Down
A_10_P010470	BF047352	BF047352	dc06c03.y1 Wellcome CRC pSK animal cap Xenopus laevis cDNA clone IMAGE:3381700 5', mRNA sequence [BF047352]	Xl.30703	Transcribed locus				2.69172	Down
A_10_P002208	eif4a2-prov	BC041252	Xenopus laevis eukaryotic translation initiation factor 4A2, mRNA (cDNA clone MGC:52799 IMAGE:4724842), complete cds [BC041252]	Xl.5092	Eukaryotic translation initiation factor 4A2	IF42_HUMAN Eukaryotic initiation factor 4A-II	IF42_MOUSE Eukaryotic initiation factor 4A-II	IF4A_DROME Eukaryotic initiation factor 4A	2.68391	Down
A_10_P007019	LOC503674	BC077840	Xenopus laevis hypothetical LOC503674, mRNA (cDNA clone MGC:80531 IMAGE:5157345), complete cds [BC077840]	Xl.2434	Hypothetical LOC503674	Wnt-1 responsive Cdc42 homolog; novel Ras family protein; Ryu GTPase; CDC42-like GTPase; GTP-binding protein like 1 [Homo sapiens]	cell division cycle 42 homolog	Cdc42 [Drosophila melanogaster]	2.67105	Down
A_10_P001449	AW200620	AW200620	da23f05.y1 normalized Xenopus laevis gastrula Xenopus laevis cDNA clone XENOPUS_SOURCE_ID:xlnga003k10 5', mRNA sequence [AW200620]	Xl.71723	Transcribed locus				2.67079	Down
A_10_P021724	CA983224	CA983224	AGENCOURT_11278798 Wellcome [CA983224]	Xl.70460	Transcribed locus, moderately similar to XP_002944057.1 PREDICTED: FH2 domain-containing protein 1-like [Xenopus (Silurana) tropicalis]	diaphanous 1; Diaphanous, Drosophila, homolog of, 1; deafness, autosomal dominant 1; diaphanous	DIA1_MOUSE Diaphanous protein homolog 1	T13170 diaphanous protein - fruit fly	2.66799	Down
A_10_P002132	fucolectin	AY689185	Xenopus laevis X-epilectin mRNA, complete cds [AY689185]	Xl.6048	X-epilectin			furrowed; wrinkled [Drosophila melanogaster]	2.66618	Down
A_10_P016196	BP683892	BP683892	BP683892 Osada Taira anterior neuroectoderm (ANE) pCS105 cDNA library Xenopus laevis cDNA clone XL444f08ex 5', mRNA sequence [BP683892]	Xl.30703	Transcribed locus				2.66366	Down
A_10_P008041	MGC83327	BC082425	Xenopus laevis MGC83327 protein, mRNA (cDNA clone MGC:83327 IMAGE:6864414), complete cds [BC082425]	Xl.48882	MGC83327 protein	DLX5_HUMAN Homeobox protein DLX-5	DLX5_MOUSE HOMEOBOX PROTEIN DLX-5		2.64003	Down
A_10_P001929	otx1-A	AY029294	Xenopus laevis transcription factor Otx1 (Otx1) mRNA, complete cds [AY029294]	Xl.781	Orthodenticle homeobox 1	OTX1_HUMAN HOMEOBOX PROTEIN OTX1	OTX1_MOUSE HOMEOBOX PROTEIN OTX1	A35912 homeotic protein orthodenticle - fruit fly	2.63539	Down
A_10_P002491	bag3-A	BC043807	Xenopus laevis BCL2-associated athanogene 3, mRNA (cDNA clone MGC:53113 IMAGE:5542453), complete cds [BC043807]	Xl.29099	BCL2-associated athanogene 3	T46292 hypothetical protein DKFZp434E0610.1 - human	BAG3_MOUSE BAG-family molecular chaperone regulator-3	PER_DROME Period circadian protein	2.62634	Down
A_10_P002793	biklf-A	BC044955	Xenopus laevis, Similar to Kruppel-like factor 2 (lung), clone IMAGE:5537481, mRNA [BC044955]	Xl.70709	Kruppel-like factor 4 (gut)	KLF2_HUMAN Kruppel-like factor 2	KLF4_MOUSE Kruppel-like factor 4	buttonhead [Drosophila melanogaster]	2.6261	Down
A_10_P002846	idb4-prov	BC045022	Xenopus laevis inhibitor of DNA binding 4, mRNA (cDNA clone MGC:53157 IMAGE:5542811), complete cds [BC045022]	Xl.8624	Inhibitor of DNA binding 4, dominant negative helix-loop-helix protein	ID4_HUMAN DNA-binding protein inhibitor ID-4	inhibitor of DNA binding 4 [Mus musculus]	A34688 extramacrochaetae protein - fruit fly	2.62166	Down
A_10_P000701	xirg	AJ278067	Xenopus laevis mRNA for putative XIRG protein [AJ278067]	Xl.53505	Immunoresponsive gene 1		IRG1_MOUSE IMMUNE-RESPONSIVE PROTEIN 1		2.6163	Down
A_10_P007032	MGC80563	BC077853	Xenopus laevis MGC80563 protein, mRNA (cDNA clone MGC:80563 IMAGE:5440042), complete cds [BC077853]	Xl.50370	MGC80563 protein	BTG1_HUMAN BTG1 protein	I48272 btg1 protein - mouse		2.61557	Down
A_10_P012162	BG360019	BG360019	dab90e03.y1 NICHD XGC Emb2 Xenopus laevis cDNA clone IMAGE:4404940 5' similar to SW:BB61_RABIT Q05004 BRUSH BORDER 61.9 KD PROTEIN PRECURSOR. ;, mRNA sequence [BG360019]						2.60551	Down
A_10_P006872	eva1-prov	BC077583	Xenopus laevis epithelial V-like antigen 1, mRNA (cDNA clone MGC:83771 IMAGE:6640871), complete cds [BC077583]	Xl.32863	Myelin protein zero-like 2	epithelial V-like antigen 1 precursor [Homo sapiens]	MYP0_MOUSE Myelin P0 protein precursor		2.59725	Down
A_10_P013381	BJ041632	BJ041632	BJ041632 NIBB Mochii normalized Xenopus neurula library Xenopus laevis cDNA clone XL027b18 5', mRNA sequence [BJ041632]						2.59516	Down
A_10_P002431	MGC52859	BC043737	Xenopus laevis hypothetical protein MGC52859, mRNA (cDNA clone MGC:52859 IMAGE:4887903), complete cds [BC043737]	Xl.7756	Zinc finger protein 750	hypothetical protein FLJ13841 [Homo sapiens]			2.57829	Down
A_10_P003760	MGC68635	BC059976	Xenopus laevis hypothetical protein MGC68635, mRNA (cDNA clone MGC:68635 IMAGE:4032342), complete cds [BC059976]	Xl.25179	Hypothetical protein MGC68635	HLHUG class II histocompatibility antigen-associated gamma chain - human	HG2A_MOUSE H-2 class II histocompatibility antigen, gamma chain		2.57709	Down
A_10_P010691	BF231838	BF231838	df07g02.x1 Wellcome CRC pRN3 St13 17 egg animal cap Xenopus laevis cDNA clone IMAGE:3556779 3', mRNA sequence [BF231838]	Xl.46849	Transcribed locus				2.57696	Down
A_10_P013236	BJ029193	BJ029193	BJ029193 NIBB Mochii normalized Xenopus neurula library Xenopus laevis cDNA clone XL011k07 5', mRNA sequence [BJ029193]	Xl.80202	Transcribed locus	hypothetical protein FLJ14005 [Homo sapiens]	protein phosphatase 1, regulatory		2.57388	Down
A_10_P003462	loc60449-prov	BC055978	Xenopus laevis G protein beta-subunit gene, mRNA (cDNA clone MGC:68852 IMAGE:4680122), complete cds [BC055978]	Xl.13550	Guanine nucleotide binding protein (G protein), beta polypeptide 1	GBB3_HUMAN Guanine nucleotide-binding protein G	JC5057 G protein beta 1 - mouse	G protein beta-subunit 13F; G-protein beta 13F; G protein beta subunit; G[[beta]] brain [Drosophila melanogaster]	2.57082	Down
A_10_P002466	MGC52980	BC043775	Xenopus laevis hypothetical protein MGC52980, mRNA (cDNA clone MGC:52980 IMAGE:4930735), complete cds [BC043775]	Xl.8199	Hypothetical protein MGC52980	T13163 Rab6 GTPase activating protein, GAPCenA - human	ecotropic viral integration site 5 [Mus musculus]	T13718 pollux gene protein - fruit fly	2.57008	Down
A_10_P026114	KCNE5.1	CK805510	AGENCOURT_19145548 NICHD_XGC_Te2 Xenopus laevis cDNA clone IMAGE:7210740 5', mRNA sequence [CK805510]	Xl.79694	Voltage-gated potassium channel subunit MiRP4.1	potassium voltage-gated channel, Isk-related family, member 1-like; KCNE1-like [Homo sapiens]	potassium voltage-gated channel, Isk-related family, member 1-like; minK-like protein [Mus musculus]		2.56589	Down
A_10_P011764	BG161111	BG161111	dab65e03.x1 NICHD XGC Emb4 Xenopus laevis cDNA clone IMAGE:4201829 3', mRNA sequence [BG161111]			I55595 splicing factor - human	S44138 polyadenylate-binding protein, testis-enriched isoform - mouse	Spliceosomal protein on the X [Drosophila melanogaster]	2.56335	Down
A_10_P008118	MGC80880	BC082636	Xenopus laevis MGC80880 protein, mRNA (cDNA clone MGC:81537 IMAGE:6862732), complete cds [BC082636]	Xl.52422	Lysine (K)-specific demethylase 2B	T43477 hypothetical protein DKFZp434I0535.1 - human	CpG binding protein [Mus musculus]	partner of paired [Drosophila melanogaster]	2.5537	Down
A_10_P026918	CX135390	CX135390	AGENCOURT_39798662 NICHD_XGC_Te2N Xenopus laevis cDNA clone IMAGE:7767894 5', mRNA sequence [CX135390]	Xl.33612	Transcribed locus				2.5478	Down
A_10_P017897	BQ732257	BQ732257	AGENCOURT_8097657 NICHD XGC Emb4 Xenopus laevis cDNA clone IMAGE:5572501 5', mRNA sequence [BQ732257]	Xl.11129	Transcribed locus				2.54019	Down
A_10_P016414	BP692899	BP692899	BP692899 Osada Taira anterior neuroectoderm (ANE) pCS105 cDNA library Xenopus laevis cDNA clone XL469p06ex 5', mRNA sequence [BP692899]	Xl.42046	Transcribed locus				2.53597	Down
A_10_P002628	MGC53436	BC044030	Xenopus laevis tubulin beta-2 chain, mRNA (cDNA clone MGC:53436 IMAGE:5571885), complete cds [BC044030]	Xl.121	Tubulin, beta 2B	T08726 tubulin beta chain - human	1304282B tubulin Mbeta 3 [Mus musculus]	TBB2_DROME Tubulin beta-2 chain	2.53462	Down
A_10_P001340	AW200038	AW200038	da10g10.y1 Xenopus laevis oocyte Xenopus laevis cDNA clone XENOPUS_SOURCE_ID:xlnoc003h19 5', mRNA sequence [AW200038]	Xl.51103	Transcribed locus, moderately similar to XP_002931710.1 PREDICTED: e3 ubiquitin-protein ligase RFWD3-like [Xenopus (Silurana) tropicalis]				2.52464	Down
A_10_P004893	MGC80134	BC072154	Xenopus laevis MGC80134 protein, mRNA (cDNA clone MGC:80134 IMAGE:4970051), complete cds [BC072154]	Xl.47677	Lecithin retinol acyltransferase (phosphatidylcholine--retinol O-acyltransferase)	lecithin retinol acyltransferase	lecithin-retinol acyltransferase [Mus musculus]		2.52292	Down
A_10_P010310	BE679586	BE679586	dc65h04.y1 NICHD XGC Emb1 Xenopus laevis cDNA clone IMAGE:3402007 5', mRNA sequence [BE679586]	Xl.7099	Transcribed locus				2.52032	Down
A_10_P007798	MGC83346	BC081103	Xenopus laevis MGC83346 protein, mRNA (cDNA clone MGC:83346 IMAGE:6865165), complete cds [BC081103]	Xl.46991	Cell division cycle 40 homolog	PR17_HUMAN Pre-mRNA splicing factor PRP17	PR17_MOUSE Pre-mRNA splicing factor PRP17	will die slowly [Drosophila melanogaster]	2.50838	Down
A_10_P024201	CD326347	CD326347	AGENCOURT_14150164 NICHD_XGC_Eye1 Xenopus laevis cDNA clone IMAGE:6948213 5', mRNA sequence [CD326347]	Xl.78912	Leukocyte receptor cluster (LRC) member 8				2.50738	Down
A_10_P008916	BC084972	BC084972	Xenopus laevis cDNA clone MGC:84408 IMAGE:7019052, complete cds [BC084972]	Xl.958	Zinc finger E-box binding homeobox 2	SIP1_HUMAN Zinc finger homeobox protein 1b	SIP1_MOUSE Zinc finger homeobox protein 1b	S33641 homeotic protein zfh-1 - fruit fly	2.50017	Down
A_10_P022511	CB561003	CB561003	AGENCOURT_13321656 NICHD_XGC_Tad1 Xenopus laevis cDNA clone IMAGE:6878370 3', mRNA sequence [CB561003]	Xl.62359	Transcribed locus				2.49483	Down
A_10_P027007	DQ096892	DQ096892	Xenopus laevis rarg mRNA, complete sequence [DQ096892]	Xl.6965	Retinoic acid receptor, gamma	A33903 retinoic acid receptor gamma, splice form 1 - human	A34714 retinoic acid receptor gamma-1 - mouse	HR38_DROME Probable nuclear hormone receptor HR38	2.49316	Down
A_10_P006602	MGC80108	BC077287	Xenopus laevis MGC80108 protein, mRNA (cDNA clone MGC:80108 IMAGE:4965259), complete cds [BC077287]	Xl.34010	Histocompatibility (minor) HA-1	PTPL1-associated RhoGAP 1 [Homo sapiens]	MY9B_MOUSE Myosin IXb	rn-P1; Distal-into-proximal; roughened eye [Drosophila melanogaster]	2.49009	Down
A_10_P006627	cltb-prov	BC077312	Xenopus laevis clathrin, light polypeptide (Lcb), mRNA (cDNA clone MGC:80239 IMAGE:5048474), complete cds [BC077312]	Xl.2446	Clathrin, light polypeptide (Lcb)	clathrin, light polypeptide B	CLCA_MOUSE Clathrin light chain A		2.48826	Down
A_10_P005077	MGC83509	BC072355	Xenopus laevis hypothetical protein MGC83509, mRNA (cDNA clone MGC:83509 IMAGE:4743260), complete cds [BC072355]	Xl.17743	Solute carrier family 17 (sodium-dependent inorganic phosphate cotransporter), member 8	differentiation-associated Na-dependent inorganic phosphate cotr; differentiation-associated Na-dependent inorganic phosphate cotransporter [Homo sapiens]	2115186A Na dependent-phosphate cotransporter [Mus musculus]		2.47829	Down
A_10_P002727	MGC78772	BC044284	Xenopus laevis, Similar to splicing factor, arginine [BC044284]	Xl.76244	Serine/arginine-rich splicing factor 5	S59042 splicing factor SRp40 - human	SFR5_MOUSE Splicing factor, arginine/serine-rich 5	A40459 nuclear phosphoprotein SRp55 - fruit fly	2.47731	Down
A_10_P023181	CB756749	CB756749	AGENCOURT_12981129 NICHD_XGC_Tad2 Xenopus laevis cDNA clone IMAGE:6873639 3', mRNA sequence [CB756749]	Xl.74109	Transcribed locus				2.4749	Down
A_10_P026199	CN322233	CN322233	AGENCOURT_22004023 NICHD_XGC_Te2 Xenopus laevis cDNA clone IMAGE:7208624 3', mRNA sequence [CN322233]						2.46228	Down
A_10_P020718	BX854258	BX854258	BX854258 Soares NXEG Xenopus laevis cDNA clone IMAGp998A198084 ; IMAGE:3300378 5', mRNA sequence [BX854258]	Xl.83249	Transcribed locus, moderately similar to XP_002940369.1 PREDICTED: transmembrane protein 213-like [Xenopus (Silurana) tropicalis]			S60466 transposase - fruit fly	2.45628	Down
A_10_P001626	AW639289	AW639289	bl82a08.w1 Blackshear [AW639289]	Xl.56629	Transcribed locus				2.45259	Down
A_10_P008910	LOC495444	BC084966	Xenopus laevis hypothetical LOC495444, mRNA (cDNA clone MGC:84233 IMAGE:6955535), complete cds [BC084966]	Xl.21133	UDP-glucose ceramide glucosyltransferase	CEGT_HUMAN Ceramide glucosyltransferase	UDP-glucose ceramide glucosyltransferase [Mus musculus]		2.4485	Down
A_10_P002560	LOC398464	BC097543	Xenopus laevis hypothetical protein LOC398464, mRNA (cDNA clone MGC:114672 IMAGE:5516033), complete cds [BC097543]	Xl.7017	Keratin 12	K1CL_HUMAN Keratin, type I cytoskeletal 12	K1CL_MOUSE Keratin, type I cytoskeletal 12	A29965 lamin Dm-0 precursor - fruit fly	2.44288	Down
A_10_P001830	AW767188	AW767188	da64a01.y1 Harland stage 19-23 Xenopus laevis cDNA clone IMAGE:3199656 5', mRNA sequence [AW767188]	Xl.70262	Transcribed locus				2.43514	Down
A_10_P008486	LOC495082	BC084247	Xenopus laevis hypothetical LOC495082, mRNA (cDNA clone MGC:81704 IMAGE:6864932), complete cds [BC084247]	Xl.26829	Proline-rich nuclear receptor coactivator 2	hypothetical protein FLJ20312 [Homo sapiens]	RIKEN cDNA 0610011E17 [Mus musculus]		2.43434	Down
A_10_P013345	BJ038948	BJ038948	BJ038948 NIBB Mochii normalized Xenopus neurula library Xenopus laevis cDNA clone XL045p10 5', mRNA sequence [BJ038948]						2.43333	Down
A_10_P004544	MGC83810	BC070775	Xenopus laevis hypothetical protein MGC83810, mRNA (cDNA clone MGC:83810 IMAGE:6642369), complete cds [BC070775]	Xl.14186	Hypothetical protein MGC83810	M1A3_HUMAN Mannosyl-oligosaccharide 1,2-alpha-mannosidase IC	A54408 mannosyl-oligosaccharide 1,2-alpha-mannosidase	M121_DROME Mannosyl-oligosaccharide alpha-1,2-mannosidase isoform 1	2.43009	Down
A_10_P013337	BJ038391	BJ038391	BJ038391 NIBB Mochii normalized Xenopus neurula library Xenopus laevis cDNA clone XL043f01 5', mRNA sequence [BJ038391]	Xl.33584	Transcribed locus				2.40617	Down
A_10_P016428	BP693173	BP693173	BP693173 Osada Taira anterior neuroectoderm (ANE) pCS105 cDNA library Xenopus laevis cDNA clone XL406m10ex 5', mRNA sequence [BP693173]	Xl.24779	Transcribed locus				2.40519	Down
A_10_P027552	kit-A	Z48770	X.laevis c-kit-related kinase 1 (XKrk1) [Z48770]	Xl.30	V-kit Hardy-Zuckerman 4 feline sarcoma viral oncogene homolog	KIT_HUMAN Mast/stem cell growth factor receptor precursor	c-kit; Steel Factor Receptor; Dominant white spotting; c-kit proto-oncogene protein [Mus musculus]	FGR2_DROME Fibroblast growth factor receptor homolog 2 precursor	2.40093	Down
A_10_P008167	BC082687	BC082687	Xenopus laevis cDNA clone IMAGE:6937376 [BC082687]	Xl.49742	TRAF-interacting protein with forkhead-associated domain				2.38377	Down
A_10_P006182	MGC84680	BC074433	Xenopus laevis MGC84680 protein, mRNA (cDNA clone MGC:84680 IMAGE:6945997), complete cds [BC074433]	Xl.47576	F-box protein 8	FBX8_HUMAN F-box only protein 8	CYH2_MOUSE Cytohesin 2		2.3825	Down
A_10_P007717	MGC81570	BC081012	Xenopus laevis MGC81570 protein, mRNA (cDNA clone MGC:81570 IMAGE:6863146), complete cds [BC081012]	Xl.41228	Argininosuccinate lyase	A Chain A, Human Argininosuccinate Lyase			2.37688	Down
A_10_P007708	MGC81229	BC081002	Xenopus laevis MGC81229 protein, mRNA (cDNA clone MGC:81229 IMAGE:6318981), complete cds [BC081002]	Xl.48886	Tubulin, gamma complex associated protein 4	gamma tubulin ring complex protein		gamma-tubulin ring protein 84 [Drosophila melanogaster]	2.37677	Down
A_10_P014091	BJ073273	BJ073273	BJ073273 NIBB Mochii normalized Xenopus tailbud library Xenopus laevis cDNA clone XL109h14 5', mRNA sequence [BJ073273]	Xl.53198	Transcribed locus, moderately similar to XP_002933895.1 PREDICTED: transcription factor HES-5 [Xenopus (Silurana) tropicalis]	HES1_HUMAN Transcription factor HES-1	A55438 transcription factor HES-5 - mouse	dpn-P1; anon-fast-evolving-1B12 [Drosophila melanogaster]	2.3732	Down
A_10_P019740	BX843691	BX843691	BX843691 Soares NXEG Xenopus laevis cDNA clone IMAGp998J1310648 ; IMAGE:4783980 5', mRNA sequence [BX843691]	Xl.79141	Transcribed locus, weakly similar to XP_002192458.1 PREDICTED: similar to meteorin, glial cell differentiation regulator-like [Taeniopygia guttata]	hypothetical protein MGC2601 [Homo sapiens]			2.3622	Down
A_10_P020415	BX851093	BX851093	BX851093 NICHD_XGC_Brn1 Xenopus laevis cDNA clone IMAGp998J1410583 ; IMAGE:4740589 5', mRNA sequence [BX851093]	Xl.21443	GA binding protein transcription factor, beta subunit 1				2.35381	Down
A_10_P020164	BX848404	BX848404	BX848404 Soares NXEG Xenopus laevis cDNA clone IMAGp998E1310648 ; IMAGE:4783860 5', mRNA sequence [BX848404]	Xl.17242	Transcribed locus				2.35277	Down
A_10_P024348	CD328086	CD328086	AGENCOURT_14148005 NICHD_XGC_Brn1 Xenopus laevis cDNA clone IMAGE:6950185 5', mRNA sequence [CD328086]	Xl.13589	Transcribed locus, strongly similar to NP_001090626.1 HOP homeobox [Xenopus (Silurana) tropicalis]	hypothetical protein SMAP31; lung cancer-associated Y protein [Homo sapiens]			2.34139	Down
A_10_P002610	cbfa2t2-A-prov	BC044006	Xenopus laevis similar to core-binding factor, runt domain, alpha subunit 2; translocated to, 2, mRNA (cDNA clone MGC:53378 IMAGE:5571316), complete cds [BC044006]	Xl.4960	Core-binding factor, runt domain, alpha subunit 2; translocated to, 2	core-binding factor, runt domain, alpha subunit 2; translocated to, 2; MTG8-like protein; myeloid translocation gene-related protein 1 [Homo sapiens]	MTG8_MOUSE MTG8 protein		2.33862	Down
A_10_P016418	BP692997	BP692997	BP692997 Osada Taira anterior neuroectoderm (ANE) pCS105 cDNA library Xenopus laevis cDNA clone XL406d15ex 5', mRNA sequence [BP692997]	Xl.42029	Transcribed locus				2.33845	Down
A_10_P019702	BX843370	BX843370	BX843370 NICHD_XGC_Emb4 Xenopus laevis cDNA clone IMAGp998C0510559 ; IMAGE:4680508 5', mRNA sequence [BX843370]	Xl.18728	Transcribed locus				2.33617	Down
A_10_P003626	MGC68434	BC057702	Xenopus laevis bone morphogenetic protein 7, mRNA (cDNA clone MGC:68434 IMAGE:6862718), complete cds [BC057702]	Xl.3326	Bone morphogenetic protein 7, gene 2	BMHU7 bone morphogenetic protein 7 precursor - human	JQ1184 osteogenic protein 1 precursor - mouse	60A_DROME 60A protein precursor	2.33243	Down
A_10_P009524	BC090221	BC090221	Xenopus laevis cDNA clone MGC:84921 IMAGE:6322505, complete cds [BC090221]	Xl.83253	Hypothetical protein MGC84921	BTG1_HUMAN BTG1 protein	I48272 btg1 protein - mouse		2.31382	Down
A_10_P015060	BJ612902	BJ612902	BJ612902 NIBB Mochii normalized Xenopus early gastrula library Xenopus laevis cDNA clone XL161e09 5', mRNA sequence [BJ612902]	Xl.74246	Transcribed locus, weakly similar to NP_001089539.1 myeloid zinc finger 1 [Xenopus laevis]	A54661 zinc finger protein ZNF41 - human	zinc finger protein 112; zinc finger protein ZFP112 [Mus musculus]	Meiotic central spindle [Drosophila melanogaster]	2.31234	Down
A_10_P002962	hnrpa1-prov	BC045260	Xenopus laevis heterogeneous ribonuclear particle protein, mRNA (cDNA clone MGC:52620 IMAGE:4681284), complete cds [BC045260]	Xl.7820	Heterogeneous nuclear ribonucleoprotein A1	ROA1_HUMAN Heterogeneous nuclear ribonucleoprotein A1	ROA1_MOUSE Heterogeneous nuclear ribonucleoprotein A1	Hrb87F-P1; hnRNA-binding protein 2; Heterogeneous nuclear ribonucleoprotein at 85CD [Drosophila melanogaster]	2.30819	Down
A_10_P017760	BQ729204	BQ729204	AGENCOURT_8220193 NICHD XGC Emb2 Xenopus laevis cDNA clone IMAGE:4884571 5', mRNA sequence [BQ729204]						2.30667	Down
A_10_P016462	BP694566	BP694566	BP694566 Osada Taira anterior neuroectoderm (ANE) pCS105 cDNA library Xenopus laevis cDNA clone XL474o11ex 5', mRNA sequence [BP694566]	Xl.41844	Transcribed locus, strongly similar to NP_001016841.1 peroxin 2 [Xenopus (Silurana) tropicalis]	PEX2_HUMAN Peroxisome assembly factor-1	PEX2_MOUSE Peroxisome assembly factor-1		2.30298	Down
A_10_P017633	BQ723795	BQ723795	AGENCOURT_8100257 NICHD XGC Emb2 Xenopus laevis cDNA clone IMAGE:4888811 5', mRNA sequence [BQ723795]			Z217_HUMAN Zinc finger protein 217	I48689 gene NK10 protein - mouse	S40022 spalt protein - fruit fly	2.29999	Down
A_10_P002613	hmgb3-prov	BC044009	Xenopus laevis high mobility group box 3, mRNA (cDNA clone MGC:54022 IMAGE:5571573), complete cds [BC044009]	Xl.8947	High mobility group box 3	high-mobility group	high mobility group box 3; high mobilty group protein 2A; high-mobility group protein 4 [Mus musculus]	S50068 nonhistone chromosomal protein HMG1-like protein - fruit fly	2.26924	Down
A_10_P003199	gcnt1-prov	BC048021	Xenopus laevis enzymatic glycosylation-regulating gene, mRNA (cDNA clone MGC:52826 IMAGE:4884583), complete cds [BC048021]	Xl.23641	Glucosaminyl (N-acetyl) transferase 1, core 2	A46293 beta-1,3-galactosyl-O-glycosyl-glycoprotein beta-1, 6-N-acetylglucosaminyltransferase	G6NT_MOUSE Beta-1,3-galactosyl-O-glycosyl-glycoprotein beta-1,6-N-acetylglucosaminyltransferase		2.26568	Down
A_10_P020444	BX851381	BX851381	BX851381 NICHD_XGC_Lu1 Xenopus laevis cDNA clone IMAGp998M199327 ; IMAGE:4057530 5', mRNA sequence [BX851381]	Xl.5053	Transcribed locus, moderately similar to XP_002938600.1 PREDICTED: hypothetical protein LOC100492669 [Xenopus (Silurana) tropicalis]	TRAF interacting protein TRIP [Homo sapiens]	MYHB_MOUSE Myosin heavy chain, smooth muscle isoform		2.25345	Down
A_10_P011267	BG020041	BG020041	dc70e07.x1 NICHD XGC Emb1 Xenopus laevis cDNA clone IMAGE:3402349 3' similar to TR:Q91904 Q91904 FORK HEAD PROTEIN. ;, mRNA sequence [BG020041]	Xl.5369	Forkhead box I4, gene 2	FXI1_HUMAN Forkhead box protein I1	forkhead box C1; mesoderm/mesenchyme forkhead 1 [Mus musculus]	crocodile; forkhead domain 78E; FD1 transcription unit [Drosophila melanogaster]	2.24361	Down
A_10_P002482	txn2-prov	BC043794	Xenopus laevis thioredoxin 2, mRNA (cDNA clone MGC:53050 IMAGE:5537511), complete cds [BC043794]	Xl.77605	Thioredoxin 2	S55507 protein disulfide-isomerase	THI2_MOUSE Thioredoxin, mitochondrial precursor	thioredoxin [Drosophila melanogaster]	2.24068	Down
A_10_P002424	MGC53782	BC043639	Xenopus laevis similar to enhancer of split related, mRNA (cDNA clone MGC:53782 IMAGE:5537441), complete cds [BC043639]	Xl.8440	Similar to enhancer of split related	HES1_HUMAN Transcription factor HES-1	A55438 transcription factor HES-5 - mouse	dpn-P1; anon-fast-evolving-1B12 [Drosophila melanogaster]	2.23923	Down
A_10_P002917	MGC53523	BC045131	Xenopus laevis similar to UDP-N-acetyl-alpha-D-galactosamine:(N-acetylneuraminyl)- galactosylglucosylceramide N-acetylgalactosaminyltransferase (GalNAc-T), mRNA (cDNA clone MGC:53523 IMAGE:5572671), complete cds [BC045131]	Xl.23527	Beta-1,4-N-acetyl-galactosaminyl transferase 1	CAG2_HUMAN Beta-1,4 N-acetylgalactosaminyltransferase	CAG2_MOUSE Beta-1,4 N-acetylgalactosaminyltransferase		2.23064	Down
A_10_P026972	Xhe	D89632	Xenopus laevis mRNA for hatching enzyme, complete cds [D89632]	Xl.120	Astacus protease domain (304..897) two repeats of CUB domain (898..1578)	tolloid-like 2 [Homo sapiens]	tolloid-like 2 [Mus musculus]	A39288 dorsal-ventral patterning protein tolloid	2.21845	Down
A_10_P002419	ankrd3-prov	BC043634	Xenopus laevis ankyrin repeat domain 3, mRNA (cDNA clone MGC:53701 IMAGE:4889408), complete cds [BC043634]	Xl.21901	Receptor-interacting serine-threonine kinase 4	ankyrin repeat domain 3; putative gene, ankirin like, possible dual-specificity Ser/Thr/Tyr kinase domain [Homo sapiens]	RIKEN cDNA 2310069J12; RIKEN cDNA 2310069J12 gene [Mus musculus]	2022340A ankyrin [Drosophila melanogaster]	2.21804	Down
A_10_P001242	AW199598	AW199598	da06a02.y1 Xenopus laevis oocyte Xenopus laevis cDNA clone XENOPUS_SOURCE_ID:xlnoc002e03 5', mRNA sequence [AW199598]	Xl.50509	Transcribed locus, weakly similar to XP_002932330.1 PREDICTED: hypothetical protein LOC100486773 [Xenopus (Silurana) tropicalis]				2.214	Down
A_10_P008038	LOC494641	BC082420	Xenopus laevis hypothetical LOC494641, mRNA (cDNA clone MGC:83279 IMAGE:6863014), complete cds [BC082420]	Xl.76795	Hypothetical LOC494641	I39198 Ram/Rab27 - human	RAB27A protein; ashen [Mus musculus]	EG:80H7.4 gene product [Drosophila melanogaster]	2.20492	Down
A_10_P007903	ESR2	BC081216	Xenopus laevis cDNA clone IMAGE:6955664 [BC081216]	Xl.12067	Hairy and enhancer of split 3, gene 3	basic helix-loop-helix domain containing, class B, 3; bHLH protein DEC2 [Homo sapiens]	A55438 transcription factor HES-5 - mouse	Hairy/E	2.20158	Down
A_10_P002339	MGC53410	BC042262	Xenopus laevis similar to potassium channel, subfamily K, member 1, mRNA (cDNA clone MGC:53410 IMAGE:5571684), complete cds [BC042262]	Xl.21929	Potassium channel, subfamily K, member 1	S65566 inward rectifier potassium channel TWIK-1 - human	CIW1_MOUSE Potassium channel subfamily K member 1	ORK1_DROME Open rectifier potassium channel protein 1	2.20111	Down
A_10_P001592	AW636221	AW636221	bl44b10.w1 Blackshear [AW636221]	Xl.78704	Transcribed locus, strongly similar to NP_001085840.1 lysine-specific demethylase 2B [Xenopus laevis]	T43477 hypothetical protein DKFZp434I0535.1 - human	CpG binding protein [Mus musculus]	partner of paired [Drosophila melanogaster]	2.19474	Down
A_10_P004120	MGC81163	BC068719	Xenopus laevis hypothetical protein MGC81163, mRNA (cDNA clone MGC:81163 IMAGE:6318052), complete cds [BC068719]	Xl.71386	Hypothetical protein MGC81163	UDP-Gal:betaGlcNAc beta 1,4- galactosyltransferase 3; beta-N-acetylglucosaminyl-glycopeptide beta-1,4-galactosyltransferase; glycoprotein 4-beta-galactosyltransferase; UDP-galactose-glycoprotein galactosyltransferase; beta-1,4-GalTase 3; UDP-galactose:beta-N-acetylglucosamine beta-1,4-galactosyltransferase 3; UDP-Gal:betaGlcNAc beta 1,4-Gal-transferase; beta-1,4-GlcNAcT; beta-N-acetylglucosaminyl…	UDP-Gal:betaGlcNAc beta 1,4-galactosyltransferase, polypeptide 3; beta-1,4-galactosyltransferase III; beta4GalT-III; expressed sequence tag mouse EST 6 [Mus musculus]		2.19402	Down
A_10_P027348	rfng-A-prov	U77641	Xenopus laevis radical fringe mRNA, complete cds [U77641]	Xl.83	RFNG O-fucosylpeptide 3-beta-N-acetylglucosaminyltransferase		radical fringe gene homolog,	A55376 fringe protein precursor - fruit fly	2.18704	Down
A_10_P020044	BX847221	BX847221	BX847221 Cho Li treated gastrula Xenopus laevis cDNA clone IMAGp998F129344 ; IMAGE:4083851 5', mRNA sequence [BX847221]	Xl.13213	Transcribed locus				2.18484	Down
A_10_P002045	LOC414675	AY318878	Xenopus laevis MAK-V [AY318878]	Xl.12483	MAK-V/Hunk variant	hormonally upregulated Neu-associated kinase; hormonally upregulated neu tumor-associated kinase [Homo sapiens]	hormonally upregulated Neu-associated kinase [Mus musculus]	SNF1A-P1; G protein-coupled receptor kinase 4 [Drosophila melanogaster]	2.17991	Down
A_10_P023050	CB591862	CB591862	AGENCOURT_13045538 NICHD_XGC_Te1 Xenopus laevis cDNA clone IMAGE:6897529 5', mRNA sequence [CB591862]	Xl.75409	Glutathione peroxidase 4 (phospholipid hydroperoxidase)	GSHH_HUMAN Phospholipid hydroperoxide glutathione peroxidase, mitochondrial precursor	GSHH_MOUSE Phospholipid hydroperoxide glutathione peroxidase, mitochondrial precursor		2.17678	Down
A_10_P019980	BX846514	BX846514	BX846514 Wellcome CRC pRN3 St19 26 Xenopus laevis cDNA clone IMAGp998M188637 ; IMAGE:3548729 5', mRNA sequence [BX846514]	Xl.18853	DPY30 domain containing 1	hypothetical protein MGC16186 [Homo sapiens]			2.17336	Down
A_10_P013405	BJ043054	BJ043054	BJ043054 NIBB Mochii normalized Xenopus neurula library Xenopus laevis cDNA clone XL033k23 5', mRNA sequence [BJ043054]	Xl.20084	Transcribed locus, moderately similar to NP_001120578.1 t-complex 11-like 2 [Xenopus (Silurana) tropicalis]	t-complex 11	S22933 testis-specific protein Bs13 - mouse		2.17203	Down
A_10_P007271	hsp70	BC078115	Xenopus laevis cDNA clone MGC:83630 IMAGE:5084801, complete cds [BC078115]	Xl.80698	Heat shock 70kDa protein	HS7C_HUMAN Heat shock cognate 71 kDa protein	HS7C_MOUSE Heat shock cognate 71 kDa protein	Heat shock protein cognate 4; scattered [Drosophila melanogaster]	2.16663	Down
A_10_P016695	BP704814	BP704814	BP704814 Osada Taira anterior neuroectoderm (ANE) pCS105 cDNA library Xenopus laevis cDNA clone XL513a15ex 5', mRNA sequence [BP704814]	Xl.40567	Transcribed locus				2.16545	Down
A_10_P009987	BE506588	BE506588	db85a10.y1 Wellcome CRC pSK animal cap Xenopus laevis cDNA clone IMAGE:3379770 5', mRNA sequence [BE506588]						2.15963	Down
A_10_P004127	MGC81185	BC068728	Xenopus laevis hypothetical protein MGC81185, mRNA (cDNA clone MGC:81185 IMAGE:6318338), complete cds [BC068728]	Xl.13161	UDP-GlcNAc:betaGal beta-1,3-N-acetylglucosaminyltransferase 2	beta-1,3-N-acetylglucosaminyltransferase bGnT-1; beta3gal-T5 gene; beta-1,3-N-acetylglucosaminyltransferase bGnT-2 [Homo sapiens]	UDP-Gal:betaGlcNAc beta 1,3-galactosyltransferase, polypeptide 1 [Mus musculus]	brn-P1; Gene B [Drosophila melanogaster]	2.15639	Down
A_10_P020622	BX853358	BX853358	BX853358 Soares NXEG Xenopus laevis cDNA clone IMAGp998I238084 ; IMAGE:3300574 5', mRNA sequence [BX853358]	Xl.11048	Transcribed locus				2.15492	Down
A_10_P007998	MGC81728	BC082379	Xenopus laevis MGC81728 protein, mRNA (cDNA clone MGC:81728 IMAGE:6865347), complete cds [BC082379]	Xl.3972	TRNA-yW synthesizing protein 3 homolog				2.1523	Down
A_10_P003425	arl4a-prov	BC054979	Xenopus laevis ADP-ribosylation factor-like 4A, mRNA (cDNA clone IMAGE:6873239) [BC054979]	Xl.67112	ADP-ribosylation factor-like 4A	ARL4_HUMAN ADP-ribosylation factor-like protein 4	ADP-ribosylation-like 4 [Mus musculus]	Arf79F-P1 [Drosophila melanogaster]	2.15174	Down
A_10_P026557	CV074969	CV074969	AGENCOURT_31407583 NICHD_XGC_Te2 Xenopus laevis cDNA clone IMAGE:7394461 5', mRNA sequence [CV074969]	Xl.50473	Centrin 4	caltractin; caltractin	caltractin, 20 kDa calcium binding protein [Mus musculus]	CALM_DROME Calmodulin	2.14648	Down
A_10_P009580	BC091721	BC091721	Xenopus laevis cDNA clone IMAGE:4173501 [BC091721]	Xl.57436	NLR family, pyrin domain containing 3				2.1334	Down
A_10_P002604	rap2c-prov	BC043998	Xenopus laevis RAP2C, member of RAS oncogene family, mRNA (cDNA clone MGC:53342 IMAGE:5570981), complete cds [BC043998]	Xl.81020	RAP2C, member of RAS oncogene family	RAP2A, member of RAS oncogene family; RAP2, member of RAS oncogene family	RAP2B, member of RAS oncogene family [Mus musculus]	Rap2l-P1 [Drosophila melanogaster]	2.13084	Down
A_10_P009045	LOC495701	BC086299	Xenopus laevis hypothetical LOC495701, mRNA (cDNA clone MGC:86481 IMAGE:5047989), complete cds [BC086299]	Xl.84947	Protein phosphatase 1, regulatory (inhibitor) subunit 15B	hypothetical protein FLJ14744 [Homo sapiens]	MY16_MOUSE MYELOID DIFFERENTIATION PRIMARY RESPONSE PROTEIN MYD116		2.12407	Down
A_10_P021636	BC099067	BC099067	Xenopus laevis cDNA clone MGC:115736 IMAGE:6868810, complete cds [BC099067]	Xl.50796	Hypothetical protein MGC115736				2.12212	Down
A_10_P009147	LOC496009	BC087400	Xenopus laevis hypothetical LOC496009, mRNA (cDNA clone MGC:99184 IMAGE:7207417), complete cds [BC087400]	Xl.78572	Ankyrin repeat domain 45	A55575 ankyrin 3, long splice form - human	T42713 ankyrin 3, splice form 1 - mouse	no mechanoreceptor potential C; lethal	2.11601	Down
A_10_P025789	CK799270	CK799270	AGENCOURT_18790845 NICHD_XGC_Te2N Xenopus laevis cDNA clone IMAGE:7202899 5', mRNA sequence [CK799270]	Xl.46865	Transcribed locus, moderately similar to NP_001016367.1 von Hippel-Lindau tumor suppressor [Xenopus (Silurana) tropicalis]	VHL_HUMAN Von Hippel-Lindau disease tumor suppressor	von Hippel-Lindau syndrome protein homolog [Mus musculus]		2.11584	Down
A_10_P008070	MGC84790	BC082457	Xenopus laevis MGC84790 protein, mRNA (cDNA clone MGC:84264 IMAGE:6956320), complete cds [BC082457]	Xl.47314	Syntaxin 3	syntaxin 3A [Homo sapiens]	I83197 syntaxin 3B - mouse	Syntaxin 1A; syntaxin1; syntaxin-1A; syntaxin [Drosophila melanogaster]	2.10938	Down
A_10_P016694	BP704802	BP704802	BP704802 Osada Taira anterior neuroectoderm (ANE) pCS105 cDNA library Xenopus laevis cDNA clone XL512p24ex 5', mRNA sequence [BP704802]	Xl.15567	Transcribed locus				2.10017	Down
A_10_P001277	AW199724	AW199724	da06f03.y1 Xenopus laevis oocyte Xenopus laevis cDNA clone XENOPUS_SOURCE_ID:xlnoc002g06 5' similar to TR:O94986 O94986 KIAA0912 PROTEIN ;, mRNA sequence [AW199724]	Xl.56076	Transcribed locus, moderately similar to NP_001087086.1 centrosomal protein 152kDa [Xenopus laevis]				2.09563	Down
A_10_P015094	BJ616085	BJ616085	BJ616085 NIBB Mochii normalized Xenopus early gastrula library Xenopus laevis cDNA clone XL175j13 5', mRNA sequence [BJ616085]	Xl.32045	Transcribed locus				2.09399	Down
A_10_P019832	BX844877	BX844877	BX844877 NICHD_XGC_Emb2 Xenopus laevis cDNA clone IMAGp998L0110119 ; IMAGE:4405776 5', mRNA sequence [BX844877]			epiplakin 1 [Homo sapiens]	A60776 230k bullous pemphigoid antigen BPM1 - mouse		2.08699	Down
A_10_P005261	MGC80468	BC072936	Xenopus laevis MGC80468 protein, mRNA (cDNA clone MGC:80468 IMAGE:5156307), complete cds [BC072936]	Xl.12327	MGC80468 protein	endothelial PAS domain protein 1 [Homo sapiens]	PAS1_MOUSE Endothelial PAS domain protein 1	SIMA_DROME Similar protein	2.08633	Down
A_10_P017934	BQ732878	BQ732878	AGENCOURT_8114853 NICHD XGC Emb4 Xenopus laevis cDNA clone IMAGE:5543427 5', mRNA sequence [BQ732878]	Xl.1366	Transcribed locus, moderately similar to XP_002937886.1 PREDICTED: fetuin-B [Xenopus (Silurana) tropicalis]	FETB_HUMAN Fetuin-B precursor	fetuin beta [Mus musculus]		2.08557	Down
A_10_P013313	BJ036402	BJ036402	BJ036402 NIBB Mochii normalized Xenopus neurula library Xenopus laevis cDNA clone XL036e08 5', mRNA sequence [BJ036402]	Xl.52805	Transcribed locus, strongly similar to XP_002931945.1 PREDICTED: splicing factor, arginine/serine-rich 8 [Xenopus (Silurana) tropicalis]	SFR8_HUMAN Splicing factor, arginine/serine-rich 8		su	2.07381	Down
A_10_P020783	BX855055	BX855055	BX855055 Soares NXEG Xenopus laevis cDNA clone IMAGp998G098089 ; IMAGE:3302432 5', mRNA sequence [BX855055]	Xl.10396	Transcribed locus				2.0729	Down
A_10_P013387	BJ041911	BJ041911	BJ041911 NIBB Mochii normalized Xenopus neurula library Xenopus laevis cDNA clone XL050a09 5', mRNA sequence [BJ041911]	Xl.52211	Calcium binding protein 39	MO25_HUMAN MO25 protein	MO25_MOUSE MO25 protein	MO25_DROME MO25 protein	2.06682	Down
A_10_P027218	LOC398053	U22155	Xenopus laevis anti-dorsalizing morphogenetic protein 1 precursor mRNA, complete cds [U22155]	Xl.340	Anti-dorsalizing morphogenic protein	BMHU2 bone morphogenetic protein 2 precursor - human	S45355 bone morphogenetic protein-2 - mouse	DECA_DROME DECAPENTAPLEGIC PROTEIN PRECURSOR	2.06622	Down
A_10_P009323	LOC496315	BC088903	Xenopus laevis hypothetical LOC496315, mRNA (cDNA clone MGC:85172 IMAGE:6870632), complete cds [BC088903]	Xl.24461	Coagulation factor 2 (thrombin) receptor-like 1	PAR2_HUMAN Proteinase activated receptor 2 precursor	PAR2_MOUSE Proteinase activated receptor 2 precursor	JC7319 probable allatostatin receptor-2 - fruit fly	2.06521	Down
A_10_P013638	BJ051020	BJ051020	BJ051020 NIBB Mochii normalized Xenopus neurula library Xenopus laevis cDNA clone XL027g22 3', mRNA sequence [BJ051020]	Xl.72622	Transcribed locus				2.06467	Down
A_10_P001356	AW200112	AW200112	da11g02.y1 Xenopus laevis oocyte Xenopus laevis cDNA clone XENOPUS_SOURCE_ID:xlnoc003l03 5', mRNA sequence [AW200112]	Xl.7938	Transcribed locus				2.06329	Down
A_10_P000605	lin-28	AF521098	Xenopus laevis RNA-binding protein LIN-28A (lin-28) mRNA, complete cds [AF521098]	Xl.76870	Lin-28 homolog A (C. elegans)	hypothetical protein FLJ12457 [Homo sapiens]	I58195 Y box-binding protein 1 - mouse		2.06237	Down
A_10_P004929	LOC398381	BC072191	Xenopus laevis mitotic phosphoprotein 140, mRNA (cDNA clone MGC:80369 IMAGE:5074630), complete cds [BC072191]	Xl.13091	Zinc finger protein 217	Z217_HUMAN Zinc finger protein 217	I48689 gene NK10 protein - mouse	S40022 spalt protein - fruit fly	2.05972	Down
A_10_P024274	MGC84038	CD327135	AGENCOURT_14147238 NICHD_XGC_Eye1 Xenopus laevis cDNA clone IMAGE:6947809 5', mRNA sequence [CD327135]	Xl.47496	Transmembrane protein 159				2.05903	Down
A_10_P012574	BG657115	BG657115	dab28f02.y2 NICHD XGC Sp1 Xenopus laevis cDNA clone IMAGE:4175762 5', mRNA sequence [BG657115]	Xl.4160	Transcribed locus				2.0532	Down
A_10_P003306	degs-prov	BC054207	Xenopus laevis degenerative spermatocyte homolog, lipid desaturase (Drosophila), mRNA (cDNA clone MGC:64370 IMAGE:6878152), complete cds [BC054207]	Xl.9959	Degenerative spermatocyte homolog 3, lipid desaturase	degenerative spermatocyte; membrane fatty acid	degenerative spermatocyte homolog	ifc-P1; degenerative spermatocyte; degenerating spermatocyte [Drosophila melanogaster]	2.04926	Down
A_10_P013390	DR724105	DR724105	AGENCOURT_54837396 NICHD_XGC_Emb10 Xenopus laevis cDNA clone IMAGE:7981885 5', mRNA sequence [DR724105]	Xl.53792	Transcribed locus, weakly similar to XP_002942808.1 PREDICTED: hypothetical protein LOC100488967, partial [Xenopus (Silurana) tropicalis]				2.04772	Down
A_10_P017935	BQ732889	BQ732889	AGENCOURT_8510902 NICHD XGC Emb4 Xenopus laevis cDNA clone IMAGE:4684001 5', mRNA sequence [BQ732889]	Xl.5970	Transcribed locus, weakly similar to XP_002940579.1 PREDICTED: IgGFc-binding protein-like [Xenopus (Silurana) tropicalis]	IgG Fc binding protein [Homo sapiens]	T30257 IgG Fc binding protein - mouse		2.04749	Down
A_10_P009622	BC092120	BC092120	Xenopus laevis cDNA clone MGC:115334 IMAGE:6949126, complete cds [BC092120]	Xl.31874	Hypothetical protein MGC115334				2.04657	Down
A_10_P020639	BX853485	BX853485	BX853485 NICHD_XGC_Eye1 Xenopus laevis cDNA clone IMAGp998D1110618 ; IMAGE:4755418 5', mRNA sequence [BX853485]	Xl.34630	Transcribed locus				2.04586	Down
A_10_P016471	BP695017	BP695017	BP695017 Osada Taira anterior neuroectoderm (ANE) pCS105 cDNA library Xenopus laevis cDNA clone XL476e06ex 5', mRNA sequence [BP695017]			S53362 mucin 5AC	mucin 10, submandibular gland salivary mucin [Mus musculus]	SGS3_DROME Salivary glue protein SGS-3 precursor	2.04507	Down
A_10_P027317	LOC397848	U65897	Xenopus laevis zinc finger protein XFDL 141 mRNA, complete cds [U65897]	Xl.47185	PR domain containing 9	ZN84_HUMAN Zinc finger protein 84	zinc finger protein 235 [Mus musculus]	crol-P1 [Drosophila melanogaster]	2.0425	Down
A_10_P003841	MGC68788	BC060364	Xenopus laevis hypothetical protein MGC68788, mRNA (cDNA clone MGC:68788 IMAGE:4202412), complete cds [BC060364]	Xl.9713	4-aminobutyrate aminotransferase	JC4022 4-aminobutyrate transaminase	OAT_MOUSE Ornithine aminotransferase, mitochondrial precursor		2.03712	Down
A_10_P023811	CD256231	CD256231	AGENCOURT_14161217 NICHD_XGC_Brn1 Xenopus laevis cDNA clone IMAGE:6952198 5', mRNA sequence [CD256231]	Xl.52375	Transcribed locus, moderately similar to XP_002932932.1 PREDICTED: hypothetical protein LOC100485064 [Xenopus (Silurana) tropicalis]				2.03622	Down
A_10_P017912	BQ732479	BQ732479	AGENCOURT_8510980 NICHD XGC Emb4 Xenopus laevis cDNA clone IMAGE:4683934 5', mRNA sequence [BQ732479]	Xl.13297	Transcribed locus				2.03265	Down
A_10_P003659	MGC69016	BC057741	Xenopus laevis hypothetical protein MGC69016, mRNA (cDNA clone MGC:69016 IMAGE:4964017), complete cds [BC057741]	Xl.65104	SMAD family member 9	SMA9_HUMAN Mothers against decapentaplegic homolog 9	SMA9_MOUSE Mothers against decapentaplegic homolog 9	S55019 MAD polypeptide - fruit fly	2.02821	Down
A_10_P025889	CK800247	CK800247	AGENCOURT_18791152 NICHD_XGC_Te2N Xenopus laevis cDNA clone IMAGE:7203989 5', mRNA sequence [CK800247]	Xl.53186	Transcribed locus				2.02756	Down
A_10_P023793	CD255950	CD255950	AGENCOURT_14157841 NICHD_XGC_Brn1 Xenopus laevis cDNA clone IMAGE:6952424 5', mRNA sequence [CD255950]	Xl.70469	Transcribed locus, moderately similar to NP_001096454.1 hypothetical protein LOC100125070 [Xenopus (Silurana) tropicalis]	Y513_HUMAN Hypothetical protein KIAA0513			2.0243	Down
A_10_P000546	Xmc	AF394111	Xenopus laevis marginal coil Xmc (Xmc) mRNA, complete cds [AF394111]	Xl.76772	Marginal coil Xmc				2.02334	Down
A_10_P012839	BG885146	BG885146	dac36h03.x1 NICHD XGC He1 Xenopus laevis cDNA clone IMAGE:4409309 3' similar to SW:KMLC_RABIT P07313 MYOSIN LIGHT CHAIN KINASE, SKELETAL MUSCLE ;, mRNA sequence [BG885146]	Xl.28881	Transcribed locus, weakly similar to XP_002798235.1 PREDICTED: myosin light chain kinase 2, skeletal/cardiac muscle-like [Macaca mulatta]	skeletal myosin light chain kinase [Homo sapiens]			2.02214	Down
A_10_P000257	MGC68423	AF057166	Xenopus laevis retrotransposon-like element, partial sequence [AF057166]						2.01979	Down
A_10_P002608	MGC53361	BC044002	Xenopus laevis hypothetical protein MGC53361, mRNA (cDNA clone MGC:53361 IMAGE:5571123), complete cds [BC044002]	Xl.14515	Epithelial splicing regulatory protein 1	hypothetical protein FLJ21918 [Homo sapiens]	heterogeneous nuclear ribonucleoprotein H2; heterogeneous nuclear ribonucleoprotein H' [Mus musculus]	fusilli; Enhancer of cactus[E10], number 7 [Drosophila melanogaster]	2.01861	Down
A_10_P026928	CX135628	CX135628	AGENCOURT_39763789 NICHD_XGC_Te2N Xenopus laevis cDNA clone IMAGE:7767733 5', mRNA sequence [CX135628]	Xl.15029	Transcribed locus, moderately similar to NP_001017029.1 mitochondrial transcription termination factor [Xenopus (Silurana) tropicalis]	MTTF_HUMAN Transcription termination factor, mitochondrial precursor			2.01467	Down
A_10_P015035	BJ100433	BJ100433	BJ100433 NIBB Mochii normalized Xenopus early gastrula library Xenopus laevis cDNA clone XL152l06 3', mRNA sequence [BJ100433]						2.01069	Down
A_10_P021619	CA982237	CA982237	AGENCOURT_11278339 Wellcome [CA982237]	Xl.46795	Family with sequence similarity 53, member C	putative nuclear protein [Homo sapiens]			2.01046	Down
A_10_P006088	MGC84167	BC074334	Xenopus laevis MGC84167 protein, mRNA (cDNA clone MGC:84167 IMAGE:6952563), complete cds [BC074334]	Xl.57435	Inositol hexaphosphate kinase 2	mammalian inositol hexakisphosphate kinase 2 [Homo sapiens]	inositol hexaphosphate kinase 1; inositol hexakisphosphate kinase 6 [Mus musculus]		2.01005	Down
A_10_P022462	CB560575	CB560575	AGENCOURT_13321482 NICHD_XGC_Tad1 Xenopus laevis cDNA clone IMAGE:6879873 3', mRNA sequence [CB560575]	Xl.13839	Rho GTPase activating protein 23				2.00821	Down
A_10_P016659	BP703580	BP703580	BP703580 Osada Taira anterior neuroectoderm (ANE) pCS105 cDNA library Xenopus laevis cDNA clone XL508o16ex 5', mRNA sequence [BP703580]	Xl.40728	Transcribed locus				2.00644	Down
A_10_P016617	BP701791	BP701791	BP701791 Osada Taira anterior neuroectoderm (ANE) pCS105 cDNA library Xenopus laevis cDNA clone XL502n21ex 5', mRNA sequence [BP701791]	Xl.40955	Transcribed locus				2.00565	Down
A_10_P015966	BM180599	BM180599	daj37d03.x1 NICHD XGC OO1 Xenopus laevis cDNA clone IMAGE:5078453 3', mRNA sequence [BM180599]	Xl.14897	Transcribed locus				2.00392	Down
A_10_P008874	LOC495419	BC084929	Xenopus laevis hypothetical LOC495419, mRNA (cDNA clone MGC:81579 IMAGE:6863348), complete cds [BC084929]	Xl.2607	Hypothetical LOC495419	cyclin E2, isoform 1; G1/S-specific cyclin E2 [Homo sapiens]	CGE2_MOUSE G1/S-specific cyclin E2	S41756 cyclin E type I - fruit fly	2.00356	Down
A_10_P015272	BJ626288	BJ626288	BJ626288 NIBB Mochii normalized Xenopus early gastrula library Xenopus laevis cDNA clone XL214g05 5', mRNA sequence [BJ626288]	Xl.32183	Transcribed locus				2.00308	Down
